# Supplementary material for: The coupling of transcriptome and proteome adaptation during development and heat stress response of tomato pollen
Source: BMC Genomics. 2018 Jun 8;19:447. doi: 10.1186/s12864-018-4824-5 (PMC5994098; doi:10.1186/s12864-018-4824-5)
Supplement: Supplementary file 2 — Table S1. Number of detected transcripts and protein groups in MACE and LC-MS/MS experiments for the biological replicates of pollen in tetrad, post-meiotic and mature stage under CO and HS. (XLSX 11 kb) [file 12864_2018_4824_MOESM2_ESM.xlsx]

## Sheet: Sheet1
Table S1. Shown is the number of detected transcripts and protein groups in MACE and LC-MS/MS experiments for the biological replicates of pollen in tetrad, post-meiotic and mature stage under CO and HS. In addition, the number of transcripts and protein groups identified in at least two biological replicates is given, which was the chosen criterion for detection in this study.
stage_replicate	MACE		LC-MS/MS
	CO	HS	CO	HS
tetrad_1	12087	11945	474	442
tetrad_2	11731	11668	463	536
tetrad_3	-	-	214	484
tetrad ≥ 2 biol. replicates	11168	11125	343	450
post-meiotic_1	8917	10238	560	501
post-meiotic_2	9546	9726	722	654
post-meiotic_3	-	-	639	601
post-meiotic ≥ 2 biol. replicates	8678	9403	564	560
mature_1	5901	5734	785	770
mature_2	5845	5588	795	783
mature_3	-	-	832	743
mature ≥ 2 biol. replicates	5559	5293	722	709
