# Supplementary material for: The coupling of transcriptome and proteome adaptation during development and heat stress response of tomato pollen
Source: BMC Genomics. 2018 Jun 8;19:447. doi: 10.1186/s12864-018-4824-5 (PMC5994098; doi:10.1186/s12864-018-4824-5)
Supplement: Supplementary file 3 — Table S2. Transcriptomic and proteomic development clusters and genes assigned to them. (XLSX 372 kb) [file 12864_2018_4824_MOESM3_ESM.xlsx]

## Sheet: Transcriptomic (Tr) clusters
Table S2: Listed are the 15 transcript clusters and the genes assigned to them. Genes were clustered based on their relative transcript levels across tetrads, post-meiotic and mature pollen. Genes that were also detected at the proteome level are marked in bold. Further, clusters Tr1 and Tr2 were defined as tetrad increased, clusters Tr3 and Tr4 as post-meiotic increased and clusters Tr5 and Tr6 …
Tr1	Tr2	Tr3	Tr4	Tr5	Tr6	Tr7	Tr8	Tr9	Tr10	Tr11	Tr12	Tr13	Tr14	Tr15
Solyc01g007340	Solyc01g007320	Solyc01g006740	Solyc00g007010	Solyc01g091300	Solyc00g030510	Solyc00g009020	Solyc01g006450	Solyc00g006800	Solyc01g007860	Solyc01g008530	Solyc01g005560	Solyc01g005960	Solyc01g008960	Solyc01g005310
Solyc01g007500	Solyc01g007740	Solyc02g069750	Solyc01g010360	Solyc01g107760	Solyc01g009240	Solyc01g005250	Solyc01g016470	Solyc00g014830	Solyc01g008820	Solyc01g049890	Solyc01g008330	Solyc01g008000	Solyc01g010390	Solyc01g056310
Solyc01g009420	Solyc01g073640	Solyc03g093520	Solyc01g010700	Solyc02g086820	Solyc01g009600	Solyc01g005620	Solyc01g090710	Solyc01g007330	Solyc01g099780	Solyc01g059880	Solyc01g008550	Solyc01g091200	Solyc01g028810	Solyc01g066700
Solyc01g010900	Solyc01g080600	Solyc03g121910	Solyc01g010760	Solyc03g064020	Solyc01g066360	Solyc01g006630	Solyc01g090750	Solyc01g008370	Solyc01g103370	Solyc01g073690	Solyc01g010540	Solyc03g121960	Solyc01g088370	Solyc01g088480
Solyc01g068040	Solyc01g088430	Solyc04g015200	Solyc01g049650	Solyc04g006970	Solyc01g094320	Solyc01g006980	Solyc01g091220	Solyc01g010940	Solyc01g104000	Solyc01g079540	Solyc01g010580	Solyc04g072060	Solyc01g098880	Solyc01g091410
Solyc01g074000	Solyc01g098780	Solyc04g072130	Solyc01g060070	Solyc04g072860	Solyc01g094400	Solyc01g009520	Solyc01g095420	Solyc01g057760	Solyc01g104680	Solyc01g088560	Solyc01g011000	Solyc04g077020	Solyc01g099890	Solyc01g097050
Solyc01g074030	Solyc01g099760	Solyc06g008530	Solyc01g073740	Solyc05g012520	Solyc01g099860	Solyc01g068530	Solyc01g099830	Solyc01g067740	Solyc02g067460	Solyc01g090170	Solyc01g056940	Solyc06g066800	Solyc01g099900	Solyc01g097960
Solyc01g086820	Solyc01g100030	Solyc06g063090	Solyc01g087070	Solyc05g055710	Solyc02g066990	Solyc01g079820	Solyc01g104370	Solyc01g079110	Solyc02g072130	Solyc01g100850	Solyc01g079610	Solyc06g072740	Solyc01g100570	Solyc01g105810
Solyc01g088400	Solyc01g102370	Solyc06g066730	Solyc01g099350	Solyc06g068940	Solyc02g067450	Solyc01g087120	Solyc01g104590	Solyc01g079410	Solyc03g111180	Solyc01g100860	Solyc01g088080	Solyc08g006890	Solyc01g103800	Solyc01g109580
Solyc01g088410	Solyc01g108600	Solyc08g005130	Solyc01g103120	Solyc06g072510	Solyc02g069300	Solyc01g090700	Solyc01g106430	Solyc01g080240	Solyc04g008590	Solyc01g103100	Solyc01g089970	Solyc10g007290	Solyc01g104040	Solyc01g110290
Solyc01g088790	Solyc02g062340	Solyc08g006030	Solyc02g063490	Solyc07g006220	Solyc02g078500	Solyc01g099100	Solyc01g109360	Solyc01g095410	Solyc04g015830	Solyc01g104920	Solyc01g094200	Solyc11g005670	Solyc01g111170	Solyc01g111540
Solyc01g090600	Solyc02g070940	Solyc08g066290	Solyc02g067740	Solyc08g006300	Solyc03g006270	Solyc01g100360	Solyc01g110060	Solyc01g096450	Solyc05g009600	Solyc02g021420	Solyc01g095970	Solyc11g018610	Solyc01g111300	Solyc02g032940
Solyc01g099530	Solyc02g071010	Solyc09g005740	Solyc02g068740	Solyc10g018260	Solyc03g058450	Solyc01g102940	Solyc02g070330	Solyc01g100380	Solyc06g007930	Solyc02g067080	Solyc01g096290	Solyc01g005800	Solyc01g111710	Solyc02g065740
Solyc01g101240	Solyc02g071030	Solyc10g047950	Solyc02g082860	Solyc10g050470	Solyc03g097390	Solyc01g103220	Solyc02g085790	Solyc01g103450	Solyc06g050770	Solyc02g067930	Solyc01g097760	Solyc01g006190	Solyc02g014310	Solyc02g067150
Solyc01g105030	Solyc02g077480	Solyc10g085640	Solyc02g084670	Solyc10g054130	Solyc03g118000	Solyc01g103380	Solyc02g086240	Solyc01g103480	Solyc06g053160	Solyc02g082800	Solyc01g098000	Solyc01g008010	Solyc02g063090	Solyc02g082750
Solyc01g107910	Solyc02g079060	Solyc12g005080	Solyc02g085150	Solyc10g079030	Solyc04g011500	Solyc01g103680	Solyc03g019780	Solyc01g104700	Solyc06g053670	Solyc02g082830	Solyc01g100320	Solyc01g008950	Solyc02g065300	Solyc02g089170
Solyc01g109520	Solyc02g082760	Solyc12g014180	Solyc02g091130	Solyc11g013870	Solyc04g082000	Solyc01g105060	Solyc03g045110	Solyc01g109660	Solyc06g069180	Solyc02g086660	Solyc01g104170	Solyc01g009300	Solyc02g078120	Solyc02g092450
Solyc01g110210	Solyc02g087880	Solyc12g056110	Solyc02g092000	Solyc12g006450	Solyc05g012570	Solyc01g106210	Solyc03g079930	Solyc01g109940	Solyc06g074980	Solyc02g088690	Solyc01g107700	Solyc01g010020	Solyc02g082000	Solyc02g094370
Solyc01g110360	Solyc02g090030	Solyc12g088160	Solyc03g093360	Solyc12g010540	Solyc05g046300	Solyc01g106260	Solyc03g080160	Solyc01g110450	Solyc06g084210	Solyc02g091890	Solyc01g109410	Solyc01g010650	Solyc03g025270	Solyc03g007740
Solyc01g111640	Solyc02g091580	Solyc12g094470	Solyc03g097680	Solyc12g013860	Solyc05g051390	Solyc01g107870	Solyc03g082570	Solyc02g063070	Solyc07g043560	Solyc02g093680	Solyc01g109620	Solyc01g010860	Solyc03g078290	Solyc03g044010
Solyc02g030170	Solyc03g007670	Solyc00g008570	Solyc03g117490	Solyc00g075030	Solyc05g052070	Solyc01g109540	Solyc03g114920	Solyc02g080880	Solyc07g064130	Solyc02g094470	Solyc01g110120	Solyc01g010950	Solyc03g083290	Solyc03g044210
Solyc02g038690	Solyc03g044150	Solyc00g009070	Solyc03g118750	Solyc01g005070	Solyc05g052110	Solyc01g110390	Solyc03g117470	Solyc02g084920	Solyc07g066610	Solyc03g118010	Solyc01g112020	Solyc01g065550	Solyc03g118720	Solyc03g063110
Solyc02g067890	Solyc03g052980	Solyc00g009140	Solyc03g120990	Solyc01g005390	Solyc05g052120	Solyc01g111510	Solyc04g008460	Solyc02g086970	Solyc08g016580	Solyc03g118020	Solyc02g005350	Solyc01g066770	Solyc03g118910	Solyc03g063150
Solyc02g068400	Solyc03g071620	Solyc01g005060	Solyc04g005570	Solyc01g005610	Solyc05g054440	Solyc01g111760	Solyc04g063290	Solyc02g089070	Solyc08g066820	Solyc03g120010	Solyc02g023970	Solyc01g067380	Solyc03g121330	Solyc03g070390
Solyc02g069490	Solyc03g082630	Solyc01g005540	Solyc04g045340	Solyc01g006750	Solyc06g068960	Solyc02g030250	Solyc04g077040	Solyc03g080050	Solyc08g078140	Solyc04g008280	Solyc02g069590	Solyc01g067500	Solyc04g005510	Solyc03g111310
Solyc02g070950	Solyc03g082920	Solyc01g006680	Solyc04g058070	Solyc01g006760	Solyc06g083960	Solyc02g062600	Solyc05g005690	Solyc03g083390	Solyc08g079070	Solyc04g054980	Solyc02g070350	Solyc01g067690	Solyc04g008520	Solyc03g116400
Solyc02g070970	Solyc03g098790	Solyc01g007920	Solyc04g071690	Solyc01g007210	Solyc07g009490	Solyc02g068130	Solyc05g018520	Solyc03g083550	Solyc08g082820	Solyc04g056390	Solyc02g070360	Solyc01g068060	Solyc04g078380	Solyc03g116620
Solyc02g070980	Solyc03g110960	Solyc01g008210	Solyc04g081740	Solyc01g007240	Solyc08g005410	Solyc02g068640	Solyc05g046330	Solyc03g111840	Solyc09g009260	Solyc04g071140	Solyc02g070510	Solyc01g080330	Solyc04g081570	Solyc03g118100
Solyc02g070990	Solyc03g111010	Solyc01g014330	Solyc05g005820	Solyc01g007950	Solyc09g010370	Solyc02g070320	Solyc05g051000	Solyc03g113800	Solyc09g082970	Solyc04g076790	Solyc02g070790	Solyc01g080400	Solyc05g010670	Solyc03g118710
Solyc02g071000	Solyc03g111370	Solyc01g028800	Solyc05g006520	Solyc01g008040	Solyc09g011790	Solyc02g070340	Solyc05g053470	Solyc03g117480	Solyc10g007480	Solyc04g081150	Solyc02g087240	Solyc01g080670	Solyc05g013030	Solyc04g015110
Solyc02g079170	Solyc03g113220	Solyc01g057570	Solyc05g008020	Solyc01g008420	Solyc09g011800	Solyc02g077740	Solyc05g054590	Solyc03g117940	Solyc11g008280	Solyc04g081880	Solyc02g087300	Solyc01g086960	Solyc05g053670	Solyc04g051720
Solyc02g079750	Solyc03g114500	Solyc01g066310	Solyc05g012420	Solyc01g009250	Solyc10g011900	Solyc02g080810	Solyc06g007670	Solyc03g118170	Solyc11g010200	Solyc05g005190	Solyc02g092430	Solyc01g089980	Solyc06g033860	Solyc04g072910
Solyc02g081980	Solyc03g115650	Solyc01g079750	Solyc05g051250	Solyc01g009480	Solyc10g017620	Solyc02g085040	Solyc06g064460	Solyc03g120850	Solyc11g042930	Solyc05g007490	Solyc02g094120	Solyc01g091280	Solyc06g071880	Solyc04g074510
Solyc02g083810	Solyc03g118040	Solyc01g080700	Solyc05g051980	Solyc01g009880	Solyc10g055470	Solyc02g085350	Solyc06g064630	Solyc04g054990	Solyc11g073260	Solyc05g010150	Solyc03g058920	Solyc01g091620	Solyc06g071910	Solyc05g005490
Solyc02g084440	Solyc03g123730	Solyc01g080930	Solyc06g005390	Solyc01g010740	Solyc10g078940	Solyc02g086610	Solyc06g065520	Solyc04g076090	Solyc12g010060	Solyc05g013380	Solyc03g083530	Solyc01g091700	Solyc06g076020	Solyc05g049870
Solyc02g086730	Solyc04g007710	Solyc01g086650	Solyc06g019170	Solyc01g010880	Solyc11g012460	Solyc02g088700	Solyc06g065590	Solyc04g076880	Solyc12g035130	Solyc05g026540	Solyc03g111200	Solyc01g095020	Solyc06g082090	Solyc05g051850
Solyc02g086830	Solyc04g007970	Solyc01g087020	Solyc06g050990	Solyc01g010890	Solyc12g014240	Solyc02g091970	Solyc06g069090	Solyc05g005710	Solyc12g040790	Solyc05g050200	Solyc03g111230	Solyc01g095490	Solyc06g082630	Solyc05g054110
Solyc02g088610	Solyc04g011390	Solyc01g088530	Solyc06g062800	Solyc01g011390	Solyc12g057110	Solyc02g093900	Solyc06g072490	Solyc05g010260	Solyc12g055830	Solyc05g053810	Solyc03g112360	Solyc01g095990	Solyc06g082660	Solyc05g054150
Solyc02g088820	Solyc04g054740	Solyc01g091560	Solyc06g066440	Solyc01g055160	Solyc00g007100	Solyc02g094440	Solyc06g073190	Solyc05g014470	Solyc00g006810	Solyc05g053940	Solyc03g115360	Solyc01g097120	Solyc06g083300	Solyc05g054480
Solyc02g092670	Solyc04g064760	Solyc01g091870	Solyc06g067980	Solyc01g056280	Solyc00g030520	Solyc02g094640	Solyc06g083180	Solyc05g051500	Solyc01g005600	Solyc05g054060	Solyc03g115840	Solyc01g098200	Solyc07g042220	Solyc05g055730
Solyc02g093250	Solyc04g074580	Solyc01g093990	Solyc06g068700	Solyc01g056720	Solyc00g085070	Solyc03g006680	Solyc06g084230	Solyc05g051510	Solyc01g006120	Solyc05g055760	Solyc03g115990	Solyc01g099130	Solyc07g047790	Solyc06g007180
Solyc02g093270	Solyc04g081780	Solyc01g094190	Solyc06g075260	Solyc01g057010	Solyc00g257110	Solyc03g082600	Solyc07g008370	Solyc05g054580	Solyc01g006350	Solyc06g009660	Solyc03g119040	Solyc01g099380	Solyc07g055210	Solyc06g051000
Solyc03g007890	Solyc04g081810	Solyc01g094240	Solyc06g075270	Solyc01g057220	Solyc01g005050	Solyc03g083440	Solyc07g041310	Solyc05g056310	Solyc01g006890	Solyc06g068160	Solyc04g005680	Solyc01g100690	Solyc07g065170	Solyc06g062870
Solyc03g053130	Solyc05g012070	Solyc01g095290	Solyc06g075280	Solyc01g058320	Solyc01g005430	Solyc03g097470	Solyc07g043360	Solyc06g005160	Solyc01g007100	Solyc06g068240	Solyc04g009140	Solyc01g100810	Solyc07g065840	Solyc06g065380
Solyc03g058930	Solyc05g017760	Solyc01g095500	Solyc06g075290	Solyc01g059910	Solyc01g005510	Solyc03g098600	Solyc07g055230	Solyc06g005420	Solyc01g007790	Solyc06g071290	Solyc04g012120	Solyc01g101000	Solyc08g016670	Solyc06g072770
Solyc03g078400	Solyc05g054240	Solyc01g095520	Solyc06g075320	Solyc01g059940	Solyc01g006730	Solyc03g113030	Solyc07g056370	Solyc06g007610	Solyc01g008170	Solyc06g072580	Solyc04g016360	Solyc01g103350	Solyc08g074790	Solyc06g075210
Solyc03g098780	Solyc05g054610	Solyc01g096160	Solyc06g075470	Solyc01g066070	Solyc01g006790	Solyc03g115110	Solyc07g064930	Solyc06g007780	Solyc01g008320	Solyc06g074730	Solyc04g026030	Solyc01g103890	Solyc08g079170	Solyc06g076370
Solyc03g111860	Solyc05g055440	Solyc01g096890	Solyc06g076870	Solyc01g066850	Solyc01g006810	Solyc03g118650	Solyc08g005490	Solyc06g060400	Solyc01g009060	Solyc06g074850	Solyc04g049070	Solyc01g104500	Solyc08g080900	Solyc06g082780
Solyc03g112590	Solyc06g005430	Solyc01g097860	Solyc06g082130	Solyc01g067370	Solyc01g007110	Solyc03g119360	Solyc08g075090	Solyc06g063140	Solyc01g009750	Solyc06g075540	Solyc04g051200	Solyc01g105290	Solyc09g007250	Solyc07g005810
Solyc03g114150	Solyc06g035870	Solyc01g097950	Solyc07g032740	Solyc01g080370	Solyc01g007900	Solyc03g121070	Solyc09g020130	Solyc06g065470	Solyc01g010830	Solyc06g081980	Solyc04g054470	Solyc01g106420	Solyc09g009030	Solyc07g006720
Solyc03g118370	Solyc06g062690	Solyc01g098630	Solyc07g049280	Solyc01g080520	Solyc01g008240	Solyc03g121640	Solyc09g065330	Solyc06g069010	Solyc01g015020	Solyc06g082670	Solyc04g055170	Solyc01g106870	Solyc09g010100	Solyc07g032080
Solyc03g120090	Solyc06g071100	Solyc01g099050	Solyc07g052350	Solyc01g090830	Solyc01g008440	Solyc04g005080	Solyc09g083370	Solyc06g071960	Solyc01g050070	Solyc07g005200	Solyc04g064510	Solyc01g106900	Solyc09g018450	Solyc07g044870
Solyc03g120900	Solyc06g071920	Solyc01g099120	Solyc07g054180	Solyc01g095550	Solyc01g008740	Solyc04g007550	Solyc09g091180	Solyc06g075850	Solyc01g060030	Solyc07g005600	Solyc04g071340	Solyc01g106940	Solyc09g061840	Solyc07g049600
Solyc03g121100	Solyc06g073760	Solyc01g099310	Solyc07g054640	Solyc01g097180	Solyc01g009870	Solyc04g009310	Solyc10g007980	Solyc06g076970	Solyc01g065720	Solyc07g006790	Solyc04g074300	Solyc01g111570	Solyc09g064870	Solyc07g062970
Solyc03g121600	Solyc06g074670	Solyc01g099470	Solyc07g054670	Solyc01g099390	Solyc01g011050	Solyc04g010240	Solyc10g008010	Solyc06g083190	Solyc01g066050	Solyc07g043550	Solyc04g079200	Solyc01g112180	Solyc09g075010	Solyc08g013740
Solyc03g123820	Solyc06g075830	Solyc01g100070	Solyc08g006510	Solyc01g099940	Solyc01g014880	Solyc04g011400	Solyc10g078960	Solyc07g009140	Solyc01g066590	Solyc07g044840	Solyc04g080590	Solyc02g021230	Solyc09g075430	Solyc08g065220
Solyc04g011440	Solyc06g075930	Solyc01g100210	Solyc08g007200	Solyc01g100460	Solyc01g049980	Solyc04g011510	Solyc10g079200	Solyc07g042250	Solyc01g066690	Solyc07g056050	Solyc04g082460	Solyc02g022920	Solyc09g082320	Solyc08g066100
Solyc04g015400	Solyc06g075960	Solyc01g100950	Solyc08g007390	Solyc01g103240	Solyc01g058720	Solyc04g014270	Solyc10g083720	Solyc07g044760	Solyc01g067560	Solyc08g029230	Solyc04g082640	Solyc02g036440	Solyc09g090700	Solyc08g069110
Solyc04g015430	Solyc06g076660	Solyc01g102670	Solyc08g008310	Solyc01g104870	Solyc01g066370	Solyc04g014760	Solyc10g083740	Solyc07g045240	Solyc01g068160	Solyc08g077180	Solyc04g082780	Solyc02g061800	Solyc10g006650	Solyc08g075870
Solyc04g049450	Solyc07g040750	Solyc01g103630	Solyc08g008340	Solyc01g105720	Solyc01g066420	Solyc04g055200	Solyc10g084610	Solyc07g049450	Solyc01g073650	Solyc08g077930	Solyc05g005160	Solyc02g062040	Solyc10g008140	Solyc08g078070
Solyc04g071900	Solyc07g047850	Solyc01g103860	Solyc08g066360	Solyc01g106600	Solyc01g066810	Solyc04g070980	Solyc10g085650	Solyc08g042050	Solyc01g073900	Solyc08g081530	Solyc05g008460	Solyc02g063510	Solyc10g018250	Solyc08g079080
Solyc04g072580	Solyc07g053260	Solyc01g103870	Solyc08g076570	Solyc01g108900	Solyc01g067070	Solyc04g074550	Solyc10g086010	Solyc08g079260	Solyc01g079230	Solyc09g008280	Solyc05g008600	Solyc02g064700	Solyc10g051390	Solyc08g081740
Solyc04g073990	Solyc07g062570	Solyc01g103960	Solyc08g077350	Solyc01g109860	Solyc01g067660	Solyc04g079180	Solyc11g006070	Solyc09g011240	Solyc01g079330	Solyc09g018790	Solyc05g009030	Solyc02g065680	Solyc10g080710	Solyc08g083370
Solyc04g079870	Solyc08g074630	Solyc01g105370	Solyc08g081520	Solyc01g109950	Solyc01g068120	Solyc04g079270	Solyc11g012110	Solyc09g075130	Solyc01g079480	Solyc09g057670	Solyc05g012270	Solyc02g065720	Solyc10g081030	Solyc09g008840
Solyc04g080760	Solyc08g078700	Solyc01g105730	Solyc08g083320	Solyc01g110320	Solyc01g081230	Solyc04g080190	Solyc11g013260	Solyc10g007180	Solyc01g079600	Solyc09g091470	Solyc05g023800	Solyc02g068920	Solyc10g081180	Solyc09g061230
Solyc04g081520	Solyc08g081910	Solyc01g105740	Solyc09g009750	Solyc01g111270	Solyc01g087030	Solyc04g080570	Solyc11g017070	Solyc10g081130	Solyc01g079690	Solyc10g007700	Solyc05g050970	Solyc02g069090	Solyc10g083280	Solyc09g066470
Solyc05g012540	Solyc09g007130	Solyc01g106380	Solyc09g048990	Solyc02g014290	Solyc01g087450	Solyc04g080980	Solyc11g039830	Solyc10g082030	Solyc01g080270	Solyc10g049890	Solyc05g052510	Solyc02g069720	Solyc11g007930	Solyc09g090190
Solyc05g050120	Solyc09g008070	Solyc01g106590	Solyc09g090590	Solyc02g014350	Solyc01g087990	Solyc04g082670	Solyc11g042610	Solyc10g085560	Solyc01g080430	Solyc10g074500	Solyc05g052690	Solyc02g070630	Solyc11g010190	Solyc10g007270
Solyc05g050700	Solyc09g008670	Solyc01g106810	Solyc09g092130	Solyc02g014490	Solyc01g088820	Solyc04g082880	Solyc11g066060	Solyc11g008770	Solyc01g080590	Solyc10g081510	Solyc05g054640	Solyc02g076660	Solyc11g017250	Solyc10g007530
Solyc05g056230	Solyc09g084450	Solyc01g106970	Solyc10g007780	Solyc02g014530	Solyc01g091320	Solyc05g005700	Solyc11g068670	Solyc11g011480	Solyc01g080620	Solyc10g081530	Solyc05g054810	Solyc02g077460	Solyc11g018550	Solyc10g017550
Solyc06g005810	Solyc09g090140	Solyc01g107350	Solyc10g049620	Solyc02g021410	Solyc01g091950	Solyc05g007250	Solyc11g072260	Solyc11g013440	Solyc01g081450	Solyc10g083970	Solyc05g055770	Solyc02g078140	Solyc11g039980	Solyc10g018060
Solyc06g005940	Solyc10g008910	Solyc01g110560	Solyc10g051380	Solyc02g021450	Solyc01g094830	Solyc05g009530	Solyc12g039120	Solyc11g033280	Solyc01g086850	Solyc10g085920	Solyc05g056160	Solyc02g079970	Solyc11g068830	Solyc10g080500
Solyc06g005970	Solyc10g044740	Solyc01g111880	Solyc10g054910	Solyc02g022910	Solyc01g095440	Solyc05g012480	Solyc12g088900	Solyc11g068510	Solyc01g086890	Solyc11g008870	Solyc05g056250	Solyc02g080230	Solyc11g069000	Solyc10g086460
Solyc06g008090	Solyc10g078550	Solyc01g112090	Solyc10g079400	Solyc02g031960	Solyc01g095920	Solyc05g013990	Solyc12g096150	Solyc11g070050	Solyc01g086980	Solyc11g009080	Solyc06g005060	Solyc02g080330	Solyc11g069790	Solyc11g008860
Solyc06g009020	Solyc11g010230	Solyc01g112170	Solyc11g008680	Solyc02g065110	Solyc01g096170	Solyc05g014560	Solyc12g096300	Solyc11g073200	Solyc01g087260	Solyc11g062190	Solyc06g005150	Solyc02g080380	Solyc11g072640	Solyc11g039840
Solyc06g036290	Solyc11g072860	Solyc02g014430	Solyc11g011340	Solyc02g065540	Solyc01g097230	Solyc05g048760	Solyc00g007150	Solyc12g006540	Solyc01g087490	Solyc11g070030	Solyc06g005490	Solyc02g082100	Solyc12g008360	Solyc11g065490
Solyc06g052050	Solyc11g073250	Solyc02g023980	Solyc11g042850	Solyc02g065650	Solyc01g099820	Solyc05g052100	Solyc00g009080	Solyc12g009140	Solyc01g087530	Solyc12g007170	Solyc06g007200	Solyc02g082840	Solyc12g010040	Solyc11g065990
Solyc06g060290	Solyc12g017570	Solyc02g031970	Solyc11g065620	Solyc02g067040	Solyc01g100120	Solyc05g052140	Solyc00g068980	Solyc00g007070	Solyc01g087550	Solyc12g010790	Solyc06g007520	Solyc02g083200	Solyc12g015880	Solyc12g006410
Solyc06g060340	Solyc12g099000	Solyc02g055450	Solyc11g073210	Solyc02g067220	Solyc01g103400	Solyc05g052310	Solyc01g005020	Solyc00g007260	Solyc01g088050	Solyc12g040680	Solyc06g008260	Solyc02g083250	Solyc12g042060	Solyc12g009400
Solyc06g063130	Solyc00g021640	Solyc02g055550	Solyc12g008630	Solyc02g071430	Solyc01g105510	Solyc05g053300	Solyc01g005590	Solyc00g011880	Solyc01g089850	Solyc12g044910	Solyc06g009210	Solyc02g083280	Solyc12g043120	Solyc12g011130
Solyc06g063240	Solyc00g022100	Solyc02g063260	Solyc12g009800	Solyc02g072000	Solyc01g106060	Solyc05g056130	Solyc01g005840	Solyc00g011890	Solyc01g090420	Solyc12g056250	Solyc06g011280	Solyc02g083580	Solyc12g096220	Solyc12g042430
Solyc06g063370	Solyc00g128870	Solyc02g065150	Solyc12g009890	Solyc02g072540	Solyc01g107120	Solyc06g007570	Solyc01g006480	Solyc00g022110	Solyc01g090940	Solyc12g056450	Solyc06g050980	Solyc02g083850	Solyc00g013140	Solyc12g044630
Solyc06g072240	Solyc01g005440	Solyc02g067880	Solyc12g010950	Solyc02g075620	Solyc01g108270	Solyc06g007710	Solyc01g006490	Solyc00g042840	Solyc01g091590	Solyc12g096520	Solyc06g051650	Solyc02g084650	Solyc01g005810	Solyc12g089310
Solyc06g073750	Solyc01g005820	Solyc02g070280	Solyc12g035710	Solyc02g076860	Solyc01g109530	Solyc06g008940	Solyc01g006710	Solyc00g090870	Solyc01g091650	Solyc00g005050	Solyc06g068320	Solyc02g086460	Solyc01g006090	Solyc12g099080
Solyc06g076170	Solyc01g006400	Solyc02g071940	Solyc12g042920	Solyc02g077490	Solyc02g014450	Solyc06g009530	Solyc01g006860	Solyc01g005300	Solyc01g091750	Solyc00g007090	Solyc06g071000	Solyc02g086840	Solyc01g006100	Solyc12g099480
Solyc06g083070	Solyc01g007230	Solyc02g077110	Solyc12g056530	Solyc02g078660	Solyc02g020890	Solyc06g009970	Solyc01g007690	Solyc01g005330	Solyc01g093970	Solyc00g007270	Solyc06g072120	Solyc02g087580	Solyc01g006170	Solyc00g007080
Solyc06g083680	Solyc01g007560	Solyc02g077310	Solyc12g095760	Solyc02g081710	Solyc02g021590	Solyc06g036350	Solyc01g007720	Solyc01g005370	Solyc01g094480	Solyc00g008680	Solyc06g073280	Solyc02g088330	Solyc01g006800	Solyc00g007190
Solyc07g041150	Solyc01g007610	Solyc02g077890	Solyc12g098490	Solyc02g082350	Solyc02g038740	Solyc06g049080	Solyc01g008260	Solyc01g005580	Solyc01g095210	Solyc00g082150	Solyc06g073300	Solyc02g088910	Solyc01g006970	Solyc00g009110
Solyc07g055300	Solyc01g007630	Solyc02g077910	Solyc12g098500	Solyc02g082450	Solyc02g043810	Solyc06g050590	Solyc01g008290	Solyc01g006150	Solyc01g095510	Solyc01g005240	Solyc06g073370	Solyc02g089110	Solyc01g007060	Solyc00g127660
Solyc07g056330	Solyc01g008100	Solyc02g078300	Solyc00g171710	Solyc02g085480	Solyc02g062330	Solyc06g053820	Solyc01g008310	Solyc01g006230	Solyc01g095730	Solyc01g005950	Solyc06g075620	Solyc02g089220	Solyc01g007120	Solyc00g127870
Solyc07g056540	Solyc01g008810	Solyc02g078980	Solyc01g005110	Solyc02g086110	Solyc02g062790	Solyc06g060250	Solyc01g008760	Solyc01g006700	Solyc01g095790	Solyc01g006110	Solyc06g076150	Solyc02g089800	Solyc01g007140	Solyc01g006430
Solyc07g065080	Solyc01g009000	Solyc02g080790	Solyc01g005360	Solyc02g087020	Solyc02g064650	Solyc06g060260	Solyc01g008990	Solyc01g006880	Solyc01g096020	Solyc01g006280	Solyc06g082650	Solyc02g089870	Solyc01g007250	Solyc01g008050
Solyc08g005800	Solyc01g009090	Solyc02g080890	Solyc01g005900	Solyc02g087520	Solyc02g064680	Solyc06g062840	Solyc01g009100	Solyc01g006900	Solyc01g096130	Solyc01g009450	Solyc06g082870	Solyc02g091510	Solyc01g008060	Solyc01g008680
Solyc08g007790	Solyc01g009620	Solyc02g082550	Solyc01g010370	Solyc02g088840	Solyc02g065700	Solyc06g067940	Solyc01g009180	Solyc01g007490	Solyc01g096430	Solyc01g009780	Solyc07g005560	Solyc02g092330	Solyc01g008090	Solyc01g011030
Solyc08g015690	Solyc01g009630	Solyc02g083660	Solyc01g010500	Solyc02g089670	Solyc02g067510	Solyc06g071870	Solyc01g010440	Solyc01g007640	Solyc01g096500	Solyc01g009820	Solyc07g005940	Solyc02g092910	Solyc01g008110	Solyc01g067520
Solyc08g043170	Solyc01g009770	Solyc02g084850	Solyc01g016380	Solyc02g090150	Solyc02g067980	Solyc06g073900	Solyc01g010780	Solyc01g007760	Solyc01g097030	Solyc01g014180	Solyc07g008340	Solyc02g093430	Solyc01g008160	Solyc01g080950
Solyc08g066800	Solyc01g010530	Solyc02g084900	Solyc01g056360	Solyc02g090430	Solyc02g068490	Solyc06g082370	Solyc01g056690	Solyc01g008120	Solyc01g097250	Solyc01g028900	Solyc07g008720	Solyc02g093910	Solyc01g008490	Solyc01g087000
Solyc08g074620	Solyc01g014850	Solyc02g085860	Solyc01g056580	Solyc02g092350	Solyc02g072530	Solyc06g083790	Solyc01g057900	Solyc01g008200	Solyc01g097320	Solyc01g056340	Solyc07g009160	Solyc02g094400	Solyc01g008700	Solyc01g087560
Solyc08g074680	Solyc01g034020	Solyc02g086030	Solyc01g057190	Solyc02g092460	Solyc02g077510	Solyc07g006650	Solyc01g065710	Solyc01g008360	Solyc01g098080	Solyc01g058280	Solyc07g043310	Solyc03g005390	Solyc01g008780	Solyc01g088550
Solyc08g076090	Solyc01g058260	Solyc02g087050	Solyc01g059900	Solyc03g005630	Solyc02g077760	Solyc07g008350	Solyc01g065840	Solyc01g008970	Solyc01g099300	Solyc01g058730	Solyc07g045350	Solyc03g006490	Solyc01g008850	Solyc01g095040
Solyc08g076470	Solyc01g060130	Solyc02g087220	Solyc01g065570	Solyc03g005720	Solyc02g078400	Solyc07g014700	Solyc01g066520	Solyc01g009050	Solyc01g099400	Solyc01g067080	Solyc07g051850	Solyc03g007040	Solyc01g008980	Solyc01g097540
Solyc08g076530	Solyc01g065560	Solyc02g087640	Solyc01g066870	Solyc03g006030	Solyc02g078810	Solyc07g016150	Solyc01g067490	Solyc01g009290	Solyc01g099680	Solyc01g067100	Solyc07g053280	Solyc03g007760	Solyc01g009030	Solyc01g097990
Solyc08g077860	Solyc01g066620	Solyc02g088080	Solyc01g068410	Solyc03g006110	Solyc02g079030	Solyc07g042150	Solyc01g067820	Solyc01g009310	Solyc01g099690	Solyc01g068270	Solyc07g053650	Solyc03g019810	Solyc01g009070	Solyc01g100410
Solyc08g079910	Solyc01g066720	Solyc02g088380	Solyc01g073710	Solyc03g006130	Solyc02g081580	Solyc07g064800	Solyc01g068200	Solyc01g010000	Solyc01g099720	Solyc01g068640	Solyc07g062080	Solyc03g025250	Solyc01g009390	Solyc01g103900
Solyc08g080190	Solyc01g067580	Solyc02g089990	Solyc01g073950	Solyc03g006320	Solyc02g082260	Solyc08g006650	Solyc01g073930	Solyc01g010570	Solyc01g099790	Solyc01g079350	Solyc07g062650	Solyc03g026220	Solyc01g009850	Solyc01g104750
Solyc08g081720	Solyc01g068610	Solyc02g091600	Solyc01g080040	Solyc03g006470	Solyc02g085000	Solyc08g016170	Solyc01g079220	Solyc01g010590	Solyc01g099850	Solyc01g079510	Solyc07g066600	Solyc03g031650	Solyc01g009920	Solyc01g106470
Solyc09g005110	Solyc01g068630	Solyc02g092080	Solyc01g081630	Solyc03g006530	Solyc02g085130	Solyc08g016750	Solyc01g079290	Solyc01g010750	Solyc01g100130	Solyc01g079720	Solyc08g006040	Solyc03g033540	Solyc01g010150	Solyc01g109710
Solyc09g007270	Solyc01g073660	Solyc02g093460	Solyc01g088590	Solyc03g007950	Solyc02g085430	Solyc08g041870	Solyc01g079780	Solyc01g056780	Solyc01g100140	Solyc01g080110	Solyc08g007220	Solyc03g034270	Solyc01g010640	Solyc01g112260
Solyc09g008460	Solyc01g079240	Solyc02g093560	Solyc01g091850	Solyc03g013310	Solyc02g087670	Solyc08g067020	Solyc01g080140	Solyc01g056850	Solyc01g100330	Solyc01g080250	Solyc08g008210	Solyc03g044330	Solyc01g011350	Solyc02g005340
Solyc09g014520	Solyc01g079250	Solyc02g093650	Solyc01g092950	Solyc03g019770	Solyc02g088290	Solyc08g068330	Solyc01g080340	Solyc01g057340	Solyc01g100530	Solyc01g081200	Solyc08g015860	Solyc03g071710	Solyc01g020240	Solyc02g014560
Solyc09g056170	Solyc01g079400	Solyc02g093800	Solyc01g094390	Solyc03g020060	Solyc02g088320	Solyc09g009020	Solyc01g080410	Solyc01g057830	Solyc01g100720	Solyc01g081470	Solyc08g016510	Solyc03g078380	Solyc01g020440	Solyc02g062020
Solyc09g063130	Solyc01g079710	Solyc02g094000	Solyc01g095570	Solyc03g025750	Solyc02g088730	Solyc09g009390	Solyc01g080470	Solyc01g057840	Solyc01g102560	Solyc01g086860	Solyc08g048250	Solyc03g081320	Solyc01g021640	Solyc02g062180
Solyc09g064200	Solyc01g079880	Solyc02g094600	Solyc01g096470	Solyc03g031770	Solyc02g090810	Solyc09g013080	Solyc01g080810	Solyc01g059930	Solyc01g103180	Solyc01g087250	Solyc08g062630	Solyc03g083600	Solyc01g028860	Solyc02g062750
Solyc09g075770	Solyc01g080180	Solyc03g005020	Solyc01g098600	Solyc03g034060	Solyc02g091480	Solyc09g064450	Solyc01g081030	Solyc01g060080	Solyc01g103210	Solyc01g087650	Solyc08g062800	Solyc03g096070	Solyc01g044270	Solyc02g063310
Solyc09g090060	Solyc01g080280	Solyc03g005150	Solyc01g103790	Solyc03g044300	Solyc02g091870	Solyc09g065830	Solyc01g081140	Solyc01g065580	Solyc01g103410	Solyc01g088710	Solyc08g062910	Solyc03g096730	Solyc01g044360	Solyc02g063340
Solyc09g092690	Solyc01g080500	Solyc03g005170	Solyc01g104280	Solyc03g044910	Solyc02g093570	Solyc09g073000	Solyc01g081440	Solyc01g067390	Solyc01g103750	Solyc01g088730	Solyc08g062920	Solyc03g097230	Solyc01g056520	Solyc02g065640
Solyc09g098170	Solyc01g080610	Solyc03g005350	Solyc01g105270	Solyc03g052990	Solyc02g093670	Solyc09g075450	Solyc01g081620	Solyc01g067570	Solyc01g103930	Solyc01g089860	Solyc08g074240	Solyc03g097710	Solyc01g057210	Solyc02g067010
Solyc10g006230	Solyc01g080640	Solyc03g005420	Solyc01g107920	Solyc03g063480	Solyc02g093790	Solyc09g082060	Solyc01g086750	Solyc01g068000	Solyc01g103940	Solyc01g090590	Solyc08g075700	Solyc03g098140	Solyc01g058450	Solyc02g067350
Solyc10g017830	Solyc01g081290	Solyc03g005550	Solyc01g108310	Solyc03g065200	Solyc02g094380	Solyc09g082770	Solyc01g086900	Solyc01g068050	Solyc01g103980	Solyc01g090850	Solyc08g078390	Solyc03g098220	Solyc01g060040	Solyc02g068360
Solyc10g050160	Solyc01g081380	Solyc03g005610	Solyc01g108460	Solyc03g078090	Solyc03g005380	Solyc09g082780	Solyc01g086950	Solyc01g068150	Solyc01g104250	Solyc01g091020	Solyc08g081250	Solyc03g098590	Solyc01g060280	Solyc02g068380
Solyc10g051090	Solyc01g081400	Solyc03g006430	Solyc01g112230	Solyc03g078420	Solyc03g007060	Solyc09g083410	Solyc01g088240	Solyc01g068210	Solyc01g104600	Solyc01g091210	Solyc08g083120	Solyc03g110860	Solyc01g060470	Solyc02g068790
Solyc10g054040	Solyc01g087230	Solyc03g006500	Solyc01g112250	Solyc03g080040	Solyc03g007470	Solyc09g091070	Solyc01g090380	Solyc01g068280	Solyc01g104720	Solyc01g091460	Solyc09g005720	Solyc03g111570	Solyc01g066060	Solyc02g072260
Solyc10g055630	Solyc01g087500	Solyc03g006670	Solyc02g023990	Solyc03g093290	Solyc03g019680	Solyc09g091170	Solyc01g090450	Solyc01g068390	Solyc01g105560	Solyc01g091550	Solyc09g007630	Solyc03g112860	Solyc01g066840	Solyc02g077720
Solyc10g076510	Solyc01g087520	Solyc03g007150	Solyc02g061850	Solyc03g094020	Solyc03g019970	Solyc10g005510	Solyc01g090530	Solyc01g073770	Solyc01g106280	Solyc01g091710	Solyc09g008610	Solyc03g114730	Solyc01g067720	Solyc02g078430
Solyc10g078800	Solyc01g088640	Solyc03g013170	Solyc02g062610	Solyc03g096370	Solyc03g031810	Solyc10g008110	Solyc01g091720	Solyc01g073920	Solyc01g106360	Solyc01g094060	Solyc09g008800	Solyc03g116600	Solyc01g067830	Solyc02g079270
Solyc11g005330	Solyc01g089900	Solyc03g019840	Solyc02g062860	Solyc03g096390	Solyc03g032240	Solyc10g008190	Solyc01g091860	Solyc01g074020	Solyc01g106560	Solyc01g094700	Solyc09g010330	Solyc03g117760	Solyc01g068190	Solyc02g079330
Solyc11g007820	Solyc01g090200	Solyc03g025290	Solyc02g062870	Solyc03g096760	Solyc03g033580	Solyc10g078690	Solyc01g094150	Solyc01g079420	Solyc01g106860	Solyc01g094780	Solyc09g010630	Solyc03g118420	Solyc01g068240	Solyc02g079350
Solyc11g007840	Solyc01g090230	Solyc03g025710	Solyc02g065100	Solyc03g097660	Solyc03g034230	Solyc10g080590	Solyc01g094560	Solyc01g079450	Solyc01g107030	Solyc01g094880	Solyc09g057650	Solyc03g118850	Solyc01g068330	Solyc02g082490
Solyc11g008810	Solyc01g090550	Solyc03g025940	Solyc02g065380	Solyc03g098010	Solyc03g034280	Solyc10g081660	Solyc01g095480	Solyc01g079590	Solyc01g107290	Solyc01g096660	Solyc09g075370	Solyc03g118970	Solyc01g068560	Solyc02g082990
Solyc11g010960	Solyc01g090740	Solyc03g031490	Solyc02g067530	Solyc03g098630	Solyc03g043930	Solyc10g083570	Solyc01g096580	Solyc01g079680	Solyc01g107410	Solyc01g096730	Solyc09g090520	Solyc03g119330	Solyc01g068580	Solyc02g083410
Solyc11g011930	Solyc01g091160	Solyc03g031510	Solyc02g071460	Solyc03g112730	Solyc03g043960	Solyc10g083650	Solyc01g096590	Solyc01g079860	Solyc01g107640	Solyc01g098040	Solyc09g091840	Solyc03g119480	Solyc01g068620	Solyc02g083420
Solyc11g013490	Solyc01g091340	Solyc03g031560	Solyc02g071750	Solyc03g113150	Solyc03g051970	Solyc10g085480	Solyc01g096870	Solyc01g079870	Solyc01g107880	Solyc01g098870	Solyc09g092390	Solyc03g119520	Solyc01g073870	Solyc02g083430
Solyc11g022590	Solyc01g091880	Solyc03g031740	Solyc02g071770	Solyc03g113200	Solyc03g058400	Solyc10g085550	Solyc01g097300	Solyc01g080650	Solyc01g108160	Solyc01g099370	Solyc10g005560	Solyc03g121820	Solyc01g079210	Solyc02g083440
Solyc11g039650	Solyc01g091900	Solyc03g032120	Solyc02g072440	Solyc03g113440	Solyc03g058430	Solyc10g086190	Solyc01g098380	Solyc01g081000	Solyc01g108300	Solyc01g100170	Solyc10g006480	Solyc03g121950	Solyc01g079390	Solyc02g083690
Solyc11g042810	Solyc01g094520	Solyc03g033990	Solyc02g077970	Solyc03g114860	Solyc03g058890	Solyc11g006550	Solyc01g099670	Solyc01g081300	Solyc01g109600	Solyc01g100180	Solyc10g007760	Solyc03g123370	Solyc01g079770	Solyc02g084210
Solyc11g070060	Solyc01g094630	Solyc03g034010	Solyc02g078190	Solyc03g115750	Solyc03g058910	Solyc11g008370	Solyc01g100080	Solyc01g081430	Solyc01g109910	Solyc01g100350	Solyc10g051350	Solyc04g007220	Solyc01g080310	Solyc02g084230
Solyc11g070080	Solyc01g094670	Solyc03g034140	Solyc02g078280	Solyc03g116850	Solyc03g071750	Solyc11g011470	Solyc01g100420	Solyc01g081500	Solyc01g110110	Solyc01g100590	Solyc10g078620	Solyc04g007520	Solyc01g080690	Solyc02g084770
Solyc11g070090	Solyc01g094680	Solyc03g043940	Solyc02g080960	Solyc03g120100	Solyc03g078260	Solyc11g019920	Solyc01g100610	Solyc01g086990	Solyc01g110150	Solyc01g100970	Solyc10g078740	Solyc04g007730	Solyc01g080720	Solyc02g085170
Solyc11g071640	Solyc01g094820	Solyc03g044720	Solyc02g081430	Solyc03g120250	Solyc03g079900	Solyc11g071790	Solyc01g100700	Solyc01g087090	Solyc01g110310	Solyc01g101020	Solyc10g079500	Solyc04g009510	Solyc01g080830	Solyc02g085380
Solyc11g071800	Solyc01g094990	Solyc03g046380	Solyc02g081610	Solyc03g120650	Solyc03g080030	Solyc11g072190	Solyc01g100740	Solyc01g087620	Solyc01g110440	Solyc01g101090	Solyc10g079880	Solyc04g009790	Solyc01g081010	Solyc02g085490
Solyc11g072840	Solyc01g095150	Solyc03g060510	Solyc02g082410	Solyc03g121140	Solyc03g082540	Solyc11g072450	Solyc01g102320	Solyc01g088140	Solyc01g111360	Solyc01g103540	Solyc10g081440	Solyc04g016440	Solyc01g081150	Solyc02g087340
Solyc12g006140	Solyc01g095370	Solyc03g063550	Solyc02g085100	Solyc03g121220	Solyc03g083270	Solyc12g009410	Solyc01g102990	Solyc01g088610	Solyc01g111580	Solyc01g103660	Solyc10g081920	Solyc04g049010	Solyc01g081250	Solyc02g089410
Solyc12g006460	Solyc01g095430	Solyc03g080100	Solyc02g085330	Solyc03g121350	Solyc03g095500	Solyc12g010930	Solyc01g103040	Solyc01g088650	Solyc01g111680	Solyc01g105100	Solyc10g083120	Solyc04g071610	Solyc01g081510	Solyc02g089570
Solyc12g010960	Solyc01g095470	Solyc03g081310	Solyc02g085670	Solyc03g123420	Solyc03g098020	Solyc12g011000	Solyc01g103770	Solyc01g088700	Solyc01g111770	Solyc01g107380	Solyc11g005680	Solyc04g071750	Solyc01g086710	Solyc02g089590
Solyc12g013510	Solyc01g096040	Solyc03g082640	Solyc02g086300	Solyc03g124050	Solyc03g098500	Solyc12g014380	Solyc01g105170	Solyc01g088720	Solyc01g112240	Solyc01g108120	Solyc11g006690	Solyc04g076670	Solyc01g087240	Solyc02g089610
Solyc12g056220	Solyc01g096180	Solyc03g082850	Solyc02g087170	Solyc04g007140	Solyc03g112080	Solyc12g015860	Solyc01g105240	Solyc01g088800	Solyc02g021100	Solyc01g108150	Solyc11g007120	Solyc04g076830	Solyc01g087470	Solyc02g090840
Solyc12g056540	Solyc01g096230	Solyc03g082890	Solyc02g087280	Solyc04g008270	Solyc03g113600	Solyc12g055800	Solyc01g106450	Solyc01g090220	Solyc02g021440	Solyc01g108230	Solyc11g007720	Solyc04g077590	Solyc01g087570	Solyc02g091420
Solyc12g094460	Solyc01g096400	Solyc03g083490	Solyc02g088900	Solyc04g008350	Solyc03g114110	Solyc12g099100	Solyc01g107450	Solyc01g090290	Solyc02g024020	Solyc01g109890	Solyc11g028100	Solyc04g077600	Solyc01g087590	Solyc02g092710
Solyc12g095960	Solyc01g096540	Solyc03g083670	Solyc02g089580	Solyc04g011720	Solyc03g115060	Solyc00g027770	Solyc01g107590	Solyc01g090350	Solyc02g032300	Solyc01g110300	Solyc11g065670	Solyc04g078890	Solyc01g087610	Solyc02g092960
Solyc12g098560	Solyc01g096600	Solyc03g093130	Solyc02g091830	Solyc04g011730	Solyc03g115410	Solyc00g170210	Solyc01g108180	Solyc01g090470	Solyc02g062110	Solyc01g111060	Solyc11g067100	Solyc05g005000	Solyc01g087670	Solyc02g093310
Solyc00g005840	Solyc01g097010	Solyc03g093210	Solyc02g092850	Solyc04g014380	Solyc03g117150	Solyc01g005490	Solyc01g108940	Solyc01g090670	Solyc02g062620	Solyc01g112310	Solyc11g069150	Solyc05g006020	Solyc01g087880	Solyc02g093870
Solyc00g006470	Solyc01g097310	Solyc03g095870	Solyc03g005260	Solyc04g014410	Solyc03g119260	Solyc01g006200	Solyc01g109220	Solyc01g090780	Solyc02g062640	Solyc01g112350	Solyc11g069440	Solyc05g006640	Solyc01g088600	Solyc02g093890
Solyc00g006820	Solyc01g097330	Solyc03g097700	Solyc03g006200	Solyc04g014880	Solyc03g119720	Solyc01g006440	Solyc01g109400	Solyc01g091070	Solyc02g062810	Solyc02g005510	Solyc12g005330	Solyc05g007070	Solyc01g088660	Solyc02g093990
Solyc00g007060	Solyc01g097500	Solyc03g097830	Solyc03g006400	Solyc04g015210	Solyc03g119750	Solyc01g006510	Solyc01g109760	Solyc01g091510	Solyc02g064730	Solyc02g014090	Solyc12g005860	Solyc05g007460	Solyc01g089870	Solyc03g005590
Solyc00g009030	Solyc01g097610	Solyc03g098610	Solyc03g006560	Solyc04g015580	Solyc03g121810	Solyc01g006960	Solyc01g110350	Solyc01g091840	Solyc02g067420	Solyc02g020910	Solyc12g042650	Solyc05g007660	Solyc01g090190	Solyc03g005850
Solyc00g009060	Solyc01g097810	Solyc03g111710	Solyc03g007270	Solyc04g016280	Solyc03g123390	Solyc01g007150	Solyc01g110960	Solyc01g091890	Solyc02g067470	Solyc02g021620	Solyc12g044600	Solyc05g008400	Solyc01g090280	Solyc03g006170
Solyc00g009120	Solyc01g098160	Solyc03g112510	Solyc03g007340	Solyc04g024430	Solyc04g007460	Solyc01g007910	Solyc01g111750	Solyc01g094290	Solyc02g067520	Solyc02g032860	Solyc12g056120	Solyc05g008440	Solyc01g090720	Solyc03g006360
Solyc00g013180	Solyc01g098190	Solyc03g113510	Solyc03g007370	Solyc04g025280	Solyc04g007840	Solyc01g008270	Solyc02g014520	Solyc01g094420	Solyc02g067860	Solyc02g036380	Solyc12g088720	Solyc05g010350	Solyc01g090880	Solyc03g025810
Solyc00g019750	Solyc01g098230	Solyc03g114200	Solyc03g019650	Solyc04g025400	Solyc04g008540	Solyc01g008340	Solyc02g021340	Solyc01g094620	Solyc02g068010	Solyc02g037510	Solyc12g096540	Solyc05g013410	Solyc01g090910	Solyc03g026200
Solyc00g024150	Solyc01g098320	Solyc03g114250	Solyc03g025780	Solyc04g048980	Solyc04g011570	Solyc01g008470	Solyc02g021760	Solyc01g094800	Solyc02g068100	Solyc02g050180	Solyc12g096700	Solyc05g013770	Solyc01g091190	Solyc03g033420
Solyc00g049520	Solyc01g098650	Solyc03g114330	Solyc03g026010	Solyc04g049400	Solyc04g014820	Solyc01g009020	Solyc02g022930	Solyc01g094950	Solyc02g068290	Solyc02g062930	Solyc12g098150	Solyc05g015530	Solyc01g091260	Solyc03g043880
Solyc00g050430	Solyc01g098830	Solyc03g114790	Solyc03g031520	Solyc04g049540	Solyc04g015570	Solyc01g009150	Solyc02g031770	Solyc01g094970	Solyc02g068690	Solyc02g063050	Solyc12g099260	Solyc05g015980	Solyc01g094000	Solyc03g044430
Solyc00g052430	Solyc01g098990	Solyc03g115640	Solyc03g031530	Solyc04g050130	Solyc04g016460	Solyc01g010990	Solyc02g032330	Solyc01g095200	Solyc02g069160	Solyc02g065080	Solyc12g099440	Solyc05g018130	Solyc01g094280	Solyc03g044480
Solyc00g056680	Solyc01g099140	Solyc03g116070	Solyc03g031710	Solyc04g050270	Solyc04g024940	Solyc01g011010	Solyc02g038760	Solyc01g095220	Solyc02g069370	Solyc02g067030	Solyc00g006490	Solyc05g026080	Solyc01g094330	Solyc03g078150
Solyc00g072100	Solyc01g099220	Solyc03g116330	Solyc03g045140	Solyc04g050970	Solyc04g045390	Solyc01g011040	Solyc02g043830	Solyc01g095280	Solyc02g069740	Solyc02g069350	Solyc00g006830	Solyc05g051400	Solyc01g094770	Solyc03g082610
Solyc00g171810	Solyc01g099410	Solyc03g116660	Solyc03g046320	Solyc04g051590	Solyc04g063230	Solyc01g022750	Solyc02g061940	Solyc01g095740	Solyc02g069860	Solyc02g069640	Solyc00g009040	Solyc05g053040	Solyc01g095010	Solyc03g083070
Solyc00g206460	Solyc01g099930	Solyc03g116720	Solyc03g058950	Solyc04g053140	Solyc04g078130	Solyc01g056980	Solyc02g062700	Solyc01g095780	Solyc02g070550	Solyc02g070470	Solyc00g059100	Solyc05g053500	Solyc01g095680	Solyc03g083150
Solyc00g228260	Solyc01g100110	Solyc03g117080	Solyc03g058960	Solyc04g054960	Solyc04g079090	Solyc01g057040	Solyc02g062910	Solyc01g096270	Solyc02g071350	Solyc02g071120	Solyc01g005030	Solyc05g053830	Solyc01g096070	Solyc03g093230
Solyc00g278110	Solyc01g100250	Solyc03g117090	Solyc03g063040	Solyc04g055000	Solyc04g081300	Solyc01g059830	Solyc02g064670	Solyc01g096300	Solyc02g071980	Solyc02g071900	Solyc01g005570	Solyc05g055340	Solyc01g096100	Solyc03g114090
Solyc00g282510	Solyc01g100270	Solyc03g119710	Solyc03g063630	Solyc04g072180	Solyc04g081490	Solyc01g066480	Solyc02g066930	Solyc01g096390	Solyc02g072300	Solyc02g076810	Solyc01g006000	Solyc05g055420	Solyc01g096150	Solyc03g116460
Solyc01g005100	Solyc01g100520	Solyc03g120860	Solyc03g070470	Solyc04g074830	Solyc04g082210	Solyc01g067710	Solyc02g067160	Solyc01g096610	Solyc02g075610	Solyc02g077410	Solyc01g006160	Solyc06g005340	Solyc01g096200	Solyc03g116500
Solyc01g005120	Solyc01g100650	Solyc03g121380	Solyc03g079970	Solyc04g074950	Solyc05g005030	Solyc01g068500	Solyc02g068650	Solyc01g096700	Solyc02g076870	Solyc02g078640	Solyc01g006260	Solyc06g007190	Solyc01g096380	Solyc03g116670
Solyc01g005130	Solyc01g100730	Solyc03g121670	Solyc03g080000	Solyc04g076150	Solyc05g007080	Solyc01g079310	Solyc02g068990	Solyc01g096900	Solyc02g077900	Solyc02g078900	Solyc01g006990	Solyc06g007590	Solyc01g096490	Solyc03g116990
Solyc01g005210	Solyc01g100760	Solyc04g005130	Solyc03g082350	Solyc04g078030	Solyc05g007670	Solyc01g079490	Solyc02g070270	Solyc01g096920	Solyc02g077990	Solyc02g079880	Solyc01g007180	Solyc06g034160	Solyc01g096520	Solyc03g117030
Solyc01g005290	Solyc01g101040	Solyc04g005160	Solyc03g082620	Solyc04g078950	Solyc05g010120	Solyc01g079810	Solyc02g070670	Solyc01g097190	Solyc02g078220	Solyc02g080130	Solyc01g007840	Solyc06g036780	Solyc01g096570	Solyc03g117790
Solyc01g005380	Solyc01g101060	Solyc04g005230	Solyc03g097100	Solyc04g079040	Solyc05g012560	Solyc01g080160	Solyc02g071520	Solyc01g097360	Solyc02g079850	Solyc02g080440	Solyc01g008020	Solyc06g053350	Solyc01g096760	Solyc03g118140
Solyc01g005520	Solyc01g102480	Solyc04g005440	Solyc03g097750	Solyc04g079080	Solyc05g012610	Solyc01g080170	Solyc02g077730	Solyc01g097440	Solyc02g080590	Solyc02g080470	Solyc01g008080	Solyc06g053750	Solyc01g096800	Solyc03g118580
Solyc01g005550	Solyc01g102490	Solyc04g005520	Solyc03g098750	Solyc04g079280	Solyc05g013980	Solyc01g080530	Solyc02g078200	Solyc01g097640	Solyc02g081170	Solyc02g080640	Solyc01g008460	Solyc06g053790	Solyc01g098210	Solyc03g120750
Solyc01g005640	Solyc01g102530	Solyc04g008060	Solyc03g111810	Solyc04g079780	Solyc05g014480	Solyc01g080540	Solyc02g078440	Solyc01g097970	Solyc02g081290	Solyc02g081080	Solyc01g008840	Solyc06g054150	Solyc01g098430	Solyc03g123800
Solyc01g005700	Solyc01g102540	Solyc04g008760	Solyc03g113340	Solyc04g080170	Solyc05g014700	Solyc01g080940	Solyc02g078470	Solyc01g098100	Solyc02g081390	Solyc02g082710	Solyc01g009380	Solyc06g054350	Solyc01g098610	Solyc03g123910
Solyc01g005910	Solyc01g102820	Solyc04g009160	Solyc03g113360	Solyc04g080220	Solyc05g015070	Solyc01g086740	Solyc02g079830	Solyc01g098180	Solyc02g081820	Solyc02g083260	Solyc01g010820	Solyc06g060090	Solyc01g099230	Solyc04g005140
Solyc01g005990	Solyc01g102970	Solyc04g009620	Solyc03g113480	Solyc04g081060	Solyc05g015170	Solyc01g087640	Solyc02g080570	Solyc01g098250	Solyc02g082080	Solyc02g083750	Solyc01g011340	Solyc06g061000	Solyc01g099360	Solyc04g007350
Solyc01g006020	Solyc01g103020	Solyc04g011590	Solyc03g113810	Solyc04g082060	Solyc05g018180	Solyc01g087870	Solyc02g081810	Solyc01g098350	Solyc02g082230	Solyc02g084030	Solyc01g028930	Solyc06g062360	Solyc01g100230	Solyc04g008990
Solyc01g006130	Solyc01g103190	Solyc04g014220	Solyc03g114600	Solyc04g082440	Solyc05g023740	Solyc01g088040	Solyc02g081920	Solyc01g098460	Solyc02g082270	Solyc02g084360	Solyc01g044490	Solyc06g062770	Solyc01g100260	Solyc04g009190
Solyc01g006210	Solyc01g103430	Solyc04g015720	Solyc03g116390	Solyc05g005220	Solyc05g025920	Solyc01g088350	Solyc02g084750	Solyc01g098810	Solyc02g082280	Solyc02g086360	Solyc01g049680	Solyc06g062950	Solyc01g100580	Solyc04g009430
Solyc01g006370	Solyc01g103570	Solyc04g015980	Solyc03g116470	Solyc05g005530	Solyc05g032660	Solyc01g088570	Solyc02g085240	Solyc01g099110	Solyc02g082660	Solyc02g088630	Solyc01g049960	Solyc06g063320	Solyc01g100820	Solyc04g009580
Solyc01g006390	Solyc01g103590	Solyc04g016390	Solyc03g116490	Solyc05g006230	Solyc05g043320	Solyc01g090770	Solyc02g085260	Solyc01g099290	Solyc02g082730	Solyc02g089620	Solyc01g056570	Solyc06g064910	Solyc01g100930	Solyc04g010250
Solyc01g006460	Solyc01g103650	Solyc04g016420	Solyc03g116900	Solyc05g008080	Solyc05g046120	Solyc01g091270	Solyc02g085640	Solyc01g099740	Solyc02g083320	Solyc02g091880	Solyc01g057090	Solyc06g065900	Solyc01g102270	Solyc04g015160
Solyc01g006540	Solyc01g103670	Solyc04g016530	Solyc03g117650	Solyc05g010590	Solyc05g047610	Solyc01g091310	Solyc02g085650	Solyc01g099840	Solyc02g083400	Solyc02g092270	Solyc01g058390	Solyc06g068500	Solyc01g102800	Solyc04g015260
Solyc01g006690	Solyc01g103710	Solyc04g040180	Solyc03g119410	Solyc05g012330	Solyc05g048820	Solyc01g094010	Solyc02g086050	Solyc01g100060	Solyc02g083590	Solyc02g093360	Solyc01g058670	Solyc06g069080	Solyc01g103090	Solyc04g015660
Solyc01g006830	Solyc01g103740	Solyc04g050780	Solyc03g119590	Solyc05g013020	Solyc05g050090	Solyc01g094870	Solyc02g086780	Solyc01g100430	Solyc02g083860	Solyc02g093770	Solyc01g067590	Solyc06g071380	Solyc01g103230	Solyc04g015990
Solyc01g006940	Solyc01g103760	Solyc04g054820	Solyc03g119820	Solyc05g013350	Solyc05g050580	Solyc01g096530	Solyc02g086810	Solyc01g100500	Solyc02g084550	Solyc02g093860	Solyc01g067730	Solyc06g075190	Solyc01g103340	Solyc04g049360
Solyc01g007070	Solyc01g103990	Solyc04g056600	Solyc03g120180	Solyc05g013580	Solyc05g050590	Solyc01g097020	Solyc02g086890	Solyc01g100750	Solyc02g084810	Solyc02g094090	Solyc01g067750	Solyc07g005100	Solyc01g103440	Solyc04g050050
Solyc01g007190	Solyc01g104080	Solyc04g071510	Solyc03g120890	Solyc05g014210	Solyc05g050860	Solyc01g097740	Solyc02g087650	Solyc01g101010	Solyc02g085310	Solyc02g094190	Solyc01g068400	Solyc07g005990	Solyc01g103510	Solyc04g050260
Solyc01g007200	Solyc01g104300	Solyc04g072530	Solyc03g121280	Solyc05g015160	Solyc05g051030	Solyc01g097890	Solyc02g087780	Solyc01g101030	Solyc02g085840	Solyc02g094320	Solyc01g068450	Solyc07g006100	Solyc01g103850	Solyc04g056360
Solyc01g007280	Solyc01g104570	Solyc04g076530	Solyc04g005300	Solyc05g017720	Solyc05g051050	Solyc01g098840	Solyc02g088760	Solyc01g101160	Solyc02g086180	Solyc02g094480	Solyc01g073940	Solyc07g008840	Solyc01g104100	Solyc04g056560
Solyc01g007460	Solyc01g104660	Solyc04g076660	Solyc04g005450	Solyc05g024340	Solyc05g051570	Solyc01g100990	Solyc02g089150	Solyc01g101250	Solyc02g086520	Solyc03g005100	Solyc01g074010	Solyc07g042020	Solyc01g104130	Solyc04g064710
Solyc01g007570	Solyc01g104770	Solyc04g076740	Solyc04g005820	Solyc05g026360	Solyc05g051970	Solyc01g103140	Solyc02g089810	Solyc01g102410	Solyc02g086710	Solyc03g005110	Solyc01g079090	Solyc07g043570	Solyc01g104460	Solyc04g071700
Solyc01g007600	Solyc01g104790	Solyc04g077930	Solyc04g005850	Solyc05g026370	Solyc05g052270	Solyc01g103150	Solyc02g090420	Solyc01g102660	Solyc02g087550	Solyc03g005920	Solyc01g079840	Solyc07g045340	Solyc01g104510	Solyc04g071760
Solyc01g007670	Solyc01g105050	Solyc04g078400	Solyc04g007660	Solyc05g042170	Solyc05g052760	Solyc01g103160	Solyc02g091240	Solyc01g102760	Solyc02g087750	Solyc03g006660	Solyc01g080350	Solyc07g049580	Solyc01g104530	Solyc04g074140
Solyc01g007750	Solyc01g105140	Solyc04g078910	Solyc04g008000	Solyc05g045660	Solyc05g052900	Solyc01g104020	Solyc02g091950	Solyc01g103010	Solyc02g088460	Solyc03g007070	Solyc01g080850	Solyc07g054160	Solyc01g104540	Solyc04g074240
Solyc01g007770	Solyc01g105970	Solyc04g079390	Solyc04g009840	Solyc05g047550	Solyc05g053560	Solyc01g104220	Solyc02g092300	Solyc01g103080	Solyc02g088590	Solyc03g007190	Solyc01g080860	Solyc07g056150	Solyc01g104560	Solyc04g076140
Solyc01g007800	Solyc01g105990	Solyc04g079540	Solyc04g011350	Solyc05g047570	Solyc05g054620	Solyc01g104650	Solyc02g092390	Solyc01g103690	Solyc02g090650	Solyc03g007480	Solyc01g081070	Solyc07g056350	Solyc01g104880	Solyc04g077420
Solyc01g007930	Solyc01g106480	Solyc04g080620	Solyc04g014700	Solyc05g049890	Solyc05g055800	Solyc01g106100	Solyc02g092560	Solyc01g104270	Solyc02g090850	Solyc03g007500	Solyc01g081190	Solyc07g056630	Solyc01g105130	Solyc04g077500
Solyc01g008070	Solyc01g106680	Solyc04g080830	Solyc04g014800	Solyc05g050750	Solyc05g056420	Solyc01g107470	Solyc02g092660	Solyc01g104310	Solyc02g091410	Solyc03g007750	Solyc01g081390	Solyc07g062130	Solyc01g105150	Solyc04g078460
Solyc01g008130	Solyc01g106740	Solyc04g081190	Solyc04g015140	Solyc05g051760	Solyc06g005240	Solyc01g108020	Solyc02g093350	Solyc01g104350	Solyc02g091560	Solyc03g007900	Solyc01g081520	Solyc07g063050	Solyc01g105160	Solyc04g078510
Solyc01g008140	Solyc01g106890	Solyc04g081540	Solyc04g016270	Solyc05g051830	Solyc06g008330	Solyc01g108530	Solyc02g093690	Solyc01g104470	Solyc02g092230	Solyc03g025340	Solyc01g086970	Solyc07g063420	Solyc01g105280	Solyc04g079120
Solyc01g008180	Solyc01g107660	Solyc05g007730	Solyc04g054830	Solyc05g051890	Solyc06g008640	Solyc01g108890	Solyc03g005010	Solyc01g104640	Solyc02g092640	Solyc03g025420	Solyc01g087210	Solyc07g063550	Solyc01g106030	Solyc04g080540
Solyc01g008230	Solyc01g107860	Solyc05g008000	Solyc04g076350	Solyc05g052320	Solyc06g008650	Solyc01g109430	Solyc03g005340	Solyc01g104840	Solyc02g092800	Solyc03g025440	Solyc01g087730	Solyc07g066220	Solyc01g106090	Solyc04g081050
Solyc01g008250	Solyc01g107930	Solyc05g008340	Solyc04g077240	Solyc05g053600	Solyc06g008670	Solyc01g109680	Solyc03g005700	Solyc01g104980	Solyc02g092930	Solyc03g025920	Solyc01g087900	Solyc08g005190	Solyc01g106440	Solyc05g007920
Solyc01g008560	Solyc01g108110	Solyc05g008470	Solyc04g079300	Solyc05g054050	Solyc06g008680	Solyc01g109790	Solyc03g005800	Solyc01g105230	Solyc02g094140	Solyc03g025980	Solyc01g088770	Solyc08g007160	Solyc01g106580	Solyc05g007960
Solyc01g008600	Solyc01g108650	Solyc05g008680	Solyc04g079880	Solyc05g054160	Solyc06g011440	Solyc01g109850	Solyc03g006310	Solyc01g105340	Solyc02g094280	Solyc03g026340	Solyc01g090500	Solyc08g008120	Solyc01g107620	Solyc05g010050
Solyc01g008730	Solyc01g108920	Solyc05g008770	Solyc04g080050	Solyc05g054300	Solyc06g011590	Solyc01g110400	Solyc03g006920	Solyc01g105420	Solyc03g005430	Solyc03g033560	Solyc01g090690	Solyc08g021930	Solyc01g107630	Solyc05g015390
Solyc01g008770	Solyc01g109260	Solyc05g009070	Solyc04g081090	Solyc05g054360	Solyc06g036430	Solyc01g110530	Solyc03g006960	Solyc01g105670	Solyc03g005740	Solyc03g033640	Solyc01g090900	Solyc08g023440	Solyc01g109510	Solyc05g046110
Solyc01g008790	Solyc01g109280	Solyc05g009780	Solyc04g082090	Solyc05g055180	Solyc06g050570	Solyc01g110540	Solyc03g007110	Solyc01g105980	Solyc03g006580	Solyc03g033980	Solyc01g090990	Solyc08g061480	Solyc01g109930	Solyc05g051280
Solyc01g008890	Solyc01g109300	Solyc05g010100	Solyc04g082280	Solyc05g055500	Solyc06g051980	Solyc01g112160	Solyc03g007140	Solyc01g106050	Solyc03g007320	Solyc03g046450	Solyc01g091640	Solyc08g066050	Solyc01g110410	Solyc05g051320
Solyc01g008930	Solyc01g109460	Solyc05g010140	Solyc04g082290	Solyc05g055650	Solyc06g052060	Solyc02g031710	Solyc03g007540	Solyc01g106080	Solyc03g007430	Solyc03g058340	Solyc01g091730	Solyc08g068370	Solyc01g110550	Solyc05g052200
Solyc01g009010	Solyc01g109560	Solyc05g010290	Solyc04g082830	Solyc05g055720	Solyc06g053230	Solyc02g036370	Solyc03g025500	Solyc01g106290	Solyc03g007610	Solyc03g063060	Solyc01g091910	Solyc08g069020	Solyc01g111140	Solyc05g053450
Solyc01g009040	Solyc01g109870	Solyc05g010310	Solyc05g005520	Solyc05g055860	Solyc06g053390	Solyc02g061980	Solyc03g025690	Solyc01g106320	Solyc03g007620	Solyc03g063350	Solyc01g094470	Solyc08g069180	Solyc01g111370	Solyc05g053740
Solyc01g009110	Solyc01g109880	Solyc05g012220	Solyc05g005720	Solyc05g055920	Solyc06g053990	Solyc02g062530	Solyc03g031460	Solyc01g106690	Solyc03g013630	Solyc03g063600	Solyc01g094550	Solyc08g075890	Solyc01g111420	Solyc05g054220
Solyc01g009170	Solyc01g109960	Solyc05g012490	Solyc05g007280	Solyc05g056030	Solyc06g054540	Solyc02g062540	Solyc03g031690	Solyc01g106950	Solyc03g019900	Solyc03g064030	Solyc01g094580	Solyc08g076920	Solyc01g111670	Solyc05g054770
Solyc01g009190	Solyc01g109990	Solyc05g013060	Solyc05g007770	Solyc05g056180	Solyc06g063050	Solyc02g063160	Solyc03g031820	Solyc01g107160	Solyc03g031700	Solyc03g078570	Solyc01g094920	Solyc08g077220	Solyc01g111940	Solyc05g055980
Solyc01g009280	Solyc01g110130	Solyc05g013160	Solyc05g009240	Solyc06g005580	Solyc06g063360	Solyc02g065580	Solyc03g033470	Solyc01g107210	Solyc03g032130	Solyc03g079850	Solyc01g094930	Solyc08g077460	Solyc01g111970	Solyc06g007130
Solyc01g009350	Solyc01g110170	Solyc05g013180	Solyc05g009250	Solyc06g005910	Solyc06g064660	Solyc02g067180	Solyc03g033480	Solyc01g107330	Solyc03g043760	Solyc03g082670	Solyc01g095050	Solyc08g077680	Solyc01g112320	Solyc06g007880
Solyc01g009360	Solyc01g110470	Solyc05g013680	Solyc05g012450	Solyc06g007440	Solyc06g065740	Solyc02g067910	Solyc03g033650	Solyc01g107600	Solyc03g044080	Solyc03g083520	Solyc01g095890	Solyc08g078490	Solyc02g005210	Solyc06g008630
Solyc01g009430	Solyc01g111440	Solyc05g014720	Solyc05g012770	Solyc06g007490	Solyc06g065950	Solyc02g068450	Solyc03g033720	Solyc01g107610	Solyc03g044380	Solyc03g093990	Solyc01g096090	Solyc08g079180	Solyc02g014150	Solyc06g008660
Solyc01g009590	Solyc01g111560	Solyc05g015640	Solyc05g015420	Solyc06g008240	Solyc06g067890	Solyc02g068500	Solyc03g034180	Solyc01g107750	Solyc03g062890	Solyc03g096810	Solyc01g096710	Solyc08g083330	Solyc02g014720	Solyc06g009140
Solyc01g009610	Solyc01g111780	Solyc05g015940	Solyc05g018610	Solyc06g008910	Solyc06g068120	Solyc02g068530	Solyc03g034190	Solyc01g107940	Solyc03g063880	Solyc03g097260	Solyc01g096780	Solyc09g005310	Solyc02g014770	Solyc06g034030
Solyc01g009670	Solyc02g021140	Solyc05g016330	Solyc05g031600	Solyc06g009200	Solyc06g069410	Solyc02g068770	Solyc03g043870	Solyc01g108100	Solyc03g078160	Solyc03g097310	Solyc01g096830	Solyc09g005960	Solyc02g020980	Solyc06g036100
Solyc01g009970	Solyc02g022880	Solyc05g018300	Solyc05g051330	Solyc06g009240	Solyc06g069620	Solyc02g070520	Solyc03g045090	Solyc01g108250	Solyc03g079920	Solyc03g097350	Solyc01g097140	Solyc09g007530	Solyc02g021470	Solyc06g051390
Solyc01g009990	Solyc02g062410	Solyc05g025740	Solyc05g052080	Solyc06g009540	Solyc06g071190	Solyc02g070640	Solyc03g051950	Solyc01g108260	Solyc03g080020	Solyc03g097970	Solyc01g097170	Solyc09g008100	Solyc02g021560	Solyc06g053190
Solyc01g010060	Solyc02g062670	Solyc05g043310	Solyc05g052330	Solyc06g009550	Solyc06g071400	Solyc02g070650	Solyc03g058380	Solyc01g108340	Solyc03g082390	Solyc03g098240	Solyc01g097340	Solyc09g008780	Solyc02g021650	Solyc06g053700
Solyc01g010080	Solyc02g063060	Solyc05g046040	Solyc05g052700	Solyc06g011520	Solyc06g072320	Solyc02g071890	Solyc03g078080	Solyc01g109130	Solyc03g082580	Solyc03g110870	Solyc01g097460	Solyc09g009690	Solyc02g022870	Solyc06g053780
Solyc01g010180	Solyc02g065660	Solyc05g050690	Solyc05g054270	Solyc06g036180	Solyc06g072420	Solyc02g076790	Solyc03g078350	Solyc01g109290	Solyc03g082710	Solyc03g111850	Solyc01g097870	Solyc09g010410	Solyc02g031830	Solyc06g054270
Solyc01g010190	Solyc02g067070	Solyc05g050820	Solyc05g055250	Solyc06g043250	Solyc06g073010	Solyc02g076900	Solyc03g082740	Solyc01g109330	Solyc03g083010	Solyc03g113590	Solyc01g097880	Solyc09g011470	Solyc02g032510	Solyc06g054690
Solyc01g010200	Solyc02g067580	Solyc05g051590	Solyc05g055750	Solyc06g050630	Solyc06g073350	Solyc02g078180	Solyc03g082910	Solyc01g109350	Solyc03g083910	Solyc03g113680	Solyc01g098030	Solyc09g015040	Solyc02g032920	Solyc06g059790
Solyc01g010230	Solyc02g068480	Solyc05g051780	Solyc05g055790	Solyc06g050690	Solyc06g075580	Solyc02g080180	Solyc03g083090	Solyc01g109450	Solyc03g093510	Solyc03g113790	Solyc01g098090	Solyc09g018670	Solyc02g032970	Solyc06g060550
Solyc01g010270	Solyc02g069150	Solyc05g051840	Solyc06g005180	Solyc06g051730	Solyc06g076090	Solyc02g080430	Solyc03g083700	Solyc01g109590	Solyc03g093690	Solyc03g113990	Solyc01g098550	Solyc09g055230	Solyc02g036330	Solyc06g060570
Solyc01g010290	Solyc02g069470	Solyc05g052290	Solyc06g006080	Solyc06g054000	Solyc06g076440	Solyc02g080780	Solyc03g093200	Solyc01g109640	Solyc03g094080	Solyc03g115730	Solyc01g098800	Solyc09g064850	Solyc02g038750	Solyc06g060600
Solyc01g010310	Solyc02g069580	Solyc05g052500	Solyc06g007330	Solyc06g054470	Solyc06g076450	Solyc02g080820	Solyc03g093450	Solyc01g109830	Solyc03g096880	Solyc03g115760	Solyc01g098900	Solyc09g066440	Solyc02g049070	Solyc06g061150
Solyc01g010430	Solyc02g070030	Solyc05g052840	Solyc06g007500	Solyc06g054480	Solyc06g076980	Solyc02g081310	Solyc03g096360	Solyc01g109970	Solyc03g096900	Solyc03g116530	Solyc01g098910	Solyc09g066460	Solyc02g050280	Solyc06g062620
Solyc01g010660	Solyc02g070240	Solyc05g052850	Solyc06g008500	Solyc06g060070	Solyc06g082230	Solyc02g082500	Solyc03g096640	Solyc01g110020	Solyc03g096930	Solyc03g116930	Solyc01g098920	Solyc09g072980	Solyc02g062000	Solyc06g063120
Solyc01g010810	Solyc02g070440	Solyc05g053320	Solyc06g035520	Solyc06g060240	Solyc06g083500	Solyc02g082850	Solyc03g097020	Solyc01g110270	Solyc03g097200	Solyc03g118620	Solyc01g099240	Solyc09g075120	Solyc02g062240	Solyc06g063410
Solyc01g010870	Solyc02g070500	Solyc05g053370	Solyc06g035610	Solyc06g060630	Solyc06g083610	Solyc02g083170	Solyc03g097690	Solyc01g110280	Solyc03g097210	Solyc03g120150	Solyc01g099280	Solyc09g075210	Solyc02g062350	Solyc06g068150
Solyc01g011100	Solyc02g070780	Solyc05g053720	Solyc06g035960	Solyc06g062820	Solyc06g083800	Solyc02g083800	Solyc03g098110	Solyc01g110490	Solyc03g097300	Solyc03g120240	Solyc01g099700	Solyc09g083280	Solyc02g062420	Solyc06g069870
Solyc01g014230	Solyc02g070860	Solyc05g053820	Solyc06g051620	Solyc06g063060	Solyc06g084620	Solyc02g085220	Solyc03g111620	Solyc01g110990	Solyc03g097910	Solyc03g121980	Solyc01g099710	Solyc09g089560	Solyc02g062430	Solyc06g071510
Solyc01g014270	Solyc02g071330	Solyc05g053970	Solyc06g052010	Solyc06g063150	Solyc07g005040	Solyc02g085280	Solyc03g112230	Solyc01g111200	Solyc03g098150	Solyc03g123890	Solyc01g099770	Solyc09g090160	Solyc02g062520	Solyc06g075400
Solyc01g017600	Solyc02g071730	Solyc05g054600	Solyc06g054650	Solyc06g066120	Solyc07g005300	Solyc02g085520	Solyc03g112440	Solyc01g111530	Solyc03g098460	Solyc03g123900	Solyc01g099800	Solyc09g090670	Solyc02g062680	Solyc06g075520
Solyc01g017870	Solyc02g072080	Solyc05g054670	Solyc06g059810	Solyc06g066650	Solyc07g006020	Solyc02g085540	Solyc03g112570	Solyc01g111590	Solyc03g111090	Solyc04g006930	Solyc01g100050	Solyc09g092120	Solyc02g062920	Solyc06g075550
Solyc01g020320	Solyc02g072180	Solyc05g055820	Solyc06g059820	Solyc06g066690	Solyc07g006350	Solyc02g086170	Solyc03g113560	Solyc01g111650	Solyc03g111320	Solyc04g007610	Solyc01g100290	Solyc09g098200	Solyc02g063130	Solyc06g076270
Solyc01g021730	Solyc02g076730	Solyc05g056480	Solyc06g060460	Solyc06g068900	Solyc07g007430	Solyc02g086370	Solyc03g114050	Solyc01g111910	Solyc03g111640	Solyc04g008980	Solyc01g100840	Solyc10g006140	Solyc02g063280	Solyc06g076930
Solyc01g028830	Solyc02g077220	Solyc05g056550	Solyc06g061260	Solyc06g069130	Solyc07g008070	Solyc02g087330	Solyc03g114590	Solyc01g112060	Solyc03g111740	Solyc04g009650	Solyc01g102500	Solyc10g006260	Solyc02g063300	Solyc06g083230
Solyc01g028870	Solyc02g077440	Solyc06g005000	Solyc06g062430	Solyc06g069320	Solyc07g017230	Solyc02g087940	Solyc03g115030	Solyc01g112290	Solyc03g112350	Solyc04g010070	Solyc01g102510	Solyc10g006820	Solyc02g065630	Solyc06g083890
Solyc01g034150	Solyc02g077450	Solyc06g005220	Solyc06g062480	Solyc06g070920	Solyc07g017560	Solyc02g087950	Solyc03g115460	Solyc02g030080	Solyc03g112660	Solyc04g010230	Solyc01g102730	Solyc10g007140	Solyc02g065790	Solyc06g084060
Solyc01g049690	Solyc02g077560	Solyc06g007140	Solyc06g065830	Solyc06g070940	Solyc07g021020	Solyc02g088790	Solyc03g116020	Solyc02g032120	Solyc03g112830	Solyc04g011360	Solyc01g102830	Solyc10g007410	Solyc02g067090	Solyc06g084180
Solyc01g049770	Solyc02g077670	Solyc06g007990	Solyc06g065930	Solyc06g071020	Solyc07g022920	Solyc02g088930	Solyc03g117250	Solyc02g032450	Solyc03g113090	Solyc04g011620	Solyc01g104160	Solyc10g038000	Solyc02g067370	Solyc07g005130
Solyc01g056620	Solyc02g077880	Solyc06g008990	Solyc06g066310	Solyc06g072590	Solyc07g032220	Solyc02g089100	Solyc03g117720	Solyc02g032930	Solyc03g113100	Solyc04g014250	Solyc01g104480	Solyc10g049790	Solyc02g067670	Solyc07g007050
Solyc01g056990	Solyc02g078260	Solyc06g009280	Solyc06g066400	Solyc06g073080	Solyc07g032730	Solyc02g089440	Solyc03g118360	Solyc02g061790	Solyc03g114100	Solyc04g015340	Solyc01g104670	Solyc10g054440	Solyc02g068090	Solyc07g008520
Solyc01g057000	Solyc02g078380	Solyc06g035430	Solyc06g066410	Solyc06g075020	Solyc07g054250	Solyc02g089600	Solyc03g118680	Solyc02g061810	Solyc03g114410	Solyc04g016160	Solyc01g104890	Solyc10g074930	Solyc02g068240	Solyc07g015920
Solyc01g057270	Solyc02g078540	Solyc06g036330	Solyc06g066600	Solyc06g075560	Solyc07g054540	Solyc02g089890	Solyc03g118690	Solyc02g061840	Solyc03g114510	Solyc04g024340	Solyc01g105540	Solyc10g075130	Solyc02g068560	Solyc07g018090
Solyc01g057460	Solyc02g078560	Solyc06g051570	Solyc06g067920	Solyc06g076190	Solyc07g063620	Solyc02g091900	Solyc03g118830	Solyc02g062560	Solyc03g114680	Solyc04g024530	Solyc01g105710	Solyc10g076360	Solyc02g068700	Solyc07g024030
Solyc01g057510	Solyc02g078990	Solyc06g051990	Solyc06g068110	Solyc06g076380	Solyc07g064010	Solyc02g092130	Solyc03g119170	Solyc02g062720	Solyc03g114810	Solyc04g026280	Solyc01g107040	Solyc10g076990	Solyc02g069120	Solyc07g040740
Solyc01g057520	Solyc02g079000	Solyc06g053150	Solyc06g068410	Solyc06g082820	Solyc07g064340	Solyc02g092510	Solyc03g119280	Solyc02g062780	Solyc03g115100	Solyc04g026380	Solyc01g107130	Solyc10g079210	Solyc02g069340	Solyc07g041900
Solyc01g057590	Solyc02g079400	Solyc06g053300	Solyc06g068470	Solyc07g005910	Solyc07g065140	Solyc02g092830	Solyc03g119430	Solyc02g063170	Solyc03g115120	Solyc04g049120	Solyc01g107150	Solyc10g079770	Solyc02g069770	Solyc07g049490
Solyc01g057770	Solyc02g079770	Solyc06g053360	Solyc06g072530	Solyc07g006850	Solyc07g066640	Solyc02g093000	Solyc03g119870	Solyc02g064580	Solyc03g115370	Solyc04g049180	Solyc01g107550	Solyc10g079970	Solyc02g069790	Solyc07g049710
Solyc01g057780	Solyc02g080420	Solyc06g053550	Solyc06g075990	Solyc07g007200	Solyc08g005070	Solyc02g093370	Solyc03g119880	Solyc02g064630	Solyc03g116550	Solyc04g049840	Solyc01g108030	Solyc10g081570	Solyc02g069850	Solyc07g052300
Solyc01g057850	Solyc02g080630	Solyc06g054140	Solyc06g083290	Solyc07g007610	Solyc08g006290	Solyc02g093440	Solyc03g120280	Solyc02g065180	Solyc03g116590	Solyc04g051850	Solyc01g108500	Solyc10g083990	Solyc02g070100	Solyc07g052430
Solyc01g058190	Solyc02g081190	Solyc06g054440	Solyc06g084260	Solyc07g008400	Solyc08g007100	Solyc02g093640	Solyc03g120680	Solyc02g065350	Solyc03g116750	Solyc04g054320	Solyc01g108610	Solyc10g086730	Solyc02g070460	Solyc07g052730
Solyc01g058520	Solyc02g081420	Solyc06g060480	Solyc07g006040	Solyc07g015940	Solyc08g007940	Solyc02g094250	Solyc03g121210	Solyc02g065370	Solyc03g116810	Solyc04g056290	Solyc01g109070	Solyc11g005750	Solyc02g071160	Solyc07g054140
Solyc01g059920	Solyc02g081520	Solyc06g061040	Solyc07g006700	Solyc07g020790	Solyc08g008290	Solyc03g005050	Solyc03g121270	Solyc02g067230	Solyc03g117020	Solyc04g056630	Solyc01g109770	Solyc11g007960	Solyc02g071210	Solyc07g062560
Solyc01g060140	Solyc02g081950	Solyc06g061140	Solyc07g007700	Solyc07g022910	Solyc08g008650	Solyc03g005300	Solyc03g121370	Solyc02g067390	Solyc03g117590	Solyc04g064500	Solyc01g110520	Solyc11g012730	Solyc02g072160	Solyc07g063930
Solyc01g060240	Solyc02g082180	Solyc06g062880	Solyc07g007730	Solyc07g025140	Solyc08g014580	Solyc03g005600	Solyc03g123750	Solyc02g067900	Solyc03g117770	Solyc04g071180	Solyc01g111150	Solyc11g012910	Solyc02g072230	Solyc07g065010
Solyc01g060270	Solyc02g082190	Solyc06g063170	Solyc07g008030	Solyc07g041180	Solyc08g062840	Solyc03g005680	Solyc03g123960	Solyc02g068150	Solyc03g118120	Solyc04g071550	Solyc01g111410	Solyc11g044230	Solyc02g072270	Solyc07g065130
Solyc01g065500	Solyc02g082470	Solyc06g063250	Solyc07g014660	Solyc07g044920	Solyc08g062860	Solyc03g005730	Solyc04g005280	Solyc02g068180	Solyc03g118530	Solyc04g072380	Solyc01g111620	Solyc11g044480	Solyc02g075630	Solyc07g065320
Solyc01g065510	Solyc02g082690	Solyc06g063280	Solyc07g017860	Solyc07g045200	Solyc08g065430	Solyc03g005930	Solyc04g005310	Solyc02g068230	Solyc03g118670	Solyc04g072510	Solyc01g111690	Solyc11g045230	Solyc02g076720	Solyc07g065820
Solyc01g065530	Solyc02g083390	Solyc06g064610	Solyc07g025400	Solyc07g049380	Solyc08g066170	Solyc03g006870	Solyc04g007230	Solyc02g068340	Solyc03g119460	Solyc04g076890	Solyc01g111720	Solyc11g062410	Solyc02g076760	Solyc07g066520
Solyc01g065540	Solyc02g084000	Solyc06g064700	Solyc07g041280	Solyc07g054270	Solyc08g066960	Solyc03g007000	Solyc04g007700	Solyc02g068390	Solyc03g120000	Solyc04g077440	Solyc01g111890	Solyc12g006620	Solyc02g077690	Solyc08g006080
Solyc01g065980	Solyc02g084380	Solyc06g064730	Solyc07g041340	Solyc07g054420	Solyc08g067760	Solyc03g007440	Solyc04g007720	Solyc02g068580	Solyc03g120270	Solyc04g077470	Solyc01g111920	Solyc12g009990	Solyc02g078210	Solyc08g006820
Solyc01g066430	Solyc02g084700	Solyc06g065050	Solyc07g041730	Solyc07g056110	Solyc08g076670	Solyc03g007660	Solyc04g008040	Solyc02g069100	Solyc03g121010	Solyc04g078600	Solyc01g112150	Solyc12g017850	Solyc02g078550	Solyc08g007420
Solyc01g066440	Solyc02g084760	Solyc06g065310	Solyc07g045290	Solyc07g056230	Solyc08g080520	Solyc03g019720	Solyc04g008650	Solyc02g069180	Solyc03g121020	Solyc04g080020	Solyc01g112210	Solyc12g019460	Solyc02g078830	Solyc08g007800
Solyc01g066500	Solyc02g084870	Solyc06g065430	Solyc07g053040	Solyc07g063030	Solyc08g081700	Solyc03g025480	Solyc04g008700	Solyc02g069230	Solyc03g121290	Solyc04g080300	Solyc01g112280	Solyc12g043090	Solyc02g078880	Solyc08g008230
Solyc01g066570	Solyc02g085230	Solyc06g065620	Solyc07g054400	Solyc07g063590	Solyc08g081970	Solyc03g025840	Solyc04g009330	Solyc02g069410	Solyc03g121840	Solyc04g080960	Solyc02g014380	Solyc12g044400	Solyc02g079040	Solyc08g013680
Solyc01g066640	Solyc02g085300	Solyc06g065800	Solyc07g056560	Solyc07g063660	Solyc08g082450	Solyc03g025910	Solyc04g009350	Solyc02g069680	Solyc03g121990	Solyc04g081940	Solyc02g014870	Solyc12g088030	Solyc02g079100	Solyc08g015680
Solyc01g066730	Solyc02g085690	Solyc06g068630	Solyc07g062310	Solyc07g064200	Solyc09g007780	Solyc03g026080	Solyc04g010140	Solyc02g069710	Solyc03g123840	Solyc04g082020	Solyc02g021240	Solyc12g098820	Solyc02g079410	Solyc08g016190
Solyc01g066740	Solyc02g085730	Solyc06g068890	Solyc07g063610	Solyc07g064740	Solyc09g008000	Solyc03g031620	Solyc04g010190	Solyc02g069780	Solyc04g005530	Solyc04g082410	Solyc02g021400	Solyc12g098850	Solyc02g079960	Solyc08g041710
Solyc01g066900	Solyc02g085920	Solyc06g069100	Solyc07g064690	Solyc07g065060	Solyc09g009770	Solyc03g032000	Solyc04g011650	Solyc02g069820	Solyc04g007280	Solyc05g005780	Solyc02g021690	Solyc12g099390	Solyc02g080980	Solyc08g041850
Solyc01g066910	Solyc02g085950	Solyc06g071130	Solyc07g064900	Solyc08g005040	Solyc09g010090	Solyc03g033370	Solyc04g012040	Solyc02g069950	Solyc04g007560	Solyc05g006240	Solyc02g024050	Solyc12g100060	Solyc02g081680	Solyc08g059740
Solyc01g067000	Solyc02g086100	Solyc06g071600	Solyc07g064960	Solyc08g005380	Solyc09g010720	Solyc03g033500	Solyc04g014720	Solyc02g070400	Solyc04g008380	Solyc05g006320	Solyc02g036450		Solyc02g082020	Solyc08g062600
Solyc01g067280	Solyc02g086670	Solyc06g072270	Solyc07g065040	Solyc08g005700	Solyc09g015420	Solyc03g034090	Solyc04g014810	Solyc02g070770	Solyc04g008720	Solyc05g006400	Solyc02g050260		Solyc02g082030	Solyc08g065890
Solyc01g067290	Solyc02g086790	Solyc06g072920	Solyc07g066620	Solyc08g006140	Solyc09g061960	Solyc03g046350	Solyc04g015090	Solyc02g071150	Solyc04g009500	Solyc05g006590	Solyc02g061960		Solyc02g082130	Solyc08g076080
Solyc01g067350	Solyc02g086920	Solyc06g073130	Solyc08g005110	Solyc08g006440	Solyc09g064810	Solyc03g051790	Solyc04g016380	Solyc02g071170	Solyc04g009550	Solyc05g006950	Solyc02g062100		Solyc02g082200	Solyc08g077510
Solyc01g067400	Solyc02g086940	Solyc06g074150	Solyc08g005210	Solyc08g007150	Solyc09g065450	Solyc03g053010	Solyc04g017680	Solyc02g071180	Solyc04g009700	Solyc05g007190	Solyc02g062250		Solyc02g082210	Solyc08g078220
Solyc01g067480	Solyc02g087210	Solyc06g074310	Solyc08g006810	Solyc08g007730	Solyc09g066140	Solyc03g065340	Solyc04g028560	Solyc02g071250	Solyc04g010020	Solyc05g008430	Solyc02g062290		Solyc02g082250	Solyc08g082480
Solyc01g067610	Solyc02g087230	Solyc06g074650	Solyc08g008580	Solyc08g008190	Solyc09g074370	Solyc03g082500	Solyc04g045660	Solyc02g071510	Solyc04g011380	Solyc05g008450	Solyc02g062740		Solyc02g082360	Solyc08g083110
Solyc01g067640	Solyc02g087250	Solyc06g075460	Solyc08g008670	Solyc08g008240	Solyc09g074820	Solyc03g082660	Solyc04g047750	Solyc02g072510	Solyc04g014460	Solyc05g008910	Solyc02g062970		Solyc02g082570	Solyc09g005890
Solyc01g067800	Solyc02g087630	Solyc06g075710	Solyc08g014300	Solyc08g008260	Solyc09g075660	Solyc03g082810	Solyc04g049630	Solyc02g076940	Solyc04g017710	Solyc05g009150	Solyc02g063350		Solyc02g082600	Solyc09g007860
Solyc01g067890	Solyc02g087710	Solyc06g075980	Solyc08g016620	Solyc08g013820	Solyc09g089870	Solyc03g083300	Solyc04g049850	Solyc02g077320	Solyc04g049350	Solyc05g009190	Solyc02g065550		Solyc02g083150	Solyc09g007940
Solyc01g067900	Solyc02g087740	Solyc06g076350	Solyc08g042000	Solyc08g013910	Solyc09g090730	Solyc03g093590	Solyc04g051390	Solyc02g078270	Solyc04g049690	Solyc05g009690	Solyc02g065690		Solyc02g083270	Solyc09g008060
Solyc01g068020	Solyc02g087760	Solyc06g082200	Solyc08g048240	Solyc08g013920	Solyc09g091030	Solyc03g093970	Solyc04g051670	Solyc02g078370	Solyc04g049710	Solyc05g010250	Solyc02g066910		Solyc02g083470	Solyc09g008540
Solyc01g068030	Solyc02g087900	Solyc06g082700	Solyc08g066440	Solyc08g016160	Solyc09g091080	Solyc03g095190	Solyc04g057870	Solyc02g078580	Solyc04g051150	Solyc05g010280	Solyc02g066940		Solyc02g083900	Solyc09g009460
Solyc01g068080	Solyc02g087980	Solyc06g082730	Solyc08g066750	Solyc08g023270	Solyc09g091460	Solyc03g095220	Solyc04g058140	Solyc02g078610	Solyc04g054330	Solyc05g012150	Solyc02g067820		Solyc02g084220	Solyc09g009630
Solyc01g068100	Solyc02g088010	Solyc06g082740	Solyc08g066990	Solyc08g023630	Solyc09g091610	Solyc03g095360	Solyc04g064520	Solyc02g078790	Solyc04g055120	Solyc05g013340	Solyc02g068110		Solyc02g084660	Solyc09g010950
Solyc01g068170	Solyc02g088110	Solyc06g083570	Solyc08g075020	Solyc08g028990	Solyc09g098490	Solyc03g095720	Solyc04g064830	Solyc02g078840	Solyc04g056340	Solyc05g013700	Solyc02g069380		Solyc02g084690	Solyc09g055880
Solyc01g068250	Solyc02g088260	Solyc06g084140	Solyc08g077360	Solyc08g029240	Solyc10g005300	Solyc03g095730	Solyc04g071050	Solyc02g078860	Solyc04g056650	Solyc05g013750	Solyc02g069610		Solyc02g085010	Solyc09g059670
Solyc01g068350	Solyc02g088280	Solyc06g084380	Solyc08g077700	Solyc08g041810	Solyc10g006110	Solyc03g096940	Solyc04g071330	Solyc02g078940	Solyc04g057880	Solyc05g013780	Solyc02g069840		Solyc02g085470	Solyc09g065020
Solyc01g068480	Solyc02g089060	Solyc07g006060	Solyc08g078160	Solyc08g043140	Solyc10g006440	Solyc03g097010	Solyc04g072010	Solyc02g078960	Solyc04g057990	Solyc05g014030	Solyc02g070050		Solyc02g085780	Solyc09g074230
Solyc01g068540	Solyc02g089200	Solyc07g006330	Solyc08g078580	Solyc08g044380	Solyc10g006450	Solyc03g097140	Solyc04g072140	Solyc02g078970	Solyc04g064700	Solyc05g018390	Solyc02g070250		Solyc02g086150	Solyc09g074910
Solyc01g073760	Solyc02g089210	Solyc07g006510	Solyc08g079040	Solyc08g044540	Solyc10g007730	Solyc03g097180	Solyc04g072390	Solyc02g079020	Solyc04g071860	Solyc05g018700	Solyc02g070310		Solyc02g086640	Solyc09g082380
Solyc01g079070	Solyc02g089230	Solyc07g007400	Solyc08g081040	Solyc08g061490	Solyc10g009030	Solyc03g097250	Solyc04g072660	Solyc02g079250	Solyc04g071880	Solyc05g026310	Solyc02g070560		Solyc02g086680	Solyc09g082470
Solyc01g079080	Solyc02g089350	Solyc07g007970	Solyc08g082980	Solyc08g062200	Solyc10g009350	Solyc03g097340	Solyc04g074100	Solyc02g079980	Solyc04g072120	Solyc05g049960	Solyc02g070570		Solyc02g087730	Solyc09g090310
Solyc01g079160	Solyc02g089360	Solyc07g008850	Solyc08g083140	Solyc08g066420	Solyc10g017520	Solyc03g097780	Solyc04g074630	Solyc02g080110	Solyc04g072670	Solyc05g050230	Solyc02g076780		Solyc02g088350	Solyc09g091980
Solyc01g079180	Solyc02g090130	Solyc07g008910	Solyc09g007820	Solyc08g067930	Solyc10g017580	Solyc03g098120	Solyc04g074690	Solyc02g080140	Solyc04g072760	Solyc05g050390	Solyc02g077660		Solyc02g088580	Solyc09g098450
Solyc01g079340	Solyc02g090200	Solyc07g009150	Solyc09g008770	Solyc08g075030	Solyc10g050550	Solyc03g098130	Solyc04g076300	Solyc02g080150	Solyc04g072780	Solyc05g050530	Solyc02g078480		Solyc02g088660	Solyc09g098590
Solyc01g079370	Solyc02g090480	Solyc07g009170	Solyc09g009930	Solyc08g075540	Solyc10g074800	Solyc03g098170	Solyc04g076320	Solyc02g080270	Solyc04g074940	Solyc05g050680	Solyc02g078820		Solyc02g088920	Solyc10g005670
Solyc01g079500	Solyc02g091170	Solyc07g014590	Solyc09g011270	Solyc08g076940	Solyc10g076320	Solyc03g111720	Solyc04g076430	Solyc02g080480	Solyc04g076110	Solyc05g050980	Solyc02g079130		Solyc02g089820	Solyc10g006050
Solyc01g079520	Solyc02g091430	Solyc07g014610	Solyc09g013140	Solyc08g078880	Solyc10g077010	Solyc03g111790	Solyc04g077790	Solyc02g080800	Solyc04g076210	Solyc05g051490	Solyc02g080340		Solyc02g090010	Solyc10g006850
Solyc01g079580	Solyc02g091470	Solyc07g022840	Solyc09g014170	Solyc08g080290	Solyc10g077060	Solyc03g112650	Solyc04g078780	Solyc02g081140	Solyc04g076870	Solyc05g051560	Solyc02g080940		Solyc02g090090	Solyc10g008200
Solyc01g079630	Solyc02g091640	Solyc07g022860	Solyc09g047840	Solyc08g080740	Solyc10g078760	Solyc03g112720	Solyc04g078870	Solyc02g081410	Solyc04g077120	Solyc05g052170	Solyc02g081320		Solyc02g090360	Solyc10g008840
Solyc01g079650	Solyc02g091740	Solyc07g025390	Solyc09g055250	Solyc08g081360	Solyc10g079910	Solyc03g112770	Solyc04g079000	Solyc02g081570	Solyc04g077920	Solyc05g052720	Solyc02g081380		Solyc02g091100	Solyc10g011980
Solyc01g079760	Solyc02g092980	Solyc07g037950	Solyc09g063020	Solyc08g081820	Solyc10g081450	Solyc03g112810	Solyc04g079370	Solyc02g081590	Solyc04g077970	Solyc05g052930	Solyc02g081640		Solyc02g091120	Solyc10g017650
Solyc01g079790	Solyc02g093630	Solyc07g038190	Solyc09g074050	Solyc08g081980	Solyc10g081580	Solyc03g112870	Solyc04g079740	Solyc02g081620	Solyc04g078050	Solyc05g054040	Solyc02g081730		Solyc02g091190	Solyc10g018050
Solyc01g079850	Solyc02g093830	Solyc07g039510	Solyc09g074860	Solyc09g005210	Solyc10g081620	Solyc03g113060	Solyc04g079900	Solyc02g081700	Solyc04g078320	Solyc05g054130	Solyc02g081880		Solyc02g091210	Solyc10g018920
Solyc01g079890	Solyc02g094130	Solyc07g041200	Solyc09g075710	Solyc09g005950	Solyc10g081670	Solyc03g114480	Solyc04g080430	Solyc02g081830	Solyc04g078490	Solyc05g054740	Solyc02g082220		Solyc02g091220	Solyc10g050170
Solyc01g080020	Solyc02g094160	Solyc07g042160	Solyc09g082100	Solyc09g007370	Solyc10g083730	Solyc03g115490	Solyc04g080470	Solyc02g081940	Solyc04g078680	Solyc05g055210	Solyc02g082400		Solyc02g091340	Solyc10g050450
Solyc01g080070	Solyc02g094170	Solyc07g042490	Solyc09g090070	Solyc09g008430	Solyc10g084260	Solyc03g115810	Solyc04g080950	Solyc02g081960	Solyc04g078920	Solyc05g055240	Solyc02g082900		Solyc02g092010	Solyc10g051270
Solyc01g080130	Solyc02g094350	Solyc07g042500	Solyc09g091040	Solyc09g009010	Solyc10g084500	Solyc03g117320	Solyc04g081070	Solyc02g082290	Solyc04g080080	Solyc05g055300	Solyc02g083290		Solyc02g092440	Solyc10g054820
Solyc01g080190	Solyc03g005220	Solyc07g043200	Solyc09g091570	Solyc09g011860	Solyc10g084540	Solyc03g117580	Solyc04g081400	Solyc02g082340	Solyc04g080280	Solyc05g055870	Solyc02g083360		Solyc02g092780	Solyc10g076930
Solyc01g080200	Solyc03g005470	Solyc07g045430	Solyc09g091590	Solyc09g018660	Solyc10g084880	Solyc03g118110	Solyc04g081820	Solyc02g082460	Solyc04g080850	Solyc05g056320	Solyc02g083990		Solyc02g093170	Solyc10g078570
Solyc01g080210	Solyc03g005760	Solyc07g048010	Solyc09g091600	Solyc09g025230	Solyc10g085960	Solyc03g118610	Solyc04g082130	Solyc02g082700	Solyc04g081280	Solyc06g005590	Solyc02g084710		Solyc02g093390	Solyc10g078590
Solyc01g080260	Solyc03g005770	Solyc07g049130	Solyc09g091960	Solyc09g030370	Solyc11g005200	Solyc03g119090	Solyc04g082310	Solyc02g082810	Solyc04g082890	Solyc06g008200	Solyc02g084820		Solyc02g093490	Solyc10g079140
Solyc01g080360	Solyc03g006510	Solyc07g051840	Solyc09g092210	Solyc09g055320	Solyc11g005980	Solyc03g119380	Solyc04g082680	Solyc02g083350	Solyc05g005620	Solyc06g008320	Solyc02g085810		Solyc02g093510	Solyc10g079370
Solyc01g080480	Solyc03g007010	Solyc07g052340	Solyc09g098120	Solyc09g056360	Solyc11g007170	Solyc03g120470	Solyc04g082800	Solyc02g083500	Solyc05g006580	Solyc06g008520	Solyc02g086130		Solyc02g093520	Solyc10g081430
Solyc01g080510	Solyc03g007170	Solyc07g052620	Solyc10g005690	Solyc09g057680	Solyc11g007760	Solyc03g120490	Solyc05g006100	Solyc02g083560	Solyc05g006660	Solyc06g008960	Solyc02g088550		Solyc02g093730	Solyc10g081480
Solyc01g080750	Solyc03g007290	Solyc07g052630	Solyc10g005750	Solyc09g059220	Solyc11g008490	Solyc03g120700	Solyc05g006470	Solyc02g083650	Solyc05g007150	Solyc06g009130	Solyc02g089260		Solyc02g094260	Solyc10g081940
Solyc01g080780	Solyc03g007310	Solyc07g052690	Solyc10g006240	Solyc09g065920	Solyc11g008580	Solyc03g121520	Solyc05g006680	Solyc02g083710	Solyc05g007800	Solyc06g010060	Solyc02g089280		Solyc02g094390	Solyc10g083480
Solyc01g080880	Solyc03g007920	Solyc07g052830	Solyc10g007040	Solyc09g072640	Solyc11g008900	Solyc03g121700	Solyc05g006910	Solyc02g084020	Solyc05g008370	Solyc06g034330	Solyc02g089560		Solyc02g094410	Solyc10g083760
Solyc01g080890	Solyc03g008010	Solyc07g053490	Solyc10g007240	Solyc09g074080	Solyc11g010440	Solyc03g121860	Solyc05g006970	Solyc02g084280	Solyc05g008590	Solyc06g036130	Solyc02g089850		Solyc02g094420	Solyc10g085490
Solyc01g080910	Solyc03g019880	Solyc07g055270	Solyc10g007370	Solyc09g074800	Solyc11g010630	Solyc03g123520	Solyc05g007560	Solyc02g084990	Solyc05g008630	Solyc06g051400	Solyc02g089970		Solyc02g094430	Solyc10g085820
Solyc01g081050	Solyc03g025140	Solyc07g056410	Solyc10g008750	Solyc09g075600	Solyc11g010870	Solyc04g005030	Solyc05g007970	Solyc02g085080	Solyc05g009420	Solyc06g051630	Solyc02g090570		Solyc02g094540	Solyc10g086120
Solyc01g081100	Solyc03g025320	Solyc07g056530	Solyc10g017810	Solyc09g075670	Solyc11g033270	Solyc04g005420	Solyc05g008920	Solyc02g085420	Solyc05g009850	Solyc06g053530	Solyc02g090710		Solyc03g005230	Solyc11g006220
Solyc01g081570	Solyc03g025800	Solyc07g062150	Solyc10g018020	Solyc09g082150	Solyc11g042420	Solyc04g005580	Solyc05g009020	Solyc02g085560	Solyc05g009910	Solyc06g060100	Solyc02g090760		Solyc03g005750	Solyc11g008430
Solyc01g081600	Solyc03g025950	Solyc07g062210	Solyc10g044700	Solyc09g082590	Solyc11g044860	Solyc04g007340	Solyc05g012090	Solyc02g085570	Solyc05g010420	Solyc06g060170	Solyc02g090860		Solyc03g006020	Solyc11g010890
Solyc01g081610	Solyc03g026290	Solyc07g062450	Solyc10g045580	Solyc09g083180	Solyc11g065390	Solyc04g007420	Solyc05g012410	Solyc02g085820	Solyc05g012160	Solyc06g060370	Solyc02g091270		Solyc03g006520	Solyc11g012270
Solyc01g086640	Solyc03g026300	Solyc07g062530	Solyc10g048180	Solyc09g083230	Solyc11g065740	Solyc04g007640	Solyc05g012440	Solyc02g086160	Solyc05g015500	Solyc06g060800	Solyc02g091280		Solyc03g007100	Solyc11g020850
Solyc01g086690	Solyc03g031670	Solyc07g062690	Solyc10g049650	Solyc09g090480	Solyc11g068530	Solyc04g008240	Solyc05g012460	Solyc02g086410	Solyc05g016240	Solyc06g060960	Solyc02g092150		Solyc03g007330	Solyc11g022530
Solyc01g086830	Solyc03g031840	Solyc07g062770	Solyc10g050870	Solyc09g090850	Solyc12g005580	Solyc04g008490	Solyc05g013170	Solyc02g086500	Solyc05g016410	Solyc06g062280	Solyc02g093010		Solyc03g007530	Solyc11g043120
Solyc01g086840	Solyc03g031880	Solyc07g063290	Solyc10g052510	Solyc09g090920	Solyc12g005840	Solyc04g008640	Solyc05g014970	Solyc02g086510	Solyc05g018340	Solyc06g062750	Solyc02g093060		Solyc03g007960	Solyc11g066260
Solyc01g086870	Solyc03g034050	Solyc07g063560	Solyc10g053910	Solyc09g092220	Solyc12g006370	Solyc04g008660	Solyc05g015630	Solyc02g086880	Solyc05g018490	Solyc06g062790	Solyc02g093340		Solyc03g019730	Solyc11g067020
Solyc01g086920	Solyc03g034450	Solyc07g064420	Solyc10g054560	Solyc09g092350	Solyc12g007150	Solyc04g008770	Solyc05g016440	Solyc02g087130	Solyc05g018590	Solyc06g063030	Solyc02g093920		Solyc03g019850	Solyc11g069520
Solyc01g086930	Solyc03g044880	Solyc07g065720	Solyc10g055560	Solyc09g098600	Solyc12g008490	Solyc04g008800	Solyc05g018600	Solyc02g087150	Solyc05g032850	Solyc06g064640	Solyc02g094200		Solyc03g019940	Solyc11g070110
Solyc01g087040	Solyc03g045060	Solyc07g065940	Solyc10g061950	Solyc10g005220	Solyc12g009160	Solyc04g009200	Solyc05g023820	Solyc02g087620	Solyc05g042030	Solyc06g065020	Solyc02g094500		Solyc03g025310	Solyc11g070120
Solyc01g087080	Solyc03g046200	Solyc07g066020	Solyc10g062110	Solyc10g005340	Solyc12g009190	Solyc04g010100	Solyc05g026560	Solyc02g087930	Solyc05g047690	Solyc06g065210	Solyc02g094510		Solyc03g025390	Solyc11g071870
Solyc01g087290	Solyc03g062790	Solyc07g066240	Solyc10g074880	Solyc10g006340	Solyc12g009230	Solyc04g010220	Solyc05g032880	Solyc02g088210	Solyc05g050850	Solyc06g065240	Solyc02g094560		Solyc03g025530	Solyc11g072700
Solyc01g087320	Solyc03g078230	Solyc07g066350	Solyc10g076300	Solyc10g006570	Solyc12g009620	Solyc04g011530	Solyc05g046320	Solyc02g088490	Solyc05g051700	Solyc06g065270	Solyc03g005120		Solyc03g025540	Solyc12g005320
Solyc01g087370	Solyc03g080090	Solyc07g066440	Solyc10g076420	Solyc10g008360	Solyc12g009960	Solyc04g014390	Solyc05g051520	Solyc02g088720	Solyc05g052630	Solyc06g065840	Solyc03g005310		Solyc03g025720	Solyc12g005460
Solyc01g087400	Solyc03g081330	Solyc07g066450	Solyc10g079850	Solyc10g008470	Solyc12g011370	Solyc04g015050	Solyc05g051630	Solyc02g089240	Solyc05g052980	Solyc06g066090	Solyc03g006820		Solyc03g025880	Solyc12g005890
Solyc01g087430	Solyc03g082480	Solyc07g066480	Solyc10g080360	Solyc10g008480	Solyc12g014560	Solyc04g015150	Solyc05g052220	Solyc02g090230	Solyc05g053130	Solyc06g067880	Solyc03g007120		Solyc03g026110	Solyc12g005960
Solyc01g087540	Solyc03g082530	Solyc08g005320	Solyc10g081800	Solyc10g008550	Solyc12g014580	Solyc04g015370	Solyc05g052260	Solyc02g090530	Solyc05g053760	Solyc06g068220	Solyc03g007520		Solyc03g032070	Solyc12g006180
Solyc01g087580	Solyc03g082700	Solyc08g006180	Solyc10g083270	Solyc10g008570	Solyc12g017480	Solyc04g016260	Solyc05g052800	Solyc02g090890	Solyc05g053770	Solyc06g068720	Solyc03g007680		Solyc03g033600	Solyc12g006400
Solyc01g087600	Solyc03g083210	Solyc08g006610	Solyc10g083390	Solyc10g008920	Solyc12g021360	Solyc04g024420	Solyc05g052810	Solyc02g090910	Solyc05g054260	Solyc06g069370	Solyc03g008000		Solyc03g033620	Solyc12g006820
Solyc01g087700	Solyc03g083310	Solyc08g006910	Solyc10g083850	Solyc10g009010	Solyc12g027880	Solyc04g025260	Solyc05g053390	Solyc02g091490	Solyc05g054970	Solyc06g071430	Solyc03g019910		Solyc03g034080	Solyc12g006880
Solyc01g087720	Solyc03g083570	Solyc08g007060	Solyc10g084410	Solyc10g009110	Solyc12g038920	Solyc04g025540	Solyc05g053540	Solyc02g091790	Solyc05g056060	Solyc06g073670	Solyc03g025410		Solyc03g044000	Solyc12g007060
Solyc01g087780	Solyc03g095260	Solyc08g007120	Solyc10g085750	Solyc10g009140	Solyc12g042780	Solyc04g045620	Solyc05g054070	Solyc02g091940	Solyc05g056110	Solyc06g073840	Solyc03g025520		Solyc03g044510	Solyc12g009840
Solyc01g087860	Solyc03g095510	Solyc08g007180	Solyc10g085830	Solyc10g009170	Solyc12g042880	Solyc04g047770	Solyc05g054200	Solyc02g092990	Solyc05g056220	Solyc06g073930	Solyc03g025600		Solyc03g044660	Solyc12g010360
Solyc01g087890	Solyc03g096670	Solyc08g007370	Solyc10g086670	Solyc10g011660	Solyc12g044610	Solyc04g049490	Solyc05g054950	Solyc02g093080	Solyc05g056530	Solyc06g073950	Solyc03g025630		Solyc03g051900	Solyc12g010400
Solyc01g087910	Solyc03g096860	Solyc08g007380	Solyc11g006300	Solyc10g011680	Solyc12g056060	Solyc04g049970	Solyc05g054960	Solyc02g093110	Solyc06g005250	Solyc06g074210	Solyc03g032050		Solyc03g058190	Solyc12g017390
Solyc01g087980	Solyc03g097380	Solyc08g007510	Solyc11g006750	Solyc10g024480	Solyc12g062910	Solyc04g050190	Solyc05g055230	Solyc02g093120	Solyc06g007110	Solyc06g075080	Solyc03g032140		Solyc03g058350	Solyc12g017520
Solyc01g088060	Solyc03g098000	Solyc08g007950	Solyc11g006870	Solyc10g046990	Solyc12g062920	Solyc04g051120	Solyc05g055260	Solyc02g093210	Solyc06g007340	Solyc06g075110	Solyc03g032160		Solyc03g058390	Solyc12g018990
Solyc01g088100	Solyc03g098160	Solyc08g007970	Solyc11g007730	Solyc10g047030	Solyc12g088830	Solyc04g051190	Solyc05g055450	Solyc02g093450	Solyc06g007700	Solyc06g076390	Solyc03g033340		Solyc03g058880	Solyc12g027650
Solyc01g088150	Solyc03g104810	Solyc08g013720	Solyc11g008330	Solyc10g047340	Solyc12g094510	Solyc04g055190	Solyc05g056090	Solyc02g093820	Solyc06g008230	Solyc06g082170	Solyc03g033950		Solyc03g058990	Solyc12g036400
Solyc01g088170	Solyc03g111270	Solyc08g013770	Solyc11g008400	Solyc10g048010	Solyc12g095800	Solyc04g056330	Solyc05g056260	Solyc02g093880	Solyc06g008340	Solyc06g082500	Solyc03g034200		Solyc03g059100	Solyc12g040800
Solyc01g088250	Solyc03g111600	Solyc08g045810	Solyc11g012410	Solyc10g049300	Solyc12g096400	Solyc04g056430	Solyc05g056390	Solyc02g094360	Solyc06g031690	Solyc06g082990	Solyc03g034440		Solyc03g062830	Solyc12g042540
Solyc01g088340	Solyc03g111870	Solyc08g065460	Solyc11g044900	Solyc10g051120	Solyc12g096640	Solyc04g056610	Solyc05g056510	Solyc02g094450	Solyc06g036540	Solyc06g083210	Solyc03g043720		Solyc03g063240	Solyc12g042640
Solyc01g088360	Solyc03g113270	Solyc08g066510	Solyc11g064920	Solyc10g051330	Solyc12g098450	Solyc04g064490	Solyc05g056560	Solyc02g094490	Solyc06g036720	Solyc06g083310	Solyc03g044140		Solyc03g063290	Solyc12g042850
Solyc01g088390	Solyc03g113700	Solyc08g066520	Solyc11g065400	Solyc10g053900	Solyc12g098740	Solyc04g071310	Solyc06g005990	Solyc03g005270	Solyc06g049020	Solyc06g083440	Solyc03g044270		Solyc03g063340	Solyc12g049420
Solyc01g088470	Solyc03g113730	Solyc08g066640	Solyc11g069050	Solyc10g054050	Solyc12g099540	Solyc04g071730	Solyc06g007150	Solyc03g005870	Solyc06g050720	Solyc06g083830	Solyc03g046570		Solyc03g063560	Solyc12g056560
Solyc01g088510	Solyc03g114070	Solyc08g066810	Solyc11g069320	Solyc10g055240		Solyc04g073980	Solyc06g007210	Solyc03g006140	Solyc06g051210	Solyc06g083920	Solyc03g058860		Solyc03g079950	Solyc12g056760
Solyc01g088690	Solyc03g114120	Solyc08g067820	Solyc11g072420	Solyc10g055710		Solyc04g074480	Solyc06g007480	Solyc03g006570	Solyc06g053310	Solyc06g084170	Solyc03g059030		Solyc03g080140	Solyc12g057010
Solyc01g088760	Solyc03g114380	Solyc08g067850	Solyc12g006090	Solyc10g061840		Solyc04g074900	Solyc06g008010	Solyc03g006650	Solyc06g053660	Solyc06g084530	Solyc03g062680		Solyc03g080170	Solyc12g088890
Solyc01g088780	Solyc03g114470	Solyc08g068090	Solyc12g006200	Solyc10g061870		Solyc04g076050	Solyc06g008350	Solyc03g006860	Solyc06g053710	Solyc07g005510	Solyc03g062940		Solyc03g082680	Solyc12g088920
Solyc01g089910	Solyc03g114520	Solyc08g068160	Solyc12g006220	Solyc10g074620		Solyc04g076250	Solyc06g008600	Solyc03g007030	Solyc06g054420	Solyc07g005570	Solyc03g063280		Solyc03g082880	Solyc12g089140
Solyc01g089920	Solyc03g115050	Solyc08g074600	Solyc12g006250	Solyc10g074810		Solyc04g076340	Solyc06g009170	Solyc03g007130	Solyc06g054550	Solyc07g005960	Solyc03g063320		Solyc03g083020	Solyc12g089290
Solyc01g089940	Solyc03g115470	Solyc08g074910	Solyc12g006500	Solyc10g076450		Solyc04g076390	Solyc06g009400	Solyc03g007240	Solyc06g054560	Solyc07g006070	Solyc03g082590		Solyc03g083240	Solyc12g089330
Solyc01g090000	Solyc03g115520	Solyc08g075010	Solyc12g007000	Solyc10g076650		Solyc04g077150	Solyc06g011400	Solyc03g007600	Solyc06g059960	Solyc07g006270	Solyc03g082820		Solyc03g083280	Solyc12g095790
Solyc01g090010	Solyc03g115590	Solyc08g075710	Solyc12g008320	Solyc10g076900		Solyc04g077230	Solyc06g036050	Solyc03g007810	Solyc06g060120	Solyc07g006560	Solyc03g083450		Solyc03g083410	Solyc12g096060
Solyc01g090030	Solyc03g115700	Solyc08g077050	Solyc12g010530	Solyc10g078170		Solyc04g077860	Solyc06g048410	Solyc03g007850	Solyc06g061020	Solyc07g006580	Solyc03g083610		Solyc03g093160	Solyc12g096560
Solyc01g090040	Solyc03g115820	Solyc08g077200	Solyc12g013550	Solyc10g078650		Solyc04g078250	Solyc06g048540	Solyc03g007980	Solyc06g062510	Solyc07g007170	Solyc03g093220		Solyc03g093300	Solyc12g098140
Solyc01g090050	Solyc03g115900	Solyc08g077290	Solyc12g014500	Solyc10g079270		Solyc04g079160	Solyc06g050310	Solyc03g013030	Solyc06g062860	Solyc07g007550	Solyc03g093640		Solyc03g093340	Solyc12g098180
Solyc01g090070	Solyc03g115980	Solyc08g077380	Solyc12g015850	Solyc10g079620		Solyc04g079310	Solyc06g051740	Solyc03g020020	Solyc06g064500	Solyc07g008750	Solyc03g096000		Solyc03g093500	Solyc12g099070
Solyc01g090080	Solyc03g116140	Solyc08g077730	Solyc12g017310	Solyc10g080080		Solyc04g079770	Solyc06g053340	Solyc03g025150	Solyc06g064890	Solyc07g014650	Solyc03g097270		Solyc03g095410	Solyc12g099940
Solyc01g090090	Solyc03g116340	Solyc08g078560	Solyc12g017820	Solyc10g080580		Solyc04g080440	Solyc06g053400	Solyc03g025280	Solyc06g065290	Solyc07g018270	Solyc03g097360		Solyc03g095760
Solyc01g090100	Solyc03g116780	Solyc08g079160	Solyc12g036900	Solyc10g080640		Solyc04g080670	Solyc06g053460	Solyc03g025550	Solyc06g065370	Solyc07g021750	Solyc03g097450		Solyc03g096790
Solyc01g090110	Solyc03g117200	Solyc08g079490	Solyc12g049580	Solyc10g081460		Solyc04g080730	Solyc06g053490	Solyc03g025740	Solyc06g066320	Solyc07g025160	Solyc03g097640		Solyc03g097060
Solyc01g090180	Solyc03g117540	Solyc08g080150	Solyc12g056520	Solyc10g081700		Solyc04g080810	Solyc06g054010	Solyc03g026350	Solyc06g066570	Solyc07g041160	Solyc03g097670		Solyc03g097290
Solyc01g090240	Solyc03g117970	Solyc08g080300	Solyc12g088070	Solyc10g081710		Solyc04g081160	Solyc06g054020	Solyc03g031950	Solyc06g066610	Solyc07g042000	Solyc03g098230		Solyc03g097900
Solyc01g090270	Solyc03g118550	Solyc08g081070	Solyc12g088910	Solyc10g081740		Solyc04g081220	Solyc06g054410	Solyc03g032040	Solyc06g069120	Solyc07g042080	Solyc03g110920		Solyc03g098310
Solyc01g090340	Solyc03g118810	Solyc08g082860	Solyc12g089130	Solyc10g081810		Solyc04g082030	Solyc06g054590	Solyc03g033310	Solyc06g070980	Solyc07g042900	Solyc03g110970		Solyc03g098320
Solyc01g090440	Solyc03g119130	Solyc09g007060	Solyc12g098390	Solyc10g081950		Solyc04g082340	Solyc06g060790	Solyc03g033390	Solyc06g071170	Solyc07g045070	Solyc03g111160		Solyc03g098470
Solyc01g090480	Solyc03g119400	Solyc09g007070	Solyc12g098430	Solyc10g083320		Solyc04g082390	Solyc06g060890	Solyc03g033400	Solyc06g071270	Solyc07g049350	Solyc03g111340		Solyc03g098620
Solyc01g090640	Solyc03g119420	Solyc09g007120	Solyc12g098540	Solyc10g083460		Solyc04g082580	Solyc06g062500	Solyc03g034430	Solyc06g071550	Solyc07g052640	Solyc03g111580		Solyc03g110910
Solyc01g090650	Solyc03g119530	Solyc09g007300	Solyc12g098930	Solyc10g084550		Solyc05g005020	Solyc06g062530	Solyc03g043600	Solyc06g072030	Solyc07g052700	Solyc03g111660		Solyc03g111030
Solyc01g090730	Solyc03g119610	Solyc09g007880	Solyc12g099990	Solyc10g084990		Solyc05g005510	Solyc06g062760	Solyc03g043660	Solyc06g074220	Solyc07g053160	Solyc03g111830		Solyc03g111250
Solyc01g090760	Solyc03g119730	Solyc09g008420		Solyc10g085370		Solyc05g006080	Solyc06g063390	Solyc03g044260	Solyc06g075590	Solyc07g053180	Solyc03g112290		Solyc03g111390
Solyc01g090840	Solyc03g119790	Solyc09g008820		Solyc10g085440		Solyc05g006540	Solyc06g063400	Solyc03g044620	Solyc06g076460	Solyc07g054320	Solyc03g112450		Solyc03g111590
Solyc01g090870	Solyc03g119980	Solyc09g009280		Solyc10g086080		Solyc05g007060	Solyc06g064470	Solyc03g045050	Solyc06g082470	Solyc07g061930	Solyc03g112900		Solyc03g111630
Solyc01g090950	Solyc03g120120	Solyc09g009470		Solyc10g086430		Solyc05g008230	Solyc06g064830	Solyc03g046590	Solyc06g082480	Solyc07g062540	Solyc03g113020		Solyc03g111730
Solyc01g091010	Solyc03g120550	Solyc09g009610		Solyc11g005270		Solyc05g008260	Solyc06g064850	Solyc03g059310	Solyc06g082510	Solyc07g063150	Solyc03g113640		Solyc03g112270
Solyc01g091150	Solyc03g120630	Solyc09g009650		Solyc11g006290		Solyc05g008780	Solyc06g065680	Solyc03g059420	Solyc06g082840	Solyc07g063400	Solyc03g113780		Solyc03g112820
Solyc01g091170	Solyc03g120880	Solyc09g009960		Solyc11g008030		Solyc05g008790	Solyc06g066100	Solyc03g061600	Solyc06g083760	Solyc07g063430	Solyc03g113920		Solyc03g112850
Solyc01g091230	Solyc03g120940	Solyc09g010030		Solyc11g010730		Solyc05g009940	Solyc06g066190	Solyc03g063760	Solyc06g084520	Solyc07g063870	Solyc03g114400		Solyc03g113000
Solyc01g091240	Solyc03g121360	Solyc09g010150		Solyc11g011440		Solyc05g010320	Solyc06g066330	Solyc03g071560	Solyc07g005000	Solyc07g064060	Solyc03g114970		Solyc03g113540
Solyc01g091350	Solyc03g121580	Solyc09g010470		Solyc11g012470		Solyc05g011810	Solyc06g068710	Solyc03g079940	Solyc07g005330	Solyc07g064250	Solyc03g115630		Solyc03g113610
Solyc01g091360	Solyc03g121880	Solyc09g011210		Solyc11g012880		Solyc05g012130	Solyc06g068850	Solyc03g080080	Solyc07g005390	Solyc07g064280	Solyc03g117000		Solyc03g113660
Solyc01g091380	Solyc03g122110	Solyc09g011370		Solyc11g017240		Solyc05g012340	Solyc06g069390	Solyc03g082380	Solyc07g006640	Solyc07g064890	Solyc03g117110		Solyc03g113670
Solyc01g091390	Solyc03g122260	Solyc09g018370		Solyc11g020950		Solyc05g012690	Solyc06g069780	Solyc03g082490	Solyc07g006820	Solyc07g065470	Solyc03g117360		Solyc03g114170
Solyc01g091500	Solyc03g123500	Solyc09g018780		Solyc11g039470		Solyc05g013130	Solyc06g069860	Solyc03g082980	Solyc07g006950	Solyc07g065590	Solyc03g117420		Solyc03g114460
Solyc01g091520	Solyc03g123660	Solyc09g031770		Solyc11g040280		Solyc05g013140	Solyc06g071530	Solyc03g083250	Solyc07g007040	Solyc07g066210	Solyc03g117780		Solyc03g114950
Solyc01g091530	Solyc03g123830	Solyc09g031790		Solyc11g042630		Solyc05g013910	Solyc06g072370	Solyc03g083330	Solyc07g007250	Solyc08g005470	Solyc03g117900		Solyc03g115080
Solyc01g091580	Solyc03g123870	Solyc09g031900		Solyc11g044450		Solyc05g013960	Solyc06g072600	Solyc03g083430	Solyc07g007630	Solyc08g005990	Solyc03g118270		Solyc03g115580
Solyc01g091630	Solyc04g005340	Solyc09g056200		Solyc11g044460		Solyc05g015220	Solyc06g073480	Solyc03g083540	Solyc07g008170	Solyc08g007340	Solyc03g118340		Solyc03g115860
Solyc01g091690	Solyc04g005480	Solyc09g057880		Solyc11g044740		Solyc05g015860	Solyc06g073620	Solyc03g083900	Solyc07g008610	Solyc08g007360	Solyc03g119650		Solyc03g115870
Solyc01g091740	Solyc04g007860	Solyc09g064560		Solyc11g044920		Solyc05g018210	Solyc06g073790	Solyc03g083970	Solyc07g008780	Solyc08g007860	Solyc03g120350		Solyc03g116170
Solyc01g091780	Solyc04g008600	Solyc09g064750		Solyc11g045310		Solyc05g018810	Solyc06g074300	Solyc03g093140	Solyc07g016200	Solyc08g014420	Solyc03g120430		Solyc03g116380
Solyc01g091820	Solyc04g008740	Solyc09g065620		Solyc11g045360		Solyc05g025510	Solyc06g074460	Solyc03g093430	Solyc07g017430	Solyc08g022080	Solyc03g120670		Solyc03g116730
Solyc01g091830	Solyc04g008820	Solyc09g065930		Solyc11g045670		Solyc05g043350	Solyc06g075180	Solyc03g093700	Solyc07g017490	Solyc08g023500	Solyc03g120780		Solyc03g116740
Solyc01g093960	Solyc04g008860	Solyc09g072790		Solyc11g064900		Solyc05g046390	Solyc06g075340	Solyc03g093830	Solyc07g017750	Solyc08g029170	Solyc03g120810		Solyc03g117040
Solyc01g094020	Solyc04g009810	Solyc09g074660		Solyc11g064930		Solyc05g050800	Solyc06g076130	Solyc03g095470	Solyc07g018210	Solyc08g048550	Solyc03g121310		Solyc03g117060
Solyc01g094030	Solyc04g009900	Solyc09g074880		Solyc11g065000		Solyc05g052460	Solyc06g076340	Solyc03g095600	Solyc07g032230	Solyc08g061090	Solyc03g121410		Solyc03g117120
Solyc01g094170	Solyc04g009910	Solyc09g074970		Solyc11g065260		Solyc05g052470	Solyc06g076360	Solyc03g095840	Solyc07g040980	Solyc08g061810	Solyc03g121800		Solyc03g117440
Solyc01g094230	Solyc04g010000	Solyc09g075040		Solyc11g066310		Solyc05g052920	Solyc06g082140	Solyc03g096920	Solyc07g041830	Solyc08g063010	Solyc03g121830		Solyc03g117930
Solyc01g094340	Solyc04g010040	Solyc09g075060		Solyc11g069230		Solyc05g052970	Solyc06g082800	Solyc03g096950	Solyc07g047970	Solyc08g065330	Solyc03g121920		Solyc03g118350
Solyc01g094370	Solyc04g010120	Solyc09g075140		Solyc11g071330		Solyc05g053060	Solyc06g083510	Solyc03g096960	Solyc07g047980	Solyc08g065610	Solyc03g122090		Solyc03g118500
Solyc01g094410	Solyc04g011430	Solyc09g075190		Solyc11g072960		Solyc05g053250	Solyc06g083530	Solyc03g096990	Solyc07g055150	Solyc08g066530	Solyc03g122180		Solyc03g118570
Solyc01g094460	Solyc04g011550	Solyc09g075220		Solyc12g005160		Solyc05g053310	Solyc06g083540	Solyc03g097070	Solyc07g055660	Solyc08g067430	Solyc03g123440		Solyc03g119080
Solyc01g094490	Solyc04g012060	Solyc09g082350		Solyc12g005930		Solyc05g053730	Solyc06g083990	Solyc03g097110	Solyc07g055830	Solyc08g067480	Solyc03g123610		Solyc03g119160
Solyc01g094530	Solyc04g014430	Solyc09g082750		Solyc12g006000		Solyc05g053780	Solyc06g084300	Solyc03g097160	Solyc07g062400	Solyc08g068880	Solyc03g123740		Solyc03g119200
Solyc01g094540	Solyc04g014710	Solyc09g082950		Solyc12g006080		Solyc05g054310	Solyc06g084510	Solyc03g097280	Solyc07g062920	Solyc08g074280	Solyc03g123760		Solyc03g119640
Solyc01g094690	Solyc04g015020	Solyc09g083100		Solyc12g006930		Solyc05g054520	Solyc07g005450	Solyc03g097370	Solyc07g063010	Solyc08g074360	Solyc03g124060		Solyc03g119970
Solyc01g094720	Solyc04g015030	Solyc09g089630		Solyc12g006960		Solyc05g054730	Solyc07g005590	Solyc03g097460	Solyc07g063240	Solyc08g075340	Solyc04g005590		Solyc03g120480
Solyc01g094750	Solyc04g015100	Solyc09g090460		Solyc12g007100		Solyc05g054990	Solyc07g005710	Solyc03g097520	Solyc07g063300	Solyc08g075370	Solyc04g005650		Solyc03g120610
Solyc01g094760	Solyc04g015300	Solyc09g090510		Solyc12g007200		Solyc05g055280	Solyc07g005750	Solyc03g097630	Solyc07g063500	Solyc08g076390	Solyc04g007960		Solyc03g120740
Solyc01g094790	Solyc04g016510	Solyc09g090750		Solyc12g009010		Solyc05g055480	Solyc07g006160	Solyc03g097950	Solyc07g063680	Solyc08g076740	Solyc04g008580		Solyc03g120760
Solyc01g094810	Solyc04g017690	Solyc09g091260		Solyc12g009280		Solyc05g055640	Solyc07g007810	Solyc03g097990	Solyc07g064150	Solyc08g076800	Solyc04g008810		Solyc03g120770
Solyc01g094860	Solyc04g018110	Solyc09g091420		Solyc12g009570		Solyc05g056240	Solyc07g008320	Solyc03g098280	Solyc07g064680	Solyc08g076810	Solyc04g009340		Solyc03g120820
Solyc01g094940	Solyc04g025300	Solyc09g092320		Solyc12g009820		Solyc05g056290	Solyc07g008460	Solyc03g098410	Solyc07g065630	Solyc08g077260	Solyc04g009920		Solyc03g121260
Solyc01g094960	Solyc04g045430	Solyc09g097820		Solyc12g009900		Solyc06g005370	Solyc07g008660	Solyc03g098680	Solyc07g065640	Solyc08g078340	Solyc04g009990		Solyc03g121630
Solyc01g095030	Solyc04g048950	Solyc09g097880		Solyc12g015900		Solyc06g007220	Solyc07g009330	Solyc03g110900	Solyc07g065800	Solyc08g078630	Solyc04g012170		Solyc03g121650
Solyc01g095070	Solyc04g049330	Solyc09g097980		Solyc12g017430		Solyc06g007360	Solyc07g009350	Solyc03g111330	Solyc07g066170	Solyc08g078690	Solyc04g014370		Solyc03g121720
Solyc01g095090	Solyc04g049670	Solyc09g098220		Solyc12g017840		Solyc06g007540	Solyc07g017290	Solyc03g111380	Solyc07g066470	Solyc08g079610	Solyc04g014490		Solyc03g122040
Solyc01g095180	Solyc04g049790	Solyc09g098390		Solyc12g019070		Solyc06g007620	Solyc07g017780	Solyc03g112050	Solyc07g066650	Solyc08g079670	Solyc04g014570		Solyc03g122190
Solyc01g095230	Solyc04g050730	Solyc09g098610		Solyc12g019770		Solyc06g007630	Solyc07g019440	Solyc03g112070	Solyc08g005270	Solyc08g080080	Solyc04g014670		Solyc03g122290
Solyc01g095270	Solyc04g051280	Solyc10g005940		Solyc12g019880		Solyc06g008120	Solyc07g025520	Solyc03g112190	Solyc08g005450	Solyc08g080420	Solyc04g015180		Solyc03g122300
Solyc01g095300	Solyc04g051310	Solyc10g006080		Solyc12g027890		Solyc06g017850	Solyc07g032150	Solyc03g112520	Solyc08g005910	Solyc08g080690	Solyc04g015270		Solyc03g123530
Solyc01g095350	Solyc04g051710	Solyc10g006420		Solyc12g033100		Solyc06g018050	Solyc07g039200	Solyc03g112530	Solyc08g006000	Solyc08g081320	Solyc04g015290		Solyc03g123560
Solyc01g095360	Solyc04g051860	Solyc10g006530		Solyc12g033130		Solyc06g034100	Solyc07g040950	Solyc03g112600	Solyc08g006150	Solyc08g081420	Solyc04g015560		Solyc03g123640
Solyc01g095400	Solyc04g054410	Solyc10g007360		Solyc12g035600		Solyc06g049070	Solyc07g041020	Solyc03g112670	Solyc08g006460	Solyc08g081580	Solyc04g016520		Solyc03g123880
Solyc01g095460	Solyc04g054890	Solyc10g008710		Solyc12g038410		Solyc06g051310	Solyc07g041080	Solyc03g112910	Solyc08g006480	Solyc08g082920	Solyc04g017610		Solyc03g124040
Solyc01g095530	Solyc04g054900	Solyc10g008730		Solyc12g044270		Solyc06g053200	Solyc07g041930	Solyc03g113230	Solyc08g006940	Solyc08g083070	Solyc04g017700		Solyc04g005010
Solyc01g095580	Solyc04g054910	Solyc10g008890		Solyc12g044920		Solyc06g053740	Solyc07g042710	Solyc03g113400	Solyc08g007410	Solyc09g005320	Solyc04g024510		Solyc04g005330
Solyc01g095590	Solyc04g055160	Solyc10g009360		Solyc12g056420		Solyc06g054330	Solyc07g042830	Solyc03g113500	Solyc08g008510	Solyc09g005360	Solyc04g024520		Solyc04g005350
Solyc01g095620	Solyc04g064610	Solyc10g011750		Solyc12g056550		Solyc06g060420	Solyc07g045140	Solyc03g113880	Solyc08g013990	Solyc09g007160	Solyc04g024590		Solyc04g005490
Solyc01g095630	Solyc04g071320	Solyc10g019260		Solyc12g070200		Solyc06g060610	Solyc07g045320	Solyc03g114370	Solyc08g015780	Solyc09g007180	Solyc04g024710		Solyc04g005730
Solyc01g095670	Solyc04g071560	Solyc10g024320		Solyc12g077390		Solyc06g060920	Solyc07g045390	Solyc03g114670	Solyc08g022120	Solyc09g007500	Solyc04g025670		Solyc04g005900
Solyc01g095700	Solyc04g071660	Solyc10g037960		Solyc12g087930		Solyc06g063000	Solyc07g047940	Solyc03g114760	Solyc08g029130	Solyc09g008310	Solyc04g025940		Solyc04g007020
Solyc01g095880	Solyc04g071800	Solyc10g038130		Solyc12g088110		Solyc06g063310	Solyc07g049570	Solyc03g114930	Solyc08g061100	Solyc09g008410	Solyc04g026350		Solyc04g008530
Solyc01g095900	Solyc04g072110	Solyc10g045430		Solyc12g088190		Solyc06g064550	Solyc07g049750	Solyc03g115090	Solyc08g062500	Solyc09g009170	Solyc04g045480		Solyc04g008560
Solyc01g095980	Solyc04g072490	Solyc10g046970		Solyc12g088360		Solyc06g065180	Solyc07g052110	Solyc03g115140	Solyc08g063050	Solyc09g009720	Solyc04g045530		Solyc04g008680
Solyc01g096000	Solyc04g072640	Solyc10g049600		Solyc12g088950		Solyc06g065980	Solyc07g052310	Solyc03g115150	Solyc08g065160	Solyc09g010140	Solyc04g049410		Solyc04g008710
Solyc01g096120	Solyc04g072880	Solyc10g051300		Solyc12g088980		Solyc06g067960	Solyc07g052740	Solyc03g115230	Solyc08g065880	Solyc09g010800	Solyc04g049550		Solyc04g008730
Solyc01g096190	Solyc04g074040	Solyc10g061970		Solyc12g094610		Solyc06g068080	Solyc07g053060	Solyc03g115250	Solyc08g065900	Solyc09g013150	Solyc04g049770		Solyc04g008840
Solyc01g096240	Solyc04g074150	Solyc10g074790		Solyc12g094680		Solyc06g068280	Solyc07g053150	Solyc03g115720	Solyc08g067910	Solyc09g015530	Solyc04g050150		Solyc04g009060
Solyc01g096350	Solyc04g074230	Solyc10g076610		Solyc12g095870		Solyc06g069210	Solyc07g053730	Solyc03g115940	Solyc08g067920	Solyc09g016940	Solyc04g051370		Solyc04g009410
Solyc01g096360	Solyc04g074760	Solyc10g076640		Solyc12g095900		Solyc06g069470	Solyc07g054190	Solyc03g116110	Solyc08g068050	Solyc09g020110	Solyc04g051700		Solyc04g009530
Solyc01g096370	Solyc04g076060	Solyc10g078190		Solyc12g096010		Solyc06g069520	Solyc07g055030	Solyc03g116350	Solyc08g068290	Solyc09g020190	Solyc04g051830		Solyc04g009770
Solyc01g096480	Solyc04g076080	Solyc10g078470		Solyc12g096210		Solyc06g069530	Solyc07g055860	Solyc03g116680	Solyc08g068300	Solyc09g025270	Solyc04g054460		Solyc04g009830
Solyc01g096550	Solyc04g076360	Solyc10g078790		Solyc12g096580		Solyc06g071260	Solyc07g055980	Solyc03g116840	Solyc08g068320	Solyc09g031580	Solyc04g054710		Solyc04g009940
Solyc01g096670	Solyc04g076380	Solyc10g079550		Solyc12g096970		Solyc06g071450	Solyc07g056070	Solyc03g116880	Solyc08g068350	Solyc09g031590	Solyc04g056350		Solyc04g009960
Solyc01g096680	Solyc04g076850	Solyc10g079720		Solyc12g097050		Solyc06g072140	Solyc07g056220	Solyc03g117430	Solyc08g069000	Solyc09g055340	Solyc04g063210		Solyc04g010080
Solyc01g096740	Solyc04g078000	Solyc10g081150		Solyc12g098120		Solyc06g072800	Solyc07g062160	Solyc03g117510	Solyc08g074750	Solyc09g055350	Solyc04g064810		Solyc04g010310
Solyc01g096750	Solyc04g078620	Solyc10g081220		Solyc12g098650		Solyc06g073330	Solyc07g062390	Solyc03g117740	Solyc08g075300	Solyc09g055760	Solyc04g064820		Solyc04g011340
Solyc01g096810	Solyc04g078690	Solyc10g081360		Solyc12g099180		Solyc06g073360	Solyc07g062640	Solyc03g118200	Solyc08g075380	Solyc09g061320	Solyc04g072290		Solyc04g011460
Solyc01g096840	Solyc04g079970	Solyc10g081380		Solyc12g099230		Solyc06g073500	Solyc07g063140	Solyc03g118640	Solyc08g075420	Solyc09g063070	Solyc04g072560		Solyc04g011900
Solyc01g096880	Solyc04g080580	Solyc10g081590		Solyc12g099310		Solyc06g073520	Solyc07g063170	Solyc03g118800	Solyc08g075530	Solyc09g064630	Solyc04g076230		Solyc04g014610
Solyc01g096910	Solyc04g081000	Solyc10g082040		Solyc12g099410		Solyc06g073800	Solyc07g063220	Solyc03g119290	Solyc08g075780	Solyc09g065290	Solyc04g076290		Solyc04g014680
Solyc01g096940	Solyc04g081500	Solyc10g083200		Solyc12g099780		Solyc06g075810	Solyc07g063330	Solyc03g119780	Solyc08g075860	Solyc09g065810	Solyc04g076750		Solyc04g014870
Solyc01g096950	Solyc04g081900	Solyc10g083220		Solyc12g099790		Solyc06g076260	Solyc07g063890	Solyc03g119890	Solyc08g076420	Solyc09g065950	Solyc04g077430		Solyc04g015170
Solyc01g097040	Solyc04g082140	Solyc10g083910				Solyc06g076510	Solyc07g063900	Solyc03g120140	Solyc08g076510	Solyc09g072580	Solyc04g077560		Solyc04g016130
Solyc01g097070	Solyc04g082160	Solyc10g084210				Solyc06g076620	Solyc07g064090	Solyc03g120390	Solyc08g076540	Solyc09g074110	Solyc04g078420		Solyc04g017650
Solyc01g097130	Solyc04g082200	Solyc10g084700				Solyc06g076650	Solyc07g064600	Solyc03g120450	Solyc08g076660	Solyc09g074900	Solyc04g078750		Solyc04g025870
Solyc01g097150	Solyc04g082840	Solyc10g085030				Solyc06g076670	Solyc07g065290	Solyc03g121060	Solyc08g077440	Solyc09g075460	Solyc04g080240		Solyc04g025990
Solyc01g097160	Solyc05g005080	Solyc10g085360				Solyc06g076820	Solyc07g065310	Solyc03g121130	Solyc08g077980	Solyc09g075490	Solyc04g080600		Solyc04g026100
Solyc01g097200	Solyc05g005210	Solyc10g086040				Solyc06g076850	Solyc07g065930	Solyc03g121500	Solyc08g078250	Solyc09g075800	Solyc04g080900		Solyc04g040110
Solyc01g097220	Solyc05g005880	Solyc11g005900				Solyc06g082610	Solyc07g066380	Solyc03g121560	Solyc08g079500	Solyc09g075850	Solyc04g081410		Solyc04g040170
Solyc01g097290	Solyc05g006510	Solyc11g006190				Solyc06g082680	Solyc07g066430	Solyc03g121570	Solyc08g079520	Solyc09g089650	Solyc04g081420		Solyc04g040200
Solyc01g097350	Solyc05g006760	Solyc11g006380				Solyc06g082890	Solyc08g005520	Solyc03g121590	Solyc08g080110	Solyc09g090540	Solyc04g081470		Solyc04g045590
Solyc01g097520	Solyc05g007200	Solyc11g006470				Solyc06g083030	Solyc08g005590	Solyc03g121710	Solyc08g081100	Solyc09g090580	Solyc04g081750		Solyc04g045600
Solyc01g097580	Solyc05g007390	Solyc11g006580				Solyc06g083220	Solyc08g005900	Solyc03g122030	Solyc08g082410	Solyc09g092260	Solyc04g082400		Solyc04g049390
Solyc01g097660	Solyc05g007540	Solyc11g007590				Solyc06g083380	Solyc08g006600	Solyc03g122310	Solyc08g082990	Solyc09g097830	Solyc04g082530		Solyc04g049660
Solyc01g097670	Solyc05g008350	Solyc11g008620				Solyc06g084550	Solyc08g006660	Solyc03g123920	Solyc08g083300	Solyc10g005850	Solyc04g082560		Solyc04g050040
Solyc01g097820	Solyc05g008390	Solyc11g008820				Solyc07g005430	Solyc08g006840	Solyc03g123980	Solyc09g005920	Solyc10g006400	Solyc04g082590		Solyc04g050470
Solyc01g097840	Solyc05g008420	Solyc11g010290				Solyc07g006780	Solyc08g007190	Solyc03g123990	Solyc09g007080	Solyc10g006600	Solyc04g082820		Solyc04g050480
Solyc01g097910	Solyc05g008620	Solyc11g010560				Solyc07g007380	Solyc08g007490	Solyc04g005690	Solyc09g008340	Solyc10g007420	Solyc05g007020		Solyc04g050510
Solyc01g097980	Solyc05g009540	Solyc11g011030				Solyc07g007450	Solyc08g007530	Solyc04g007120	Solyc09g008920	Solyc10g007720	Solyc05g007030		Solyc04g051570
Solyc01g098050	Solyc05g009930	Solyc11g011390				Solyc07g007510	Solyc08g008130	Solyc04g007260	Solyc09g009640	Solyc10g007990	Solyc05g007260		Solyc04g051600
Solyc01g098150	Solyc05g010540	Solyc11g011610				Solyc07g007600	Solyc08g008530	Solyc04g007370	Solyc09g010170	Solyc10g008640	Solyc05g008180		Solyc04g051780
Solyc01g098170	Solyc05g013660	Solyc11g012020				Solyc07g008040	Solyc08g008590	Solyc04g007850	Solyc09g010640	Solyc10g009040	Solyc05g008750		Solyc04g051800
Solyc01g098220	Solyc05g014000	Solyc11g012090				Solyc07g008800	Solyc08g014060	Solyc04g008340	Solyc09g011320	Solyc10g017600	Solyc05g008760		Solyc04g054140
Solyc01g098240	Solyc05g014320	Solyc11g012180				Solyc07g014640	Solyc08g015630	Solyc04g008510	Solyc09g011930	Solyc10g037890	Solyc05g009160		Solyc04g054310
Solyc01g098340	Solyc05g041200	Solyc11g012500				Solyc07g015860	Solyc08g015960	Solyc04g008550	Solyc09g018310	Solyc10g054780	Solyc05g009290		Solyc04g054510
Solyc01g098390	Solyc05g041420	Solyc11g013010				Solyc07g015970	Solyc08g016180	Solyc04g008630	Solyc09g018630	Solyc10g054880	Solyc05g013050		Solyc04g056370
Solyc01g098510	Solyc05g046360	Solyc11g013460				Solyc07g017410	Solyc08g048540	Solyc04g008750	Solyc09g019970	Solyc10g061940	Solyc05g013070		Solyc04g056590
Solyc01g098560	Solyc05g050960	Solyc11g017300				Solyc07g026770	Solyc08g060860	Solyc04g008890	Solyc09g042260	Solyc10g076690	Solyc05g013730		Solyc04g058090
Solyc01g098580	Solyc05g052710	Solyc11g018590				Solyc07g026960	Solyc08g061850	Solyc04g009230	Solyc09g055850	Solyc10g076750	Solyc05g013820		Solyc04g064480
Solyc01g098640	Solyc05g052960	Solyc11g039910				Solyc07g039380	Solyc08g061960	Solyc04g009560	Solyc09g059450	Solyc10g078830	Solyc05g014200		Solyc04g064680
Solyc01g098700	Solyc05g053070	Solyc11g042440				Solyc07g040780	Solyc08g062620	Solyc04g009570	Solyc09g059620	Solyc10g079080	Solyc05g015520		Solyc04g071290
Solyc01g098750	Solyc05g053230	Solyc11g045210				Solyc07g041970	Solyc08g062700	Solyc04g009950	Solyc09g061310	Solyc10g081170	Solyc05g015950		Solyc04g071470
Solyc01g098760	Solyc05g053550	Solyc11g056250				Solyc07g045330	Solyc08g065310	Solyc04g010090	Solyc09g061440	Solyc10g084140	Solyc05g018150		Solyc04g071980
Solyc01g098960	Solyc05g053650	Solyc11g065830				Solyc07g052420	Solyc08g066190	Solyc04g010110	Solyc09g064930	Solyc10g085430	Solyc05g018570		Solyc04g072410
Solyc01g098980	Solyc05g054120	Solyc11g065930				Solyc07g052720	Solyc08g066390	Solyc04g011580	Solyc09g065370	Solyc10g085810	Solyc05g021100		Solyc04g072520
Solyc01g099460	Solyc05g054180	Solyc11g066520				Solyc07g053470	Solyc08g066540	Solyc04g014560	Solyc09g065640	Solyc10g086360	Solyc05g025650		Solyc04g072650
Solyc01g099520	Solyc05g054490	Solyc11g068740				Solyc07g053670	Solyc08g066600	Solyc04g015350	Solyc09g066130	Solyc11g005450	Solyc05g026050		Solyc04g072890
Solyc01g099540	Solyc05g054760	Solyc11g069210				Solyc07g053920	Solyc08g067830	Solyc04g015450	Solyc09g066490	Solyc11g007080	Solyc05g026130		Solyc04g074090
Solyc01g099570	Solyc05g054880	Solyc11g069290				Solyc07g054450	Solyc08g067950	Solyc04g015680	Solyc09g072570	Solyc11g007910	Solyc05g051040		Solyc04g074130
Solyc01g099580	Solyc05g055310	Solyc11g069330				Solyc07g054620	Solyc08g068070	Solyc04g015760	Solyc09g072830	Solyc11g008100	Solyc05g054100		Solyc04g074730
Solyc01g099600	Solyc05g055830	Solyc11g069600				Solyc07g055850	Solyc08g068220	Solyc04g015960	Solyc09g074620	Solyc11g008890	Solyc05g054370		Solyc04g074800
Solyc01g099630	Solyc05g056100	Solyc11g069940				Solyc07g056000	Solyc08g068930	Solyc04g016240	Solyc09g075440	Solyc11g011200	Solyc05g054460		Solyc04g074910
Solyc01g099660	Solyc05g056170	Solyc11g071220				Solyc07g056010	Solyc08g069080	Solyc04g016370	Solyc09g075830	Solyc11g022540	Solyc05g054720		Solyc04g074980
Solyc01g099750	Solyc06g005560	Solyc11g073130				Solyc07g056140	Solyc08g074580	Solyc04g040160	Solyc09g076040	Solyc11g039950	Solyc05g055170		Solyc04g076400
Solyc01g099960	Solyc06g005750	Solyc11g073190				Solyc07g056590	Solyc08g074830	Solyc04g045630	Solyc09g083000	Solyc11g039960	Solyc05g055470		Solyc04g076560
Solyc01g099970	Solyc06g007320	Solyc12g005180				Solyc07g061960	Solyc08g075850	Solyc04g045650	Solyc09g083420	Solyc11g040150	Solyc05g055600		Solyc04g076620
Solyc01g099980	Solyc06g007510	Solyc12g005590				Solyc07g062060	Solyc08g076180	Solyc04g049140	Solyc09g089510	Solyc11g061760	Solyc05g056340		Solyc04g076650
Solyc01g100040	Solyc06g007600	Solyc12g005670				Solyc07g062140	Solyc08g076440	Solyc04g049720	Solyc09g090820	Solyc11g062260	Solyc05g056460		Solyc04g077000
Solyc01g100190	Solyc06g007690	Solyc12g006950				Solyc07g063440	Solyc08g076990	Solyc04g049760	Solyc09g090860	Solyc11g068450	Solyc05g056540		Solyc04g077130
Solyc01g100220	Solyc06g007760	Solyc12g007130				Solyc07g063540	Solyc08g077090	Solyc04g050240	Solyc09g091450	Solyc11g072270	Solyc05g056580		Solyc04g077520
Solyc01g100240	Solyc06g009630	Solyc12g008650				Solyc07g064470	Solyc08g077800	Solyc04g051350	Solyc10g005730	Solyc11g073050	Solyc06g005080		Solyc04g077680
Solyc01g100310	Solyc06g034220	Solyc12g010570				Solyc07g064550	Solyc08g077840	Solyc04g053080	Solyc10g005800	Solyc12g005780	Solyc06g005260		Solyc04g078480
Solyc01g100370	Solyc06g035450	Solyc12g010600				Solyc07g064910	Solyc08g078130	Solyc04g054180	Solyc10g005890	Solyc12g009810	Solyc06g005570		Solyc04g078830
Solyc01g100480	Solyc06g035970	Solyc12g010800				Solyc07g065280	Solyc08g078300	Solyc04g054200	Solyc10g006460	Solyc12g011420	Solyc06g006100		Solyc04g079030
Solyc01g100600	Solyc06g048610	Solyc12g011120				Solyc07g065740	Solyc08g078370	Solyc04g054400	Solyc10g008300	Solyc12g015740	Solyc06g007800		Solyc04g080140
Solyc01g100660	Solyc06g048730	Solyc12g014130				Solyc07g065890	Solyc08g078540	Solyc04g054480	Solyc10g008870	Solyc12g015870	Solyc06g008110		Solyc04g080160
Solyc01g100710	Solyc06g048970	Solyc12g014470				Solyc07g066090	Solyc08g078990	Solyc04g054490	Solyc10g009050	Solyc12g036170	Solyc06g008170		Solyc04g080340
Solyc01g100770	Solyc06g051420	Solyc12g017830				Solyc07g066630	Solyc08g079030	Solyc04g054810	Solyc10g011740	Solyc12g056770	Solyc06g008860		Solyc04g080350
Solyc01g100880	Solyc06g053320	Solyc12g017970				Solyc08g006070	Solyc08g079060	Solyc04g056280	Solyc10g011790	Solyc12g088340	Solyc06g010170		Solyc04g080610
Solyc01g100940	Solyc06g053450	Solyc12g035500				Solyc08g006590	Solyc08g080260	Solyc04g057890	Solyc10g012210	Solyc12g089110	Solyc06g017970		Solyc04g080630
Solyc01g101100	Solyc06g053470	Solyc12g040810				Solyc08g006620	Solyc08g080650	Solyc04g058180	Solyc10g017590	Solyc12g089150	Solyc06g030530		Solyc04g080740
Solyc01g101110	Solyc06g054260	Solyc12g042390				Solyc08g006880	Solyc08g081200	Solyc04g063280	Solyc10g039280	Solyc12g095910	Solyc06g034020		Solyc04g080870
Solyc01g101130	Solyc06g060810	Solyc12g042500				Solyc08g006900	Solyc08g081280	Solyc04g064560	Solyc10g047210	Solyc12g096120	Solyc06g043030		Solyc04g080930
Solyc01g102290	Solyc06g062540	Solyc12g042570				Solyc08g007320	Solyc08g081430	Solyc04g064570	Solyc10g047360	Solyc12g096420	Solyc06g043170		Solyc04g081200
Solyc01g102300	Solyc06g062550	Solyc12g042950				Solyc08g014020	Solyc08g082530	Solyc04g064800	Solyc10g079010	Solyc12g098470	Solyc06g048510		Solyc04g081360
Solyc01g102330	Solyc06g062590	Solyc12g042960				Solyc08g014480	Solyc08g082560	Solyc04g070990	Solyc10g084740	Solyc12g098520	Solyc06g050120		Solyc04g081430
Solyc01g102520	Solyc06g063020	Solyc12g043020				Solyc08g015990	Solyc08g082750	Solyc04g071350	Solyc10g085200	Solyc12g099770	Solyc06g050210		Solyc04g081580
Solyc01g102550	Solyc06g063070	Solyc12g055820				Solyc08g022030	Solyc09g005100	Solyc04g071440	Solyc10g086760		Solyc06g050510		Solyc04g082070
Solyc01g102630	Solyc06g063080	Solyc12g056160				Solyc08g023470	Solyc09g005270	Solyc04g071480	Solyc11g006360		Solyc06g053430		Solyc04g082330
Solyc01g102640	Solyc06g065580	Solyc12g056200				Solyc08g029200	Solyc09g005480	Solyc04g071970	Solyc11g006780		Solyc06g054250		Solyc04g082360
Solyc01g102680	Solyc06g065640	Solyc12g056400				Solyc08g042140	Solyc09g005640	Solyc04g071990	Solyc11g011130		Solyc06g054510		Solyc04g082600
Solyc01g102710	Solyc06g066030	Solyc12g057130				Solyc08g063070	Solyc09g005700	Solyc04g072440	Solyc11g011220		Solyc06g060080		Solyc04g082650
Solyc01g102750	Solyc06g066070	Solyc12g088000				Solyc08g065470	Solyc09g007350	Solyc04g072450	Solyc11g013100		Solyc06g060410		Solyc04g082720
Solyc01g102810	Solyc06g066780	Solyc12g088010				Solyc08g065760	Solyc09g008120	Solyc04g072570	Solyc11g045030		Solyc06g061050		Solyc04g082760
Solyc01g102840	Solyc06g068670	Solyc12g088230				Solyc08g066030	Solyc09g008260	Solyc04g072770	Solyc11g065690		Solyc06g062940		Solyc04g082950
Solyc01g102950	Solyc06g068920	Solyc12g088280				Solyc08g066180	Solyc09g008680	Solyc04g074250	Solyc11g066110		Solyc06g063220		Solyc04g082990
Solyc01g102960	Solyc06g069170	Solyc12g088330				Solyc08g066980	Solyc09g009190	Solyc04g074270	Solyc11g066470		Solyc06g065170		Solyc04g083010
Solyc01g103000	Solyc06g069380	Solyc12g088960				Solyc08g068530	Solyc09g009700	Solyc04g074290	Solyc11g066990		Solyc06g065230		Solyc05g005250
Solyc01g103050	Solyc06g071230	Solyc12g089070				Solyc08g068840	Solyc09g010420	Solyc04g074410	Solyc11g069720		Solyc06g065320		Solyc05g005630
Solyc01g103110	Solyc06g071300	Solyc12g089210				Solyc08g074500	Solyc09g011300	Solyc04g074490	Solyc11g069910		Solyc06g065570		Solyc05g005730
Solyc01g103170	Solyc06g071700	Solyc12g089340				Solyc08g074890	Solyc09g011340	Solyc04g074560	Solyc11g071310		Solyc06g066660		Solyc05g005800
Solyc01g103250	Solyc06g071790	Solyc12g095820				Solyc08g075080	Solyc09g011480	Solyc04g076180	Solyc11g071660		Solyc06g066760		Solyc05g006090
Solyc01g103320	Solyc06g071820	Solyc12g096290				Solyc08g075410	Solyc09g013100	Solyc04g076310	Solyc11g072050		Solyc06g068010		Solyc05g006880
Solyc01g103420	Solyc06g072110	Solyc12g096390				Solyc08g075440	Solyc09g014510	Solyc04g076420	Solyc11g072160		Solyc06g068030		Solyc05g006940
Solyc01g103460	Solyc06g072300	Solyc12g096620				Solyc08g075810	Solyc09g014770	Solyc04g076580	Solyc11g072240		Solyc06g068590		Solyc05g006960
Solyc01g103490	Solyc06g072700	Solyc12g096650				Solyc08g075970	Solyc09g016950	Solyc04g077540	Solyc11g072550		Solyc06g068780		Solyc05g007440
Solyc01g103500	Solyc06g072810	Solyc12g096730				Solyc08g076130	Solyc09g018950	Solyc04g078070	Solyc11g072880		Solyc06g068820		Solyc05g007590
Solyc01g103530	Solyc06g072830	Solyc12g099040				Solyc08g076140	Solyc09g057920	Solyc04g078210	Solyc12g009060		Solyc06g069020		Solyc05g007840
Solyc01g103610	Solyc06g073320	Solyc12g099110				Solyc08g076360	Solyc09g059030	Solyc04g078540	Solyc12g013820		Solyc06g069280		Solyc05g008010
Solyc01g103620	Solyc06g073390	Solyc12g100280				Solyc08g076460	Solyc09g061380	Solyc04g078760	Solyc12g014070		Solyc06g069310		Solyc05g008090
Solyc01g103720	Solyc06g073450					Solyc08g076580	Solyc09g064940	Solyc04g078820	Solyc12g020000		Solyc06g069330		Solyc05g008130
Solyc01g103950	Solyc06g073460					Solyc08g076730	Solyc09g066290	Solyc04g078940	Solyc12g036250		Solyc06g069490		Solyc05g008190
Solyc01g103970	Solyc06g073490					Solyc08g077500	Solyc09g066430	Solyc04g079130	Solyc12g037970		Solyc06g072380		Solyc05g008520
Solyc01g104060	Solyc06g073540					Solyc08g077550	Solyc09g074940	Solyc04g079550	Solyc12g043160		Solyc06g072570		Solyc05g008610
Solyc01g104190	Solyc06g073600					Solyc08g077770	Solyc09g075160	Solyc04g079790	Solyc12g055850		Solyc06g072610		Solyc05g008810
Solyc01g104230	Solyc06g074780					Solyc08g077790	Solyc09g075290	Solyc04g079920	Solyc12g056910		Solyc06g073020		Solyc05g008870
Solyc01g104240	Solyc06g074790					Solyc08g078000	Solyc09g082200	Solyc04g079930	Solyc12g088660		Solyc06g073270		Solyc05g009220
Solyc01g104320	Solyc06g075800					Solyc08g078480	Solyc09g082540	Solyc04g079980	Solyc12g089260		Solyc06g073310		Solyc05g010160
Solyc01g104360	Solyc06g076140					Solyc08g078860	Solyc09g082680	Solyc04g080200	Solyc12g094490		Solyc06g073640		Solyc05g010300
Solyc01g104400	Solyc06g076690					Solyc08g079660	Solyc09g083080	Solyc04g080680	Solyc12g094690		Solyc06g073700		Solyc05g012010
Solyc01g104430	Solyc06g076700					Solyc08g080240	Solyc09g083270	Solyc04g080880	Solyc12g096320		Solyc06g073870		Solyc05g012200
Solyc01g104490	Solyc06g082110					Solyc08g080370	Solyc09g089880	Solyc04g081030			Solyc06g074490		Solyc05g012290
Solyc01g104630	Solyc06g083140					Solyc08g080940	Solyc09g090020	Solyc04g081260			Solyc06g074820		Solyc05g012400
Solyc01g104710	Solyc06g083150					Solyc08g081900	Solyc09g090720	Solyc04g081310			Solyc06g074840		Solyc05g012590
Solyc01g104740	Solyc06g083640					Solyc08g082020	Solyc09g090830	Solyc04g081650			Solyc06g075010		Solyc05g012620
Solyc01g104860	Solyc06g083870					Solyc08g082290	Solyc09g090940	Solyc04g081730			Solyc06g075160		Solyc05g012930
Solyc01g104910	Solyc06g084090					Solyc08g082430	Solyc09g091740	Solyc04g081870			Solyc06g076010		Solyc05g013440
Solyc01g104950	Solyc06g084430					Solyc08g082540	Solyc09g092070	Solyc04g082250			Solyc06g076410		Solyc05g013790
Solyc01g104970	Solyc07g005020					Solyc08g082580	Solyc09g092080	Solyc04g082380			Solyc06g076780		Solyc05g014650
Solyc01g104990	Solyc07g005640					Solyc08g082740	Solyc09g092380	Solyc04g082450			Solyc06g076950		Solyc05g015650
Solyc01g105010	Solyc07g005660					Solyc08g082760	Solyc09g097930	Solyc04g082620			Solyc06g082290		Solyc05g015820
Solyc01g105020	Solyc07g005700					Solyc08g083200	Solyc09g098240	Solyc04g082750			Solyc06g082490		Solyc05g015920
Solyc01g105110	Solyc07g005760					Solyc09g005470	Solyc09g098310	Solyc05g005750			Solyc06g082830		Solyc05g017940
Solyc01g105120	Solyc07g005880					Solyc09g005930	Solyc09g098330	Solyc05g005770			Solyc06g083630		Solyc05g017950
Solyc01g105410	Solyc07g006280					Solyc09g007540	Solyc09g098370	Solyc05g006170			Solyc06g083660		Solyc05g026140
Solyc01g105450	Solyc07g006830					Solyc09g007680	Solyc10g005260	Solyc05g006200			Solyc06g083780		Solyc05g044470
Solyc01g105480	Solyc07g007500					Solyc09g008160	Solyc10g005280	Solyc05g007050			Solyc06g083820		Solyc05g044480
Solyc01g105490	Solyc07g007890					Solyc09g009080	Solyc10g005290	Solyc05g008830			Solyc06g084000		Solyc05g048750
Solyc01g105780	Solyc07g016180					Solyc09g009500	Solyc10g005530	Solyc05g009870			Solyc06g084310		Solyc05g049950
Solyc01g105800	Solyc07g017220					Solyc09g009780	Solyc10g005780	Solyc05g009980			Solyc06g084360		Solyc05g051070
Solyc01g106000	Solyc07g017500					Solyc09g010730	Solyc10g005900	Solyc05g010340			Solyc06g084500		Solyc05g051230
Solyc01g106010	Solyc07g017510					Solyc09g011230	Solyc10g005920	Solyc05g010480			Solyc07g005050		Solyc05g051370
Solyc01g106020	Solyc07g018300					Solyc09g011360	Solyc10g006000	Solyc05g011930			Solyc07g005360		Solyc05g051410
Solyc01g106070	Solyc07g019460					Solyc09g014790	Solyc10g006020	Solyc05g011980			Solyc07g005530		Solyc05g051770
Solyc01g106150	Solyc07g021700					Solyc09g015670	Solyc10g006170	Solyc05g011990			Solyc07g005690		Solyc05g052160
Solyc01g106330	Solyc07g032260					Solyc09g025250	Solyc10g006290	Solyc05g012080			Solyc07g005730		Solyc05g052180
Solyc01g106370	Solyc07g032510					Solyc09g030360	Solyc10g006410	Solyc05g012120			Solyc07g005860		Solyc05g052190
Solyc01g106540	Solyc07g039330					Solyc09g031690	Solyc10g006580	Solyc05g012260			Solyc07g006150		Solyc05g052580
Solyc01g106570	Solyc07g042170					Solyc09g031750	Solyc10g007060	Solyc05g012710			Solyc07g006180		Solyc05g052620
Solyc01g106630	Solyc07g042630					Solyc09g055310	Solyc10g007550	Solyc05g013720			Solyc07g007060		Solyc05g053220
Solyc01g106700	Solyc07g043420					Solyc09g055710	Solyc10g007740	Solyc05g013740			Solyc07g007140		Solyc05g053430
Solyc01g106750	Solyc07g043490					Solyc09g057660	Solyc10g007840	Solyc05g014130			Solyc07g007830		Solyc05g053440
Solyc01g106770	Solyc07g044860					Solyc09g059310	Solyc10g008460	Solyc05g014760			Solyc07g007960		Solyc05g054710
Solyc01g106880	Solyc07g045220					Solyc09g061680	Solyc10g008760	Solyc05g014980			Solyc07g008080		Solyc05g054940
Solyc01g107170	Solyc07g047800					Solyc09g064470	Solyc10g008800	Solyc05g015930			Solyc07g008270		Solyc05g055630
Solyc01g107180	Solyc07g047860					Solyc09g065130	Solyc10g009130	Solyc05g016030			Solyc07g008770		Solyc05g055880
Solyc01g107200	Solyc07g048120					Solyc09g065860	Solyc10g012160	Solyc05g016230			Solyc07g009320		Solyc05g055890
Solyc01g107250	Solyc07g049140					Solyc09g065990	Solyc10g039380	Solyc05g017860			Solyc07g016170		Solyc05g055940
Solyc01g107260	Solyc07g049420					Solyc09g074870	Solyc10g045190	Solyc05g017890			Solyc07g017400		Solyc05g056010
Solyc01g107310	Solyc07g049590					Solyc09g074920	Solyc10g054280	Solyc05g018320			Solyc07g019670		Solyc05g056020
Solyc01g107340	Solyc07g049690					Solyc09g075100	Solyc10g074630	Solyc05g023680			Solyc07g020860		Solyc05g056210
Solyc01g107370	Solyc07g053190					Solyc09g076020	Solyc10g076600	Solyc05g025900			Solyc07g021540		Solyc05g056280
Solyc01g107510	Solyc07g053480					Solyc09g082860	Solyc10g076800	Solyc05g032750			Solyc07g022790		Solyc05g056350
Solyc01g107670	Solyc07g053830					Solyc09g082990	Solyc10g077030	Solyc05g032760			Solyc07g032100		Solyc05g056590
Solyc01g107690	Solyc07g054290					Solyc09g083070	Solyc10g079260	Solyc05g047390			Solyc07g032180		Solyc06g005110
Solyc01g107730	Solyc07g054550					Solyc09g090110	Solyc10g079560	Solyc05g047450			Solyc07g041190		Solyc06g005480
Solyc01g107740	Solyc07g055250					Solyc09g090610	Solyc10g080370	Solyc05g047520			Solyc07g042450		Solyc06g005670
Solyc01g107800	Solyc07g056170					Solyc09g091820	Solyc10g081120	Solyc05g050320			Solyc07g042620		Solyc06g005790
Solyc01g107990	Solyc07g056390					Solyc09g092090	Solyc10g083110	Solyc05g050490			Solyc07g044810		Solyc06g005860
Solyc01g108080	Solyc07g056490					Solyc09g098040	Solyc10g083540	Solyc05g050720			Solyc07g045150		Solyc06g007310
Solyc01g108090	Solyc07g062220					Solyc09g098140	Solyc10g083590	Solyc05g051680			Solyc07g047720		Solyc06g007470
Solyc01g108130	Solyc07g062780					Solyc09g098440	Solyc10g083630	Solyc05g051790			Solyc07g047780		Solyc06g008020
Solyc01g108140	Solyc07g062870					Solyc09g098500	Solyc10g083870	Solyc05g052020			Solyc07g049720		Solyc06g008150
Solyc01g108220	Solyc07g062980					Solyc10g005080	Solyc10g084630	Solyc05g052480			Solyc07g052920		Solyc06g008220
Solyc01g108290	Solyc07g063340					Solyc10g005230	Solyc10g084660	Solyc05g052790			Solyc07g053690		Solyc06g008290
Solyc01g108330	Solyc07g063520					Solyc10g005660	Solyc10g084670	Solyc05g053140			Solyc07g054060		Solyc06g008700
Solyc01g108450	Solyc07g063960					Solyc10g005820	Solyc10g086510	Solyc05g053240			Solyc07g055080		Solyc06g009120
Solyc01g108490	Solyc07g064500					Solyc10g005830	Solyc11g005140	Solyc05g053290			Solyc07g055340		Solyc06g009290
Solyc01g108580	Solyc07g064570					Solyc10g006220	Solyc11g005360	Solyc05g053510			Solyc07g062600		Solyc06g018110
Solyc01g108620	Solyc07g064590					Solyc10g006310	Solyc11g006500	Solyc05g053800			Solyc07g062610		Solyc06g030510
Solyc01g108640	Solyc07g064630					Solyc10g006790	Solyc11g006770	Solyc05g053880			Solyc07g063250		Solyc06g030580
Solyc01g108670	Solyc07g064840					Solyc10g007010	Solyc11g007780	Solyc05g054410			Solyc07g064040		Solyc06g035460
Solyc01g108840	Solyc07g065030					Solyc10g007390	Solyc11g008850	Solyc05g054540			Solyc07g064080		Solyc06g036000
Solyc01g108880	Solyc07g065070					Solyc10g007680	Solyc11g009030	Solyc05g054570			Solyc07g064270		Solyc06g050550
Solyc01g108910	Solyc07g065370					Solyc10g008990	Solyc11g011910	Solyc05g054920			Solyc07g064510		Solyc06g050930
Solyc01g109010	Solyc07g065960					Solyc10g011670	Solyc11g018560	Solyc05g055000			Solyc07g064520		Solyc06g051520
Solyc01g109040	Solyc07g066070					Solyc10g011820	Solyc11g030710	Solyc05g055060			Solyc07g065480		Solyc06g051970
Solyc01g109080	Solyc07g066310					Solyc10g037980	Solyc11g032200	Solyc05g055090			Solyc07g065850		Solyc06g053330
Solyc01g109090	Solyc08g005020					Solyc10g038120	Solyc11g044540	Solyc05g055160			Solyc07g066120		Solyc06g053500
Solyc01g109110	Solyc08g005420					Solyc10g045350	Solyc11g066390	Solyc05g056490			Solyc07g066270		Solyc06g060300
Solyc01g109180	Solyc08g006930					Solyc10g047930	Solyc11g066740	Solyc06g005140			Solyc07g066660		Solyc06g060390
Solyc01g109380	Solyc08g006980					Solyc10g052660	Solyc11g068430	Solyc06g005600			Solyc08g005230		Solyc06g060850
Solyc01g109440	Solyc08g008220					Solyc10g054570	Solyc11g068490	Solyc06g005820			Solyc08g006060		Solyc06g060990
Solyc01g109570	Solyc08g014120					Solyc10g054590	Solyc11g068640	Solyc06g007120			Solyc08g006120		Solyc06g061120
Solyc01g109630	Solyc08g015650					Solyc10g054660	Solyc11g069180	Solyc06g007250			Solyc08g006960		Solyc06g062810
Solyc01g109670	Solyc08g015870					Solyc10g054850	Solyc11g069950	Solyc06g008130			Solyc08g007140		Solyc06g063010
Solyc01g109700	Solyc08g041770					Solyc10g079000	Solyc11g073240	Solyc06g008310			Solyc08g007520		Solyc06g063230
Solyc01g109730	Solyc08g042080					Solyc10g080760	Solyc12g005200	Solyc06g008880			Solyc08g008330		Solyc06g063290
Solyc01g109750	Solyc08g059660					Solyc10g081310	Solyc12g008700	Solyc06g009060			Solyc08g013860		Solyc06g063420
Solyc01g109780	Solyc08g060920					Solyc10g081750	Solyc12g008720	Solyc06g009520			Solyc08g014340		Solyc06g064450
Solyc01g109820	Solyc08g061970					Solyc11g005050	Solyc12g009250	Solyc06g009750			Solyc08g016010		Solyc06g064530
Solyc01g110000	Solyc08g063080					Solyc11g006540	Solyc12g010000	Solyc06g010000			Solyc08g016420		Solyc06g064870
Solyc01g110080	Solyc08g065190					Solyc11g007830	Solyc12g010650	Solyc06g010200			Solyc08g022210		Solyc06g065200
Solyc01g110100	Solyc08g065440					Solyc11g008000	Solyc12g011340	Solyc06g016750			Solyc08g029110		Solyc06g065400
Solyc01g110160	Solyc08g065850					Solyc11g010180	Solyc12g013990	Solyc06g034110			Solyc08g061320		Solyc06g065610
Solyc01g110220	Solyc08g065940					Solyc11g010650	Solyc12g019290	Solyc06g034120			Solyc08g062190		Solyc06g066550
Solyc01g110230	Solyc08g065990					Solyc11g011010	Solyc12g038970	Solyc06g034150			Solyc08g062640		Solyc06g066790
Solyc01g110240	Solyc08g066950					Solyc11g011140	Solyc12g042700	Solyc06g034230			Solyc08g065250		Solyc06g067990
Solyc01g110340	Solyc08g067290					Solyc11g012080	Solyc12g042720	Solyc06g036060			Solyc08g065840		Solyc06g068140
Solyc01g110370	Solyc08g067810					Solyc11g020890	Solyc12g044640	Solyc06g036580			Solyc08g067960		Solyc06g068400
Solyc01g110430	Solyc08g067880					Solyc11g065270	Solyc12g056780	Solyc06g049060			Solyc08g068060		Solyc06g068490
Solyc01g110460	Solyc08g069050					Solyc11g066460	Solyc12g057120	Solyc06g051410			Solyc08g068210		Solyc06g068760
Solyc01g110480	Solyc08g074290					Solyc11g068400	Solyc12g057140	Solyc06g051720			Solyc08g068340		Solyc06g068860
Solyc01g111040	Solyc08g075280					Solyc11g069780	Solyc12g088730	Solyc06g051760			Solyc08g074410		Solyc06g069770
Solyc01g111050	Solyc08g075940					Solyc11g071320	Solyc12g095930	Solyc06g051790			Solyc08g075690		Solyc06g069820
Solyc01g111070	Solyc08g075960					Solyc11g071490	Solyc12g096140	Solyc06g051810			Solyc08g075720		Solyc06g071010
Solyc01g111110	Solyc08g076020					Solyc12g005050	Solyc12g096160	Solyc06g052080			Solyc08g075730		Solyc06g071210
Solyc01g111210	Solyc08g076030					Solyc12g005570	Solyc12g096760	Solyc06g053590			Solyc08g077240		Solyc06g071460
Solyc01g111240	Solyc08g076210					Solyc12g006830	Solyc12g098670	Solyc06g053600			Solyc08g077270		Solyc06g071470
Solyc01g111310	Solyc08g077040					Solyc12g006870	Solyc12g098940	Solyc06g053800			Solyc08g077310		Solyc06g071720
Solyc01g111330	Solyc08g077880					Solyc12g008730	Solyc12g099330	Solyc06g053840			Solyc08g077720		Solyc06g071770
Solyc01g111340	Solyc08g078440					Solyc12g008860	Solyc12g099890	Solyc06g054400			Solyc08g077750		Solyc06g071800
Solyc01g111350	Solyc08g078820					Solyc12g009180	Solyc12g100050	Solyc06g060060			Solyc08g077890		Solyc06g071890
Solyc01g111380	Solyc08g079700					Solyc12g010130	Solyc12g100320	Solyc06g060150			Solyc08g077920		Solyc06g072250
Solyc01g111400	Solyc08g080140					Solyc12g010390		Solyc06g060230			Solyc08g078270		Solyc06g072280
Solyc01g111520	Solyc08g080210					Solyc12g014110		Solyc06g060350			Solyc08g078320		Solyc06g072710
Solyc01g111550	Solyc08g080340					Solyc12g017910		Solyc06g060490			Solyc08g078430		Solyc06g073150
Solyc01g111600	Solyc08g080570					Solyc12g019210		Solyc06g060720			Solyc08g078740		Solyc06g073170
Solyc01g111610	Solyc08g080680					Solyc12g020050		Solyc06g060780			Solyc08g079450		Solyc06g073230
Solyc01g111630	Solyc08g080720					Solyc12g036790		Solyc06g062350			Solyc08g079470		Solyc06g073380
Solyc01g111660	Solyc08g080780					Solyc12g040510		Solyc06g062850			Solyc08g080860		Solyc06g073400
Solyc01g111730	Solyc08g081180					Solyc12g042380		Solyc06g062980			Solyc08g081010		Solyc06g073430
Solyc01g111830	Solyc08g081190					Solyc12g042900		Solyc06g064570			Solyc08g081130		Solyc06g073550
Solyc01g111900	Solyc08g081270					Solyc12g044820		Solyc06g064810			Solyc08g081240		Solyc06g073680
Solyc01g111930	Solyc08g081310					Solyc12g055760		Solyc06g065330			Solyc08g081340		Solyc06g073810
Solyc01g111990	Solyc08g081730					Solyc12g056900		Solyc06g065700			Solyc08g081410		Solyc06g074400
Solyc01g112000	Solyc08g081750					Solyc12g094450		Solyc06g065710			Solyc08g081920		Solyc06g074430
Solyc01g112010	Solyc08g081950					Solyc12g096000		Solyc06g065730			Solyc08g082060		Solyc06g075000
Solyc01g112050	Solyc08g082070					Solyc12g096340		Solyc06g066060			Solyc08g082340		Solyc06g076680
Solyc01g112080	Solyc08g082280					Solyc12g097040		Solyc06g066620			Solyc08g082390		Solyc06g076880
Solyc01g112100	Solyc08g082610					Solyc12g098720		Solyc06g066810			Solyc08g082700		Solyc06g076940
Solyc02g005180	Solyc08g082730					Solyc12g099820		Solyc06g069440			Solyc08g082830		Solyc06g082100
Solyc02g005200	Solyc09g005010					Solyc12g100120		Solyc06g069480			Solyc08g082850		Solyc06g082120
Solyc02g005290	Solyc09g005750							Solyc06g069630			Solyc08g082970		Solyc06g082160
Solyc02g014110	Solyc09g005910							Solyc06g069890			Solyc08g083290		Solyc06g082220
Solyc02g014460	Solyc09g007340							Solyc06g071140			Solyc09g005120		Solyc06g082600
Solyc02g021050	Solyc09g007450							Solyc06g071200			Solyc09g005350		Solyc06g082620
Solyc02g021360	Solyc09g007770							Solyc06g071490			Solyc09g005390		Solyc06g082900
Solyc02g021550	Solyc09g007920							Solyc06g071860			Solyc09g005980		Solyc06g083090
Solyc02g021640	Solyc09g008510							Solyc06g071990			Solyc09g007230		Solyc06g083110
Solyc02g024070	Solyc09g010280							Solyc06g072170			Solyc09g007700		Solyc06g083250
Solyc02g030450	Solyc09g010300							Solyc06g072340			Solyc09g008140		Solyc06g083340
Solyc02g031840	Solyc09g010400							Solyc06g072470			Solyc09g008470		Solyc06g083360
Solyc02g031850	Solyc09g010940							Solyc06g072660			Solyc09g009180		Solyc06g083460
Solyc02g031900	Solyc09g011720							Solyc06g072720			Solyc09g010130		Solyc06g083690
Solyc02g031980	Solyc09g011920							Solyc06g072980			Solyc09g010180		Solyc06g083810
Solyc02g032100	Solyc09g014280							Solyc06g073120			Solyc09g010460		Solyc06g084390
Solyc02g032200	Solyc09g014350							Solyc06g073240			Solyc09g010520		Solyc06g084400
Solyc02g032210	Solyc09g015120							Solyc06g073340			Solyc09g010930		Solyc06g084460
Solyc02g032660	Solyc09g015820							Solyc06g073410			Solyc09g010970		Solyc06g084590
Solyc02g032850	Solyc09g018750							Solyc06g073470			Solyc09g011740		Solyc07g005140
Solyc02g032870	Solyc09g020000							Solyc06g073630			Solyc09g011760		Solyc07g005550
Solyc02g032910	Solyc09g059520							Solyc06g074090			Solyc09g014780		Solyc07g005650
Solyc02g036350	Solyc09g063030							Solyc06g074250			Solyc09g018730		Solyc07g006120
Solyc02g036360	Solyc09g065210							Solyc06g074700			Solyc09g020140		Solyc07g006260
Solyc02g036460	Solyc09g065570							Solyc06g074720			Solyc09g030390		Solyc07g006490
Solyc02g036470	Solyc09g065610							Solyc06g074740			Solyc09g031970		Solyc07g006690
Solyc02g037530	Solyc09g072620							Solyc06g075390			Solyc09g055590		Solyc07g007210
Solyc02g038680	Solyc09g072960							Solyc06g076220			Solyc09g056350		Solyc07g007360
Solyc02g038770	Solyc09g074300							Solyc06g076520			Solyc09g061420		Solyc07g007940
Solyc02g043860	Solyc09g075890							Solyc06g076900			Solyc09g064370		Solyc07g008260
Solyc02g055440	Solyc09g076010							Solyc06g082150			Solyc09g064440		Solyc07g008330
Solyc02g061820	Solyc09g076050							Solyc06g082270			Solyc09g064860		Solyc07g008700
Solyc02g061870	Solyc09g082140							Solyc06g082360			Solyc09g065520		Solyc07g008860
Solyc02g061900	Solyc09g082250							Solyc06g082390			Solyc09g065600		Solyc07g008950
Solyc02g062070	Solyc09g082710							Solyc06g082580			Solyc09g066000		Solyc07g017940
Solyc02g062090	Solyc09g084480							Solyc06g082760			Solyc09g066480		Solyc07g018350
Solyc02g062140	Solyc09g090200							Solyc06g082980			Solyc09g066500		Solyc07g021650
Solyc02g062160	Solyc09g091250							Solyc06g083260			Solyc09g072870		Solyc07g026620
Solyc02g062170	Solyc09g091510							Solyc06g083350			Solyc09g072900		Solyc07g039210
Solyc02g062210	Solyc09g091790							Solyc06g083520			Solyc09g072990		Solyc07g039450
Solyc02g062380	Solyc09g092190							Solyc06g083620			Solyc09g074360		Solyc07g039550
Solyc02g062390	Solyc09g092740							Solyc06g083740			Solyc09g074460		Solyc07g040940
Solyc02g062460	Solyc09g098300							Solyc06g084160			Solyc09g074510		Solyc07g041490
Solyc02g062800	Solyc09g098540							Solyc06g084350			Solyc09g074950		Solyc07g041660
Solyc02g062890	Solyc10g006350							Solyc06g084410			Solyc09g075080		Solyc07g041870
Solyc02g062940	Solyc10g007000							Solyc06g084440			Solyc09g075150		Solyc07g042550
Solyc02g063010	Solyc10g007400							Solyc07g005060			Solyc09g075180		Solyc07g042570
Solyc02g063150	Solyc10g008600							Solyc07g005320			Solyc09g082160		Solyc07g042700
Solyc02g063220	Solyc10g009430							Solyc07g005460			Solyc09g082520		Solyc07g045370
Solyc02g063240	Solyc10g011870							Solyc07g005720			Solyc09g083320		Solyc07g047670
Solyc02g063390	Solyc10g012400							Solyc07g005970			Solyc09g089670		Solyc07g047880
Solyc02g063430	Solyc10g018640							Solyc07g006000			Solyc09g090350		Solyc07g049200
Solyc02g063450	Solyc10g047040							Solyc07g006010			Solyc09g091190		Solyc07g049360
Solyc02g064540	Solyc10g047630							Solyc07g006960			Solyc09g091480		Solyc07g049470
Solyc02g064550	Solyc10g054400							Solyc07g007230			Solyc09g091560		Solyc07g049480
Solyc02g064570	Solyc10g075160							Solyc07g007370			Solyc09g091750		Solyc07g049730
Solyc02g064750	Solyc10g077120							Solyc07g007930			Solyc09g091900		Solyc07g052600
Solyc02g064770	Solyc10g078290							Solyc07g008050			Solyc09g092030		Solyc07g053460
Solyc02g064800	Solyc10g078300							Solyc07g008160			Solyc09g092680		Solyc07g053560
Solyc02g064940	Solyc10g078450							Solyc07g008190			Solyc09g098280		Solyc07g053660
Solyc02g064950	Solyc10g078490							Solyc07g008490			Solyc09g098550		Solyc07g054310
Solyc02g064960	Solyc10g079090							Solyc07g008880			Solyc10g005370		Solyc07g054490
Solyc02g064980	Solyc10g079360							Solyc07g017900			Solyc10g005650		Solyc07g054600
Solyc02g065070	Solyc10g079790							Solyc07g018220			Solyc10g006270		Solyc07g056120
Solyc02g065160	Solyc10g079820							Solyc07g019530			Solyc10g006320		Solyc07g056440
Solyc02g065170	Solyc10g080480							Solyc07g022760			Solyc10g006470		Solyc07g056550
Solyc02g065360	Solyc10g080940							Solyc07g025380			Solyc10g006490		Solyc07g062110
Solyc02g065400	Solyc10g085020							Solyc07g026810			Solyc10g006930		Solyc07g062190
Solyc02g065470	Solyc10g085590							Solyc07g032240			Solyc10g006980		Solyc07g062430
Solyc02g065560	Solyc11g006460							Solyc07g032250			Solyc10g007350		Solyc07g062880
Solyc02g065620	Solyc11g006480							Solyc07g040720			Solyc10g007590		Solyc07g062890
Solyc02g065670	Solyc11g007920							Solyc07g041550			Solyc10g007650		Solyc07g062910
Solyc02g065770	Solyc11g008230							Solyc07g042130			Solyc10g008390		Solyc07g063040
Solyc02g065780	Solyc11g008240							Solyc07g042180			Solyc10g008560		Solyc07g063270
Solyc02g066950	Solyc11g008470							Solyc07g042380			Solyc10g009220		Solyc07g063530
Solyc02g067120	Solyc11g009100							Solyc07g042680			Solyc10g017880		Solyc07g063580
Solyc02g067440	Solyc11g010170							Solyc07g042890			Solyc10g045640		Solyc07g063650
Solyc02g067540	Solyc11g010500							Solyc07g042910			Solyc10g047650		Solyc07g064300
Solyc02g067570	Solyc11g010680							Solyc07g042930			Solyc10g049850		Solyc07g064810
Solyc02g067830	Solyc11g010860							Solyc07g043510			Solyc10g050850		Solyc07g064920
Solyc02g067840	Solyc11g012150							Solyc07g043590			Solyc10g074860		Solyc07g065020
Solyc02g067920	Solyc11g012490							Solyc07g044830			Solyc10g074980		Solyc07g065050
Solyc02g067970	Solyc11g013170							Solyc07g044850			Solyc10g079420		Solyc07g065200
Solyc02g068060	Solyc11g021270							Solyc07g047700			Solyc10g079470		Solyc07g065350
Solyc02g068070	Solyc11g022390							Solyc07g047750			Solyc10g079890		Solyc07g065510
Solyc02g068190	Solyc11g040120							Solyc07g049160			Solyc10g080970		Solyc07g065600
Solyc02g068270	Solyc11g044800							Solyc07g049220			Solyc10g081020		Solyc07g065950
Solyc02g068300	Solyc11g064790							Solyc07g049260			Solyc10g084310		Solyc07g066080
Solyc02g068310	Solyc11g064830							Solyc07g049410			Solyc10g084350		Solyc07g066280
Solyc02g068590	Solyc11g068520							Solyc07g049440			Solyc10g085220		Solyc07g066420
Solyc02g068720	Solyc11g068770							Solyc07g052570			Solyc10g086020		Solyc08g005060
Solyc02g068910	Solyc11g069270							Solyc07g053310			Solyc10g086550		Solyc08g005150
Solyc02g069010	Solyc11g071260							Solyc07g053780			Solyc11g005000		Solyc08g005170
Solyc02g069070	Solyc12g005270							Solyc07g053860			Solyc11g005220		Solyc08g005200
Solyc02g069080	Solyc12g006290							Solyc07g053910			Solyc11g005880		Solyc08g005970
Solyc02g069130	Solyc12g007030							Solyc07g053960			Solyc11g006510		Solyc08g006160
Solyc02g069210	Solyc12g007300							Solyc07g053990			Solyc11g007020		Solyc08g006420
Solyc02g069260	Solyc12g010860							Solyc07g054200			Solyc11g008510		Solyc08g006540
Solyc02g069400	Solyc12g011290							Solyc07g054440			Solyc11g012140		Solyc08g006570
Solyc02g069450	Solyc12g011450							Solyc07g054460			Solyc11g013020		Solyc08g006640
Solyc02g069520	Solyc12g013540							Solyc07g054820			Solyc11g013110		Solyc08g006670
Solyc02g069650	Solyc12g021130							Solyc07g055040			Solyc11g013850		Solyc08g007010
Solyc02g069800	Solyc12g041890							Solyc07g055060			Solyc11g027870		Solyc08g007280
Solyc02g069940	Solyc12g049430							Solyc07g056020			Solyc11g028010		Solyc08g008520
Solyc02g069970	Solyc12g056210							Solyc07g056030			Solyc11g062270		Solyc08g014150
Solyc02g069980	Solyc12g056230							Solyc07g061900			Solyc11g063520		Solyc08g014470
Solyc02g070000	Solyc12g056890							Solyc07g062090			Solyc11g065920		Solyc08g014550
Solyc02g070140	Solyc12g062860							Solyc07g062250			Solyc11g066070		Solyc08g048450
Solyc02g070210	Solyc12g094380							Solyc07g063100			Solyc11g068540		Solyc08g061260
Solyc02g070260	Solyc12g099510							Solyc07g063130			Solyc11g068810		Solyc08g062820
Solyc02g070300	Solyc12g099650							Solyc07g063160			Solyc11g068870		Solyc08g065350
Solyc02g070540	Solyc12g100290							Solyc07g063190			Solyc11g069410		Solyc08g065490
Solyc02g070680								Solyc07g064160			Solyc11g069550		Solyc08g065980
Solyc02g070760								Solyc07g064350			Solyc11g069860		Solyc08g066690
Solyc02g070800								Solyc07g064560			Solyc11g073280		Solyc08g067070
Solyc02g070810								Solyc07g064880			Solyc12g009120		Solyc08g067150
Solyc02g070830								Solyc07g064980			Solyc12g009210		Solyc08g067790
Solyc02g071060								Solyc07g065490			Solyc12g009380		Solyc08g067890
Solyc02g071140								Solyc07g065620			Solyc12g009610		Solyc08g068180
Solyc02g071320								Solyc07g065650			Solyc12g010180		Solyc08g068250
Solyc02g071450								Solyc07g065710			Solyc12g014230		Solyc08g068310
Solyc02g071530								Solyc07g066030			Solyc12g014400		Solyc08g068400
Solyc02g071590								Solyc07g066060			Solyc12g019320		Solyc08g068580
Solyc02g071600								Solyc07g066460			Solyc12g019470		Solyc08g068810
Solyc02g071610								Solyc07g066580			Solyc12g035670		Solyc08g068830
Solyc02g071710								Solyc07g066670			Solyc12g036200		Solyc08g069120
Solyc02g071740								Solyc08g005290			Solyc12g042080		Solyc08g074670
Solyc02g071830								Solyc08g005920			Solyc12g056640		Solyc08g075120
Solyc02g071860								Solyc08g006010			Solyc12g088680		Solyc08g075160
Solyc02g071930								Solyc08g006090			Solyc12g096450		Solyc08g076100
Solyc02g072100								Solyc08g006430			Solyc12g098330		Solyc08g076120
Solyc02g072120								Solyc08g006720			Solyc12g099030		Solyc08g076200
Solyc02g072250								Solyc08g006780			Solyc12g099490		Solyc08g076340
Solyc02g072420								Solyc08g006790					Solyc08g076480
Solyc02g072430								Solyc08g006920					Solyc08g076840
Solyc02g072490								Solyc08g007400					Solyc08g077030
Solyc02g072500								Solyc08g007990					Solyc08g077140
Solyc02g076680								Solyc08g008040					Solyc08g077280
Solyc02g076840								Solyc08g008160					Solyc08g077450
Solyc02g076960								Solyc08g008350					Solyc08g077520
Solyc02g077080								Solyc08g014510					Solyc08g077710
Solyc02g077090								Solyc08g015660					Solyc08g078530
Solyc02g077150								Solyc08g016090					Solyc08g078600
Solyc02g077160								Solyc08g029160					Solyc08g078720
Solyc02g077250								Solyc08g041780					Solyc08g079710
Solyc02g077330								Solyc08g041890					Solyc08g079830
Solyc02g077630								Solyc08g041980					Solyc08g080200
Solyc02g077710								Solyc08g042010					Solyc08g080360
Solyc02g077850								Solyc08g048500					Solyc08g080410
Solyc02g078000								Solyc08g061000					Solyc08g080510
Solyc02g078030								Solyc08g061820					Solyc08g080850
Solyc02g078040								Solyc08g062420					Solyc08g080910
Solyc02g078050								Solyc08g062560					Solyc08g080920
Solyc02g078100								Solyc08g062610					Solyc08g081000
Solyc02g078150								Solyc08g062660					Solyc08g081030
Solyc02g078250								Solyc08g065480					Solyc08g081290
Solyc02g078320								Solyc08g066160					Solyc08g082880
Solyc02g078410								Solyc08g066700					Solyc08g083350
Solyc02g078450								Solyc08g066730					Solyc08g083380
Solyc02g078520								Solyc08g067040					Solyc09g005620
Solyc02g078570								Solyc08g067090					Solyc09g007280
Solyc02g078590								Solyc08g067770					Solyc09g007390
Solyc02g078630								Solyc08g068380					Solyc09g008020
Solyc02g078650								Solyc08g068570					Solyc09g008290
Solyc02g078670								Solyc08g069030					Solyc09g008320
Solyc02g078700								Solyc08g074370					Solyc09g009040
Solyc02g078760								Solyc08g074420					Solyc09g009090
Solyc02g078780								Solyc08g074550					Solyc09g009850
Solyc02g078800								Solyc08g074760					Solyc09g010440
Solyc02g078850								Solyc08g075310					Solyc09g010770
Solyc02g078950								Solyc08g075400					Solyc09g011020
Solyc02g079050								Solyc08g075580					Solyc09g011220
Solyc02g079090								Solyc08g075750					Solyc09g011420
Solyc02g079140								Solyc08g075840					Solyc09g011450
Solyc02g079200								Solyc08g076190					Solyc09g011880
Solyc02g079210								Solyc08g076450					Solyc09g014500
Solyc02g079220								Solyc08g076910					Solyc09g015650
Solyc02g079230								Solyc08g077420					Solyc09g018960
Solyc02g079300								Solyc08g077830					Solyc09g031780
Solyc02g079590								Solyc08g078010					Solyc09g031940
Solyc02g079780								Solyc08g078460					Solyc09g055910
Solyc02g079810								Solyc08g078610					Solyc09g057630
Solyc02g079870								Solyc08g079020					Solyc09g057640
Solyc02g079920								Solyc08g079250					Solyc09g059970
Solyc02g079930								Solyc08g079510					Solyc09g061430
Solyc02g079950								Solyc08g079570					Solyc09g061710
Solyc02g080160								Solyc08g079620					Solyc09g064420
Solyc02g080190								Solyc08g081050					Solyc09g064430
Solyc02g080220								Solyc08g081150					Solyc09g064590
Solyc02g080260								Solyc08g081330					Solyc09g064720
Solyc02g080370								Solyc08g081570					Solyc09g064740
Solyc02g080410								Solyc08g082100					Solyc09g064800
Solyc02g080500								Solyc08g082320					Solyc09g065110
Solyc02g080510								Solyc08g082420					Solyc09g065120
Solyc02g080530								Solyc08g082440					Solyc09g065190
Solyc02g080540								Solyc08g082690					Solyc09g065540
Solyc02g080560								Solyc08g083030					Solyc09g065720
Solyc02g080610								Solyc09g005760					Solyc09g072970
Solyc02g080620								Solyc09g007210					Solyc09g074340
Solyc02g080660								Solyc09g007290					Solyc09g074400
Solyc02g080670								Solyc09g007310					Solyc09g074520
Solyc02g080760								Solyc09g007490					Solyc09g074640
Solyc02g080970								Solyc09g007560					Solyc09g075030
Solyc02g081010								Solyc09g007870					Solyc09g082940
Solyc02g081030								Solyc09g007990					Solyc09g083330
Solyc02g081070								Solyc09g008230					Solyc09g084490
Solyc02g081150								Solyc09g008450					Solyc09g090050
Solyc02g081160								Solyc09g008490					Solyc09g090290
Solyc02g081230								Solyc09g008520					Solyc09g090370
Solyc02g081250								Solyc09g009120					Solyc09g090400
Solyc02g081400								Solyc09g009300					Solyc09g090430
Solyc02g081440								Solyc09g009430					Solyc09g090740
Solyc02g081450								Solyc09g009710					Solyc09g090930
Solyc02g081460								Solyc09g009890					Solyc09g091240
Solyc02g081660								Solyc09g009900					Solyc09g091280
Solyc02g081890								Solyc09g010080					Solyc09g091440
Solyc02g081970								Solyc09g010190					Solyc09g091520
Solyc02g081990								Solyc09g010210					Solyc09g091850
Solyc02g082140								Solyc09g010390					Solyc09g091930
Solyc02g082300								Solyc09g010500					Solyc09g092140
Solyc02g082310								Solyc09g010880					Solyc09g092430
Solyc02g082420								Solyc09g011030					Solyc09g092530
Solyc02g082430								Solyc09g011250					Solyc09g097940
Solyc02g082480								Solyc09g013120					Solyc09g098360
Solyc02g082650								Solyc09g013130					Solyc10g005050
Solyc02g082670								Solyc09g014220					Solyc10g005130
Solyc02g082770								Solyc09g014320					Solyc10g005520
Solyc02g082820								Solyc09g014620					Solyc10g005840
Solyc02g082930								Solyc09g015360					Solyc10g005880
Solyc02g083110								Solyc09g015660					Solyc10g006070
Solyc02g083130								Solyc09g015930					Solyc10g006510
Solyc02g083140								Solyc09g025240					Solyc10g006800
Solyc02g083180								Solyc09g025260					Solyc10g006970
Solyc02g083190								Solyc09g031610					Solyc10g006990
Solyc02g083240								Solyc09g031650					Solyc10g007190
Solyc02g083340								Solyc09g055260					Solyc10g007320
Solyc02g083380								Solyc09g055470					Solyc10g007470
Solyc02g083450								Solyc09g056160					Solyc10g007770
Solyc02g083460								Solyc09g059040					Solyc10g007810
Solyc02g083540								Solyc09g059500					Solyc10g008210
Solyc02g083570								Solyc09g059600					Solyc10g008340
Solyc02g083600								Solyc09g059960					Solyc10g008770
Solyc02g083620								Solyc09g061290					Solyc10g009000
Solyc02g083640								Solyc09g061620					Solyc10g009070
Solyc02g083730								Solyc09g064270					Solyc10g009420
Solyc02g083880								Solyc09g064660					Solyc10g019040
Solyc02g083890								Solyc09g064920					Solyc10g044840
Solyc02g083950								Solyc09g065280					Solyc10g045320
Solyc02g084200								Solyc09g065510					Solyc10g046930
Solyc02g084240								Solyc09g065730					Solyc10g047130
Solyc02g084290								Solyc09g066120					Solyc10g047250
Solyc02g084340								Solyc09g066410					Solyc10g047350
Solyc02g084410								Solyc09g074090					Solyc10g049710
Solyc02g084590								Solyc09g074390					Solyc10g050860
Solyc02g084600								Solyc09g074680					Solyc10g054060
Solyc02g084620								Solyc09g074930					Solyc10g054330
Solyc02g084630								Solyc09g075000					Solyc10g055640
Solyc02g084720								Solyc09g075200					Solyc10g074490
Solyc02g084910								Solyc09g075530					Solyc10g076350
Solyc02g085030								Solyc09g075760					Solyc10g078150
Solyc02g085050								Solyc09g082050					Solyc10g078540
Solyc02g085090								Solyc09g082510					Solyc10g078630
Solyc02g085180								Solyc09g082630					Solyc10g078660
Solyc02g085210								Solyc09g082650					Solyc10g078710
Solyc02g085250								Solyc09g082800					Solyc10g078860
Solyc02g085390								Solyc09g083220					Solyc10g078930
Solyc02g085400								Solyc09g083380					Solyc10g079580
Solyc02g085450								Solyc09g089940					Solyc10g079830
Solyc02g085580								Solyc09g090120					Solyc10g080090
Solyc02g085610								Solyc09g090270					Solyc10g080180
Solyc02g085620								Solyc09g090410					Solyc10g080320
Solyc02g085710								Solyc09g090660					Solyc10g080350
Solyc02g085870								Solyc09g091230					Solyc10g080440
Solyc02g085930								Solyc09g091500					Solyc10g080520
Solyc02g086090								Solyc09g092040					Solyc10g080660
Solyc02g086220								Solyc09g092160					Solyc10g081270
Solyc02g086250								Solyc09g092240					Solyc10g081820
Solyc02g086320								Solyc09g092250					Solyc10g084640
Solyc02g086380								Solyc09g097850					Solyc10g084930
Solyc02g086390								Solyc09g098230					Solyc10g085580
Solyc02g086430								Solyc09g098530					Solyc10g086330
Solyc02g086440								Solyc10g005110					Solyc11g005010
Solyc02g086470								Solyc10g005500					Solyc11g005590
Solyc02g086580								Solyc10g005590					Solyc11g005920
Solyc02g086620								Solyc10g005700					Solyc11g006320
Solyc02g086740								Solyc10g005950					Solyc11g006350
Solyc02g086750								Solyc10g005990					Solyc11g007290
Solyc02g086760								Solyc10g006030					Solyc11g007340
Solyc02g086770								Solyc10g006090					Solyc11g007810
Solyc02g086800								Solyc10g006100					Solyc11g008210
Solyc02g086860								Solyc10g006560					Solyc11g008980
Solyc02g086870								Solyc10g006770					Solyc11g009090
Solyc02g086900								Solyc10g007130					Solyc11g010110
Solyc02g086910								Solyc10g007150					Solyc11g012400
Solyc02g086930								Solyc10g007200					Solyc11g012900
Solyc02g087140								Solyc10g007260					Solyc11g013350
Solyc02g087190								Solyc10g007340					Solyc11g013370
Solyc02g087310								Solyc10g007500					Solyc11g013400
Solyc02g087480								Solyc10g007610					Solyc11g017050
Solyc02g087530								Solyc10g008130					Solyc11g018580
Solyc02g087720								Solyc10g009200					Solyc11g020810
Solyc02g087770								Solyc10g009330					Solyc11g020820
Solyc02g087860								Solyc10g011760					Solyc11g040130
Solyc02g087870								Solyc10g011770					Solyc11g042430
Solyc02g088000								Solyc10g012030					Solyc11g042920
Solyc02g088030								Solyc10g012070					Solyc11g042990
Solyc02g088100								Solyc10g012410					Solyc11g043150
Solyc02g088200								Solyc10g018520					Solyc11g044270
Solyc02g088220								Solyc10g039190					Solyc11g044310
Solyc02g088300								Solyc10g045540					Solyc11g044340
Solyc02g088390								Solyc10g053970					Solyc11g065540
Solyc02g088560								Solyc10g076870					Solyc11g065730
Solyc02g088570								Solyc10g077110					Solyc11g066160
Solyc02g088620								Solyc10g078180					Solyc11g066430
Solyc02g088640								Solyc10g078280					Solyc11g066680
Solyc02g088670								Solyc10g078310					Solyc11g066840
Solyc02g088710								Solyc10g078430					Solyc11g068420
Solyc02g088740								Solyc10g079190					Solyc11g068480
Solyc02g088770								Solyc10g079930					Solyc11g069390
Solyc02g088830								Solyc10g080450					Solyc11g069480
Solyc02g089080								Solyc10g080700					Solyc11g070070
Solyc02g089130								Solyc10g081090					Solyc11g071950
Solyc02g089160								Solyc10g081160					Solyc11g072740
Solyc02g089250								Solyc10g081370					Solyc11g072950
Solyc02g089270								Solyc10g081560					Solyc12g005010
Solyc02g089290								Solyc10g083150					Solyc12g005760
Solyc02g089330								Solyc10g083640					Solyc12g006010
Solyc02g089400								Solyc10g084050					Solyc12g006650
Solyc02g089480								Solyc10g084920					Solyc12g008470
Solyc02g089490								Solyc10g085290					Solyc12g008570
Solyc02g089550								Solyc10g085410					Solyc12g009980
Solyc02g089630								Solyc10g086210					Solyc12g010020
Solyc02g089640								Solyc10g086410					Solyc12g010030
Solyc02g089660								Solyc11g005170					Solyc12g010320
Solyc02g089690								Solyc11g005250					Solyc12g010340
Solyc02g089720								Solyc11g005370					Solyc12g010350
Solyc02g089790								Solyc11g005620					Solyc12g010680
Solyc02g089950								Solyc11g006760					Solyc12g011050
Solyc02g089960								Solyc11g006820					Solyc12g011270
Solyc02g089980								Solyc11g007680					Solyc12g013880
Solyc02g090040								Solyc11g008130					Solyc12g013950
Solyc02g090070								Solyc11g008540					Solyc12g014090
Solyc02g090110								Solyc11g011840					Solyc12g014250
Solyc02g090160								Solyc11g012860					Solyc12g014420
Solyc02g090330								Solyc11g013520					Solyc12g016190
Solyc02g090390								Solyc11g018670					Solyc12g017630
Solyc02g090410								Solyc11g021280					Solyc12g019750
Solyc02g090500								Solyc11g022470					Solyc12g021170
Solyc02g090510								Solyc11g040370					Solyc12g026400
Solyc02g090540								Solyc11g045130					Solyc12g038370
Solyc02g090670								Solyc11g065080					Solyc12g038400
Solyc02g090820								Solyc11g065370					Solyc12g038980
Solyc02g090870								Solyc11g066150					Solyc12g042440
Solyc02g091010								Solyc11g067010					Solyc12g042530
Solyc02g091020								Solyc11g067230					Solyc12g043000
Solyc02g091030								Solyc11g068650					Solyc12g043110
Solyc02g091090								Solyc11g068660					Solyc12g044720
Solyc02g091160								Solyc11g068820					Solyc12g044740
Solyc02g091180								Solyc11g068900					Solyc12g049220
Solyc02g091320								Solyc11g069040					Solyc12g049230
Solyc02g091500								Solyc11g069490					Solyc12g056080
Solyc02g091530								Solyc11g071690					Solyc12g056840
Solyc02g091620								Solyc11g071770					Solyc12g077590
Solyc02g091660								Solyc11g072070					Solyc12g088740
Solyc02g091670								Solyc11g072300					Solyc12g089320
Solyc02g091680								Solyc11g072340					Solyc12g094520
Solyc02g091690								Solyc11g072410					Solyc12g095990
Solyc02g091700								Solyc12g005510					Solyc12g096470
Solyc02g091710								Solyc12g006550					Solyc12g098680
Solyc02g091720								Solyc12g008370					Solyc12g099240
Solyc02g091770								Solyc12g008560					Solyc12g099560
Solyc02g091780								Solyc12g008620					Solyc12g099660
Solyc02g091840								Solyc12g008760					Solyc12g099710
Solyc02g091930								Solyc12g009030					Solyc12g099960
Solyc02g091960								Solyc12g009090					Solyc12g100310
Solyc02g092050								Solyc12g009640
Solyc02g092160								Solyc12g009860
Solyc02g092240								Solyc12g010070
Solyc02g092290								Solyc12g010170
Solyc02g092360								Solyc12g010750
Solyc02g092380								Solyc12g010840
Solyc02g092410								Solyc12g010920
Solyc02g092420								Solyc12g013790
Solyc02g092480								Solyc12g014290
Solyc02g092520								Solyc12g019690
Solyc02g092580								Solyc12g019860
Solyc02g092600								Solyc12g027580
Solyc02g092700								Solyc12g035360
Solyc02g092790								Solyc12g035650
Solyc02g092810								Solyc12g042740
Solyc02g092820								Solyc12g049330
Solyc02g092880								Solyc12g056100
Solyc02g092920								Solyc12g056130
Solyc02g092940								Solyc12g056740
Solyc02g092950								Solyc12g056790
Solyc02g093030								Solyc12g056800
Solyc02g093050								Solyc12g056830
Solyc02g093140								Solyc12g063050
Solyc02g093160								Solyc12g070100
Solyc02g093290								Solyc12g087810
Solyc02g093300								Solyc12g095940
Solyc02g093330								Solyc12g096690
Solyc02g093410								Solyc12g098420
Solyc02g093420								Solyc12g098640
Solyc02g093470								Solyc12g098700
Solyc02g093480								Solyc12g098890
Solyc02g093530								Solyc12g099290
Solyc02g093580								Solyc12g099470
Solyc02g093710								Solyc12g099550
Solyc02g093720								Solyc12g099640
Solyc02g093760								Solyc12g100160
Solyc02g093950
Solyc02g093970
Solyc02g093980
Solyc02g094030
Solyc02g094100
Solyc02g094150
Solyc02g094220
Solyc02g094300
Solyc02g094330
Solyc02g094520
Solyc02g094530
Solyc02g094570
Solyc03g005000
Solyc03g005030
Solyc03g005060
Solyc03g005090
Solyc03g005140
Solyc03g005320
Solyc03g005460
Solyc03g005580
Solyc03g005780
Solyc03g006190
Solyc03g006250
Solyc03g006460
Solyc03g006620
Solyc03g006830
Solyc03g006970
Solyc03g007050
Solyc03g007090
Solyc03g007210
Solyc03g007230
Solyc03g007420
Solyc03g007550
Solyc03g007560
Solyc03g007690
Solyc03g007770
Solyc03g007800
Solyc03g007830
Solyc03g019640
Solyc03g019670
Solyc03g019700
Solyc03g019760
Solyc03g019800
Solyc03g019890
Solyc03g019930
Solyc03g019950
Solyc03g020040
Solyc03g025130
Solyc03g025160
Solyc03g025170
Solyc03g025260
Solyc03g025400
Solyc03g025450
Solyc03g025470
Solyc03g025680
Solyc03g025730
Solyc03g025850
Solyc03g025900
Solyc03g025970
Solyc03g026020
Solyc03g026040
Solyc03g026060
Solyc03g026070
Solyc03g026090
Solyc03g026120
Solyc03g026150
Solyc03g026170
Solyc03g026240
Solyc03g026320
Solyc03g026360
Solyc03g031600
Solyc03g031610
Solyc03g031680
Solyc03g031750
Solyc03g031760
Solyc03g031780
Solyc03g031790
Solyc03g031860
Solyc03g031890
Solyc03g031940
Solyc03g031970
Solyc03g032190
Solyc03g032210
Solyc03g033330
Solyc03g033380
Solyc03g033660
Solyc03g034220
Solyc03g034250
Solyc03g034390
Solyc03g043950
Solyc03g044020
Solyc03g044190
Solyc03g044470
Solyc03g044890
Solyc03g044900
Solyc03g046340
Solyc03g046580
Solyc03g051770
Solyc03g051810
Solyc03g051920
Solyc03g051960
Solyc03g053100
Solyc03g053110
Solyc03g059010
Solyc03g059020
Solyc03g059070
Solyc03g059170
Solyc03g059200
Solyc03g059260
Solyc03g062650
Solyc03g062670
Solyc03g062700
Solyc03g062900
Solyc03g064010
Solyc03g065250
Solyc03g071550
Solyc03g071570
Solyc03g071690
Solyc03g078000
Solyc03g078520
Solyc03g078600
Solyc03g078610
Solyc03g081260
Solyc03g082370
Solyc03g082440
Solyc03g082510
Solyc03g082720
Solyc03g082840
Solyc03g082860
Solyc03g082970
Solyc03g083030
Solyc03g083060
Solyc03g083100
Solyc03g083350
Solyc03g083360
Solyc03g083400
Solyc03g083420
Solyc03g083460
Solyc03g083560
Solyc03g083770
Solyc03g083830
Solyc03g083980
Solyc03g093080
Solyc03g093260
Solyc03g093310
Solyc03g093330
Solyc03g093370
Solyc03g093470
Solyc03g093480
Solyc03g093560
Solyc03g093610
Solyc03g093760
Solyc03g093800
Solyc03g093870
Solyc03g093880
Solyc03g094120
Solyc03g095180
Solyc03g095210
Solyc03g095250
Solyc03g095450
Solyc03g095490
Solyc03g095610
Solyc03g095620
Solyc03g095710
Solyc03g095960
Solyc03g096030
Solyc03g096080
Solyc03g096090
Solyc03g096290
Solyc03g096380
Solyc03g096460
Solyc03g096800
Solyc03g096840
Solyc03g096850
Solyc03g096870
Solyc03g097030
Solyc03g097050
Solyc03g097090
Solyc03g097130
Solyc03g097170
Solyc03g097190
Solyc03g097490
Solyc03g097550
Solyc03g097560
Solyc03g097740
Solyc03g098050
Solyc03g098060
Solyc03g098180
Solyc03g098210
Solyc03g098250
Solyc03g098330
Solyc03g098450
Solyc03g098710
Solyc03g110880
Solyc03g110930
Solyc03g110940
Solyc03g110980
Solyc03g111040
Solyc03g111050
Solyc03g111150
Solyc03g111190
Solyc03g111550
Solyc03g111610
Solyc03g111650
Solyc03g111670
Solyc03g111700
Solyc03g111820
Solyc03g112010
Solyc03g112060
Solyc03g112160
Solyc03g112180
Solyc03g112300
Solyc03g112640
Solyc03g112690
Solyc03g112710
Solyc03g112760
Solyc03g112950
Solyc03g113210
Solyc03g113240
Solyc03g113310
Solyc03g113370
Solyc03g113380
Solyc03g113420
Solyc03g113520
Solyc03g113530
Solyc03g113620
Solyc03g113720
Solyc03g113760
Solyc03g113770
Solyc03g113900
Solyc03g113910
Solyc03g114020
Solyc03g114030
Solyc03g114140
Solyc03g114220
Solyc03g114240
Solyc03g114260
Solyc03g114280
Solyc03g114290
Solyc03g114300
Solyc03g114320
Solyc03g114340
Solyc03g114350
Solyc03g114360
Solyc03g114450
Solyc03g114560
Solyc03g114580
Solyc03g114690
Solyc03g114720
Solyc03g114780
Solyc03g114850
Solyc03g114940
Solyc03g114990
Solyc03g115020
Solyc03g115190
Solyc03g115200
Solyc03g115220
Solyc03g115240
Solyc03g115390
Solyc03g115420
Solyc03g115440
Solyc03g115530
Solyc03g116030
Solyc03g116050
Solyc03g116060
Solyc03g116150
Solyc03g116370
Solyc03g116420
Solyc03g116630
Solyc03g116760
Solyc03g116770
Solyc03g116790
Solyc03g116940
Solyc03g117010
Solyc03g117180
Solyc03g117270
Solyc03g117280
Solyc03g117410
Solyc03g117530
Solyc03g117550
Solyc03g117560
Solyc03g117600
Solyc03g117630
Solyc03g117660
Solyc03g117670
Solyc03g117680
Solyc03g117800
Solyc03g117810
Solyc03g117840
Solyc03g117850
Solyc03g117870
Solyc03g117890
Solyc03g117910
Solyc03g117920
Solyc03g117950
Solyc03g117960
Solyc03g117980
Solyc03g117990
Solyc03g118030
Solyc03g118070
Solyc03g118090
Solyc03g118130
Solyc03g118150
Solyc03g118210
Solyc03g118240
Solyc03g118290
Solyc03g118310
Solyc03g118380
Solyc03g118390
Solyc03g118410
Solyc03g118430
Solyc03g118480
Solyc03g118510
Solyc03g118540
Solyc03g118560
Solyc03g118700
Solyc03g118770
Solyc03g118780
Solyc03g118840
Solyc03g118890
Solyc03g119050
Solyc03g119070
Solyc03g119110
Solyc03g119210
Solyc03g119220
Solyc03g119270
Solyc03g119300
Solyc03g119320
Solyc03g119440
Solyc03g119490
Solyc03g119560
Solyc03g119620
Solyc03g119630
Solyc03g119690
Solyc03g119700
Solyc03g119740
Solyc03g119760
Solyc03g119940
Solyc03g120030
Solyc03g120130
Solyc03g120160
Solyc03g120200
Solyc03g120230
Solyc03g120290
Solyc03g120310
Solyc03g120320
Solyc03g120330
Solyc03g120340
Solyc03g120360
Solyc03g120410
Solyc03g120420
Solyc03g120440
Solyc03g120500
Solyc03g120540
Solyc03g120640
Solyc03g120710
Solyc03g120720
Solyc03g120800
Solyc03g120910
Solyc03g121040
Solyc03g121080
Solyc03g121090
Solyc03g121160
Solyc03g121180
Solyc03g121300
Solyc03g121320
Solyc03g121430
Solyc03g121440
Solyc03g121480
Solyc03g121530
Solyc03g121540
Solyc03g121610
Solyc03g121730
Solyc03g121780
Solyc03g121850
Solyc03g121930
Solyc03g122000
Solyc03g122100
Solyc03g122120
Solyc03g122240
Solyc03g122250
Solyc03g122270
Solyc03g122340
Solyc03g123460
Solyc03g123540
Solyc03g123570
Solyc03g123590
Solyc03g123620
Solyc03g123630
Solyc03g123670
Solyc03g123700
Solyc03g123720
Solyc03g124000
Solyc03g124010
Solyc03g124030
Solyc04g005070
Solyc04g005290
Solyc04g005500
Solyc04g005700
Solyc04g005740
Solyc04g005760
Solyc04g005780
Solyc04g005860
Solyc04g005920
Solyc04g007010
Solyc04g007060
Solyc04g007070
Solyc04g007110
Solyc04g007330
Solyc04g007400
Solyc04g007440
Solyc04g007530
Solyc04g007580
Solyc04g007600
Solyc04g007650
Solyc04g007820
Solyc04g007880
Solyc04g007890
Solyc04g007900
Solyc04g007990
Solyc04g008080
Solyc04g008110
Solyc04g008230
Solyc04g008290
Solyc04g008420
Solyc04g008690
Solyc04g008780
Solyc04g009020
Solyc04g009030
Solyc04g009050
Solyc04g009300
Solyc04g009320
Solyc04g009370
Solyc04g009470
Solyc04g009540
Solyc04g009740
Solyc04g009800
Solyc04g009820
Solyc04g009970
Solyc04g010030
Solyc04g010050
Solyc04g010210
Solyc04g011370
Solyc04g012030
Solyc04g012180
Solyc04g014210
Solyc04g014240
Solyc04g014260
Solyc04g014480
Solyc04g014500
Solyc04g014600
Solyc04g014690
Solyc04g014730
Solyc04g015040
Solyc04g015190
Solyc04g015280
Solyc04g015330
Solyc04g015380
Solyc04g015390
Solyc04g015480
Solyc04g015490
Solyc04g015620
Solyc04g015690
Solyc04g015740
Solyc04g015750
Solyc04g015940
Solyc04g016000
Solyc04g016080
Solyc04g016180
Solyc04g016290
Solyc04g016330
Solyc04g016400
Solyc04g016410
Solyc04g017720
Solyc04g025290
Solyc04g025760
Solyc04g025880
Solyc04g040210
Solyc04g045570
Solyc04g047690
Solyc04g049160
Solyc04g050540
Solyc04g050770
Solyc04g050960
Solyc04g051340
Solyc04g051450
Solyc04g051490
Solyc04g051500
Solyc04g051580
Solyc04g051650
Solyc04g051660
Solyc04g051820
Solyc04g053130
Solyc04g054300
Solyc04g054500
Solyc04g054760
Solyc04g054880
Solyc04g054930
Solyc04g055010
Solyc04g055110
Solyc04g055180
Solyc04g055250
Solyc04g056270
Solyc04g056410
Solyc04g057780
Solyc04g057900
Solyc04g057910
Solyc04g057920
Solyc04g057930
Solyc04g057950
Solyc04g057960
Solyc04g058150
Solyc04g058190
Solyc04g058200
Solyc04g063350
Solyc04g063380
Solyc04g064620
Solyc04g064790
Solyc04g064850
Solyc04g064860
Solyc04g064930
Solyc04g071000
Solyc04g071040
Solyc04g071070
Solyc04g071130
Solyc04g071260
Solyc04g071500
Solyc04g071620
Solyc04g071650
Solyc04g071710
Solyc04g071890
Solyc04g071940
Solyc04g072020
Solyc04g072030
Solyc04g072040
Solyc04g072050
Solyc04g072160
Solyc04g072220
Solyc04g072240
Solyc04g072310
Solyc04g072400
Solyc04g072500
Solyc04g072630
Solyc04g072740
Solyc04g072800
Solyc04g072810
Solyc04g072900
Solyc04g073970
Solyc04g074080
Solyc04g074120
Solyc04g074180
Solyc04g074220
Solyc04g074310
Solyc04g074420
Solyc04g074440
Solyc04g074640
Solyc04g074670
Solyc04g074700
Solyc04g074740
Solyc04g074750
Solyc04g074770
Solyc04g074870
Solyc04g074960
Solyc04g074990
Solyc04g076010
Solyc04g076040
Solyc04g076100
Solyc04g076470
Solyc04g076680
Solyc04g076690
Solyc04g076780
Solyc04g076810
Solyc04g076860
Solyc04g077050
Solyc04g077140
Solyc04g077160
Solyc04g077170
Solyc04g077450
Solyc04g077460
Solyc04g077490
Solyc04g077510
Solyc04g077570
Solyc04g077580
Solyc04g077610
Solyc04g077660
Solyc04g077670
Solyc04g077780
Solyc04g077820
Solyc04g077840
Solyc04g077880
Solyc04g077890
Solyc04g077900
Solyc04g077910
Solyc04g077980
Solyc04g078080
Solyc04g078090
Solyc04g078100
Solyc04g078140
Solyc04g078200
Solyc04g078390
Solyc04g078470
Solyc04g078520
Solyc04g078550
Solyc04g078590
Solyc04g078640
Solyc04g078700
Solyc04g078720
Solyc04g078810
Solyc04g078840
Solyc04g078850
Solyc04g079110
Solyc04g079140
Solyc04g079340
Solyc04g079360
Solyc04g079420
Solyc04g079430
Solyc04g079440
Solyc04g079560
Solyc04g079720
Solyc04g079840
Solyc04g079890
Solyc04g079940
Solyc04g080100
Solyc04g080180
Solyc04g080230
Solyc04g080260
Solyc04g080290
Solyc04g080360
Solyc04g080370
Solyc04g080490
Solyc04g080550
Solyc04g080700
Solyc04g080790
Solyc04g080820
Solyc04g080890
Solyc04g081040
Solyc04g081170
Solyc04g081210
Solyc04g081230
Solyc04g081240
Solyc04g081320
Solyc04g081330
Solyc04g081340
Solyc04g081350
Solyc04g081370
Solyc04g081440
Solyc04g081450
Solyc04g081480
Solyc04g081510
Solyc04g081550
Solyc04g081590
Solyc04g081630
Solyc04g081850
Solyc04g081910
Solyc04g081970
Solyc04g081980
Solyc04g082010
Solyc04g082050
Solyc04g082170
Solyc04g082260
Solyc04g082430
Solyc04g082630
Solyc04g082690
Solyc04g082700
Solyc04g082790
Solyc04g082900
Solyc04g082910
Solyc05g005100
Solyc05g005170
Solyc05g005180
Solyc05g005480
Solyc05g005550
Solyc05g005560
Solyc05g005580
Solyc05g005590
Solyc05g005740
Solyc05g005760
Solyc05g005810
Solyc05g005920
Solyc05g005950
Solyc05g005980
Solyc05g005990
Solyc05g006340
Solyc05g006420
Solyc05g006430
Solyc05g006440
Solyc05g006490
Solyc05g006550
Solyc05g006650
Solyc05g006770
Solyc05g006780
Solyc05g006850
Solyc05g006920
Solyc05g007100
Solyc05g007120
Solyc05g007140
Solyc05g007160
Solyc05g007180
Solyc05g007230
Solyc05g007240
Solyc05g007270
Solyc05g007450
Solyc05g007500
Solyc05g007510
Solyc05g007520
Solyc05g007570
Solyc05g007820
Solyc05g007870
Solyc05g007880
Solyc05g007980
Solyc05g007990
Solyc05g008110
Solyc05g008140
Solyc05g008200
Solyc05g008270
Solyc05g008280
Solyc05g008320
Solyc05g008380
Solyc05g008480
Solyc05g008530
Solyc05g008580
Solyc05g008670
Solyc05g008800
Solyc05g008860
Solyc05g008900
Solyc05g009100
Solyc05g009130
Solyc05g009300
Solyc05g009330
Solyc05g009360
Solyc05g009370
Solyc05g009470
Solyc05g009490
Solyc05g009500
Solyc05g009570
Solyc05g009660
Solyc05g009680
Solyc05g009800
Solyc05g009840
Solyc05g009860
Solyc05g009890
Solyc05g009970
Solyc05g010070
Solyc05g010400
Solyc05g010450
Solyc05g010500
Solyc05g010510
Solyc05g010530
Solyc05g011830
Solyc05g011890
Solyc05g011920
Solyc05g011970
Solyc05g012060
Solyc05g012100
Solyc05g012110
Solyc05g012380
Solyc05g012510
Solyc05g012640
Solyc05g012650
Solyc05g012790
Solyc05g013010
Solyc05g013040
Solyc05g013220
Solyc05g013240
Solyc05g013370
Solyc05g013420
Solyc05g013460
Solyc05g013490
Solyc05g013510
Solyc05g013690
Solyc05g013710
Solyc05g014110
Solyc05g014140
Solyc05g014150
Solyc05g014230
Solyc05g014310
Solyc05g014340
Solyc05g014370
Solyc05g014390
Solyc05g014510
Solyc05g014530
Solyc05g014710
Solyc05g014790
Solyc05g015050
Solyc05g015060
Solyc05g015150
Solyc05g015310
Solyc05g015330
Solyc05g015490
Solyc05g015710
Solyc05g015750
Solyc05g016060
Solyc05g016250
Solyc05g016260
Solyc05g016310
Solyc05g017900
Solyc05g017980
Solyc05g017990
Solyc05g018240
Solyc05g018410
Solyc05g018500
Solyc05g018510
Solyc05g018620
Solyc05g018650
Solyc05g018750
Solyc05g021390
Solyc05g023710
Solyc05g023750
Solyc05g023760
Solyc05g024010
Solyc05g024260
Solyc05g024290
Solyc05g024410
Solyc05g025500
Solyc05g025600
Solyc05g025910
Solyc05g026240
Solyc05g026510
Solyc05g039950
Solyc05g041430
Solyc05g041860
Solyc05g041910
Solyc05g041920
Solyc05g042040
Solyc05g044450
Solyc05g044620
Solyc05g045670
Solyc05g046270
Solyc05g046310
Solyc05g049880
Solyc05g049900
Solyc05g049970
Solyc05g049980
Solyc05g050130
Solyc05g050470
Solyc05g050480
Solyc05g050500
Solyc05g050550
Solyc05g050600
Solyc05g050650
Solyc05g050660
Solyc05g050670
Solyc05g050840
Solyc05g051080
Solyc05g051190
Solyc05g051290
Solyc05g051620
Solyc05g051660
Solyc05g051690
Solyc05g051750
Solyc05g051900
Solyc05g052030
Solyc05g052210
Solyc05g052240
Solyc05g052520
Solyc05g052540
Solyc05g052550
Solyc05g052600
Solyc05g052780
Solyc05g052990
Solyc05g053190
Solyc05g053210
Solyc05g053280
Solyc05g053360
Solyc05g053410
Solyc05g053620
Solyc05g053690
Solyc05g053710
Solyc05g053870
Solyc05g053900
Solyc05g053930
Solyc05g054080
Solyc05g054090
Solyc05g054140
Solyc05g054190
Solyc05g054230
Solyc05g054320
Solyc05g054330
Solyc05g054390
Solyc05g054400
Solyc05g054430
Solyc05g054500
[truncated: 1,711 more rows]

## Sheet: Proteomic (Pr) clusters
Table S2: Listed are the 15 protein clusters and the protein groups assigned to them. Protein groups were clustered based on their relative protein levels across tetrads, post-meiotic and mature pollen. Proteins were ungrouped after the clustering and proteins detected at the transcriptome level marked in bold. Further, cluster Pr1 was defined as tetrad increased, clusters Pr2 and Pr3 as post-mei…
Pr1	Pr2	Pr3	Pr4	Pr5	Pr6	Pr7	Pr8	Pr9	Pr10	Pr11	Pr12	Pr13	Pr14	Pr15
Solyc01g008370	Solyc01g008820	Solyc01g088370	Solyc00g007010	Solyc01g059880	Solyc01g005560	Solyc01g007320	Solyc01g079820	Solyc01g089970	Solyc01g011000	Solyc01g007740	Solyc00g006800	Solyc00g014830	Solyc00g009020	Solyc03g044010
Solyc01g088790	Solyc01g008960	Solyc03g119040	Solyc00g030510	Solyc01g087070	Solyc01g008330	Solyc01g007330	Solyc01g090750	Solyc01g104680	Solyc01g102940	Solyc01g068040	Solyc01g009420	Solyc01g005620	Solyc01g008000	Solyc05g007490
Solyc01g098780	Solyc01g010390	Solyc04g076880	Solyc01g005250	Solyc01g109540	Solyc01g073740	Solyc01g007500	Solyc01g109520	Solyc01g104700	Solyc01g104170	Solyc01g079610	Solyc01g010540	Solyc01g006450	Solyc01g079540	Solyc11g069150
Solyc02g079170	Solyc01g010940	Solyc10g051390	Solyc01g005310	Solyc02g067890	Solyc01g087120	Solyc01g010900	Solyc01g109660	Solyc01g107870	Solyc01g111510	Solyc01g088400	Solyc01g010580	Solyc01g068530	Solyc01g100360	Solyc12g006410
Solyc02g086830	Solyc01g016470	Solyc10g078550	Solyc01g005960	Solyc02g082760	Solyc01g090710	Solyc01g028810	Solyc01g110390	Solyc02g091580	Solyc01g111760	Solyc01g088410	Solyc01g010760	Solyc01g088560	Solyc01g100860	Solyc02g030230
Solyc03g007740	Solyc01g073640	Solyc10g085640	Solyc01g006630	Solyc02g082830	Solyc01g099780	Solyc01g074000	Solyc01g110450	Solyc03g064020	Solyc02g094440	Solyc01g088430	Solyc01g056940	Solyc01g100320	Solyc01g109620
Solyc03g078290	Solyc01g074030	Solyc12g042060	Solyc01g006740	Solyc02g087880	Solyc01g104000	Solyc01g079110	Solyc01g111300	Solyc03g079930	Solyc03g082600	Solyc01g096450	Solyc01g096290	Solyc01g100380	Solyc01g110360
Solyc04g064510	Solyc01g090600	Solyc12g088160	Solyc01g006980	Solyc02g089170	Solyc02g067080	Solyc01g079410	Solyc02g005350	Solyc03g083390	Solyc03g093360	Solyc01g097760	Solyc01g098000	Solyc01g103480	Solyc01g111170
Solyc04g072910	Solyc01g095420	Solyc12g099100	Solyc01g007340	Solyc04g074510	Solyc02g067740	Solyc01g080600	Solyc02g069590	Solyc03g110960	Solyc03g112590	Solyc01g098880	Solyc01g099830	Solyc01g105060	Solyc02g062340
Solyc04g080590	Solyc01g100570		Solyc01g007860	Solyc04g077020	Solyc02g077740	Solyc01g086820	Solyc02g085040	Solyc04g077040	Solyc03g121070	Solyc01g100030	Solyc01g099900	Solyc02g082000	Solyc02g084440
Solyc05g051510	Solyc01g102370		Solyc01g008530	Solyc04g082460	Solyc02g088690	Solyc01g099530	Solyc03g097680	Solyc04g078380	Solyc04g005510	Solyc01g101240	Solyc01g103450	Solyc02g085350	Solyc02g086610
Solyc06g009020	Solyc01g104370		Solyc01g008550	Solyc05g005820	Solyc02g093680	Solyc01g105030	Solyc03g118910	Solyc05g005710	Solyc04g011400	Solyc01g103370	Solyc01g103680	Solyc02g087240	Solyc05g005190
Solyc06g060340	Solyc01g106260		Solyc01g009240	Solyc05g009600	Solyc03g118010	Solyc01g108600	Solyc03g121330	Solyc05g023800	Solyc04g016360	Solyc01g103380	Solyc01g104590	Solyc02g088700	Solyc05g008600
Solyc06g063240	Solyc01g110060		Solyc01g009520	Solyc05g050120	Solyc03g118020	Solyc02g070940	Solyc04g082670	Solyc05g054150	Solyc04g082880	Solyc01g106210	Solyc01g109410	Solyc03g045110	Solyc05g009530
Solyc06g073750	Solyc01g110210		Solyc01g009600	Solyc05g051250	Solyc04g011510	Solyc02g070950	Solyc05g005700	Solyc06g005810	Solyc05g013990	Solyc01g107910	Solyc02g063070	Solyc03g111200	Solyc05g053940
Solyc06g076170	Solyc01g112020		Solyc01g010360	Solyc05g054060	Solyc04g045340	Solyc02g070970	Solyc05g026540	Solyc06g009530	Solyc05g052100	Solyc01g111640	Solyc02g067460	Solyc03g115110	Solyc06g068700
Solyc07g056050	Solyc02g014310		Solyc01g010700	Solyc05g054480	Solyc04g051200	Solyc02g070980	Solyc05g056310	Solyc06g068320	Solyc06g019170	Solyc01g111710	Solyc02g070320	Solyc03g115990	Solyc06g076870
Solyc08g029230	Solyc02g030170		Solyc01g049650	Solyc06g050590	Solyc05g006520	Solyc02g070990	Solyc06g063090	Solyc06g071000	Solyc06g033860	Solyc02g081980	Solyc02g070330	Solyc04g007550	Solyc06g083790
Solyc09g008460	Solyc02g032940		Solyc01g049890	Solyc06g075270	Solyc05g053810	Solyc02g071000	Solyc06g065520	Solyc06g071960	Solyc06g074850	Solyc02g086970	Solyc02g070340	Solyc04g012120	Solyc07g052350
Solyc10g044740	Solyc02g038690		Solyc01g056310	Solyc06g075280	Solyc06g005150	Solyc02g071010	Solyc09g005740	Solyc06g073900	Solyc06g074980	Solyc02g088820	Solyc02g070350	Solyc04g076790	Solyc08g062910
Solyc11g007840	Solyc02g068400		Solyc01g057760	Solyc06g075290	Solyc06g005490	Solyc02g071030	Solyc09g010370	Solyc07g009160	Solyc07g006650	Solyc02g093250	Solyc02g070360	Solyc04g079180	Solyc08g062920
Solyc11g013490	Solyc02g069490		Solyc01g060070	Solyc06g075320	Solyc06g062800	Solyc02g077480	Solyc09g061230	Solyc07g042220	Solyc08g043170	Solyc02g093270	Solyc02g072130	Solyc04g080570	Solyc08g077930
Solyc11g042810	Solyc02g079750		Solyc01g066360	Solyc07g044840	Solyc06g073190	Solyc02g090030	Solyc09g091170	Solyc07g053280	Solyc08g081250	Solyc03g007890	Solyc02g079060	Solyc05g005690	Solyc09g009390
Solyc11g070060	Solyc02g080880		Solyc01g066700	Solyc07g045350	Solyc06g075470	Solyc02g092430	Solyc09g092390	Solyc07g056330	Solyc09g008070	Solyc03g058930	Solyc02g084920	Solyc05g008460	Solyc10g051350
Solyc11g072640	Solyc02g083810		Solyc01g067740	Solyc07g049280	Solyc07g032740	Solyc03g053130	Solyc11g042930	Solyc09g083410	Solyc09g008840	Solyc03g080160	Solyc02g086240	Solyc05g012480	Solyc12g008630
Solyc01g098710	Solyc02g086730		Solyc01g073690	Solyc08g006890	Solyc07g066600	Solyc03g098790	Solyc12g010040	Solyc09g098170	Solyc09g075450	Solyc03g082920	Solyc02g093900	Solyc05g018520	Solyc12g011000
Solyc06g009040	Solyc02g088610		Solyc01g080240	Solyc08g066360	Solyc08g008340	Solyc03g111860	Solyc12g014380	Solyc10g007760	Solyc10g051380	Solyc03g111010	Solyc02g094470	Solyc05g050970	Solyc12g042920
Solyc08g083340	Solyc02g092670		Solyc01g088080	Solyc08g078390	Solyc08g041870	Solyc03g115360	Solyc12g039120	Solyc10g078690	Solyc11g006070	Solyc03g113220	Solyc03g019780	Solyc05g052690	Solyc12g088720
	Solyc03g007670		Solyc01g088480	Solyc09g009020	Solyc08g077180	Solyc03g118040	Solyc12g056120	Solyc10g079030	Solyc11g008680	Solyc03g114150	Solyc03g058920	Solyc05g053300	Solyc12g096540
	Solyc03g025270		Solyc01g090170	Solyc09g009260	Solyc10g083570	Solyc04g011390	Solyc03g123600	Solyc10g079880	Solyc12g005860	Solyc03g117940	Solyc03g080050	Solyc05g054640	Solyc12g099080
	Solyc03g044150		Solyc01g090700	Solyc09g090190	Solyc10g085550	Solyc04g011440		Solyc10g081440	Solyc12g009400	Solyc03g121100	Solyc03g082570	Solyc05g055770	Solyc01g100870
	Solyc03g071620		Solyc01g091200	Solyc10g017620	Solyc10g086190	Solyc04g049450		Solyc11g006690	Solyc12g009410	Solyc03g123820	Solyc03g111230	Solyc06g005060	Solyc02g092970
	Solyc03g078400		Solyc01g091220	Solyc10g049890	Solyc11g006550	Solyc04g074580		Solyc11g011470	Solyc12g042650	Solyc04g008460	Solyc03g112360	Solyc06g005160	Solyc04g025560
	Solyc03g098600		Solyc01g091300	Solyc10g054910	Solyc11g011930	Solyc04g081150		Solyc11g012460	Solyc12g055800	Solyc04g015400	Solyc03g114500	Solyc06g009970	Solyc05g026160
	Solyc03g098780		Solyc01g091410	Solyc10g081510	Solyc11g019920	Solyc04g081520		Solyc11g039830	Solyc12g095760	Solyc04g015430	Solyc03g117480	Solyc06g011280	Solyc05g053100
	Solyc03g111370		Solyc01g094200	Solyc10g085920	Solyc11g072450	Solyc04g081570		Solyc11g065620	Solyc12g098150	Solyc04g073990	Solyc03g119360	Solyc06g051650
	Solyc03g111840		Solyc01g094320	Solyc11g042850	Solyc12g014180	Solyc05g051500		Solyc11g071790	Solyc05g006890	Solyc04g079870	Solyc04g005680	Solyc06g071910
	Solyc03g113030		Solyc01g094400	Solyc11g073210	Solyc01g088020	Solyc05g053470		Solyc11g073200	Solyc05g052150	Solyc04g080760	Solyc04g055170	Solyc06g072490
	Solyc03g114920		Solyc01g095410	Solyc12g015860	Solyc02g092730	Solyc05g054610		Solyc12g005080	Solyc06g009820	Solyc05g050700	Solyc04g063290	Solyc06g072580
	Solyc03g115650		Solyc01g095970	Solyc12g098500	Solyc03g065350	Solyc06g005420		Solyc12g010790	Solyc06g009830	Solyc05g054580	Solyc04g074300	Solyc06g073370
	Solyc03g118370		Solyc01g097050	Solyc01g058380	Solyc06g005010	Solyc06g005430		Solyc01g096220	Solyc06g009840	Solyc06g007570	Solyc04g079200	Solyc06g076020
	Solyc03g120090		Solyc01g097960	Solyc03g097790	Solyc06g005020	Solyc06g005940		Solyc03g117330	Solyc06g054670	Solyc06g007610	Solyc05g007250	Solyc06g076970
	Solyc03g120850		Solyc01g099100	Solyc04g007100		Solyc06g008260		Solyc03g118820	Solyc06g059700	Solyc06g007780	Solyc05g012070	Solyc07g006790
	Solyc03g121600		Solyc01g099350	Solyc06g076640		Solyc06g060290		Solyc09g055420	Solyc06g063330	Solyc06g035870	Solyc05g014470	Solyc07g016150
	Solyc03g121640		Solyc01g099760	Solyc07g065900		Solyc06g062690		Solyc09g097900	Solyc07g042920	Solyc06g036290	Solyc05g053670	Solyc07g053260
	Solyc04g005570		Solyc01g099860	Solyc08g078400		Solyc06g063370			Solyc10g024330	Solyc06g060400	Solyc05g056160	Solyc07g062650
	Solyc04g008520		Solyc01g099890	Solyc09g005810		Solyc06g072240				Solyc06g063130	Solyc06g007670	Solyc07g064800
	Solyc04g009140		Solyc01g100850	Solyc12g038200		Solyc06g075830				Solyc06g064460	Solyc06g050980	Solyc08g006040
	Solyc04g010240		Solyc01g103100	Solyc12g088180		Solyc06g075850				Solyc06g064630	Solyc06g052050	Solyc08g006510
	Solyc04g054990		Solyc01g103120	Solyc12g094620		Solyc06g075930				Solyc06g065470	Solyc06g065590	Solyc08g015860
	Solyc04g064760		Solyc01g103220			Solyc06g075960				Solyc06g071920	Solyc06g068240	Solyc08g068330
	Solyc04g071900		Solyc01g103800			Solyc06g076660				Solyc06g082870	Solyc06g069010	Solyc08g074240
	Solyc04g079270		Solyc01g104040			Solyc06g083190				Solyc06g083180	Solyc06g069090	Solyc08g079070
	Solyc04g080190		Solyc01g104920			Solyc06g084230				Solyc07g005600	Solyc06g071870	Solyc09g007270
	Solyc04g081780		Solyc01g105810			Solyc07g014700				Solyc07g009140	Solyc06g071880	Solyc09g064450
	Solyc04g081810		Solyc01g106430			Solyc07g043560				Solyc07g042250	Solyc06g072120	Solyc09g090140
	Solyc04g082640		Solyc01g107700			Solyc07g047790				Solyc07g044760	Solyc06g073300	Solyc10g005510
	Solyc05g009030		Solyc01g107760			Solyc07g047850				Solyc07g051850	Solyc06g073760	Solyc10g078620
	Solyc05g010670		Solyc01g109360			Solyc08g074620				Solyc07g065170	Solyc06g074670	Solyc10g078740
	Solyc05g012540		Solyc01g109580			Solyc08g077860				Solyc08g015690	Solyc06g082090	Solyc10g081130
	Solyc05g046330		Solyc01g109940			Solyc08g079170				Solyc08g016670	Solyc07g008370	Solyc11g005680
	Solyc05g054240		Solyc01g110120			Solyc09g008610				Solyc08g042050	Solyc07g041310	Solyc11g013440
	Solyc05g054810		Solyc01g110290			Solyc09g008670				Solyc08g074680	Solyc07g043360	Solyc11g039840
	Solyc05g055440		Solyc01g111540			Solyc09g010100				Solyc08g076470	Solyc07g049450	Solyc11g039980
	Solyc05g056130		Solyc02g021420			Solyc09g014520				Solyc08g078700	Solyc07g055230	Solyc11g042610
	Solyc05g056230		Solyc02g023970			Solyc09g065330				Solyc08g079260	Solyc07g064130	Solyc11g066060
	Solyc06g005390		Solyc02g030250			Solyc09g091180				Solyc09g008800	Solyc07g065840	Solyc11g072190
	Solyc06g007200		Solyc02g062600			Solyc09g092690				Solyc09g075010	Solyc08g016510	Solyc12g017570
	Solyc06g007520		Solyc02g063090			Solyc10g008910				Solyc10g007180	Solyc08g075090	Solyc12g088900
	Solyc06g009210		Solyc02g063490			Solyc10g083280				Solyc10g008010	Solyc08g075700	Solyc12g096300
	Solyc06g071100		Solyc02g065300			Solyc11g010230				Solyc10g008140	Solyc08g082820	Solyc01g065770
	Solyc06g073280		Solyc02g065740			Solyc11g067100				Solyc10g017830	Solyc08g083120	Solyc03g033440
	Solyc06g075620		Solyc02g066990			Solyc11g068670				Solyc10g050160	Solyc09g005720	Solyc03g111060
	Solyc06g082370		Solyc02g067150			Solyc11g069790				Solyc10g051090	Solyc09g007250	Solyc06g009960
	Solyc06g082650		Solyc02g067450			Solyc11g070080				Solyc10g078800	Solyc09g010630	Solyc09g009360
	Solyc06g082670		Solyc02g067930			Solyc11g070090				Solyc10g081180	Solyc09g073000	Solyc10g075170
	Solyc06g083300		Solyc02g068130			Solyc11g071640				Solyc10g083740	Solyc09g082320	Solyc11g028090
	Solyc06g083680		Solyc02g068640			Solyc11g071800				Solyc10g085480	Solyc10g005560	Solyc11g069700
	Solyc07g008350		Solyc02g068740			Solyc11g072840				Solyc11g012110	Solyc10g006480	Solyc12g036600
	Solyc07g042150		Solyc02g069300			Solyc11g072860				Solyc11g022590	Solyc10g007980
	Solyc07g045240		Solyc02g069750			Solyc12g006140				Solyc12g056220	Solyc10g081030
	Solyc07g053650		Solyc02g070510			Solyc12g056540				Solyc12g096150	Solyc10g084610
	Solyc07g056370		Solyc02g070790			Solyc00g187050				Solyc00g023050	Solyc10g086010
	Solyc07g056540		Solyc02g078120			Solyc01g073970				Solyc01g088420	Solyc11g005670
	Solyc07g064930		Solyc02g078500			Solyc01g086800				Solyc01g098950	Solyc11g008280
	Solyc08g005800		Solyc02g080810			Solyc02g044030				Solyc01g111700	Solyc11g008770
	Solyc08g006650		Solyc02g082750			Solyc04g039850				Solyc02g093230	Solyc11g010190
	Solyc08g074630		Solyc02g082800			Solyc05g053350				Solyc08g008050	Solyc11g010200
	Solyc08g076090		Solyc02g082860			Solyc05g056400				Solyc08g068190	Solyc11g013260
	Solyc08g079910		Solyc02g084670			Solyc06g073910				Solyc08g074640	Solyc11g017070
	Solyc08g080190		Solyc02g085150			Solyc09g007590				Solyc08g074650	Solyc11g062190
	Solyc08g081720		Solyc02g085790			Solyc09g007610				Solyc10g018810	Solyc11g065490
	Solyc08g083320		Solyc02g086660			Solyc10g047430				Solyc10g079860	Solyc11g065670
	Solyc09g007630		Solyc02g086820							Solyc12g005500	Solyc11g069440
	Solyc09g009030		Solyc02g087300							Solyc12g006320	Solyc12g005330
	Solyc09g018450		Solyc02g089070							Solyc12g100270	Solyc12g009140
	Solyc09g020130		Solyc02g091130								Solyc12g010930
	Solyc09g057650		Solyc02g091890								Solyc12g096220
	Solyc09g063130		Solyc02g091970								Solyc12g096700
	Solyc09g075130		Solyc02g092000								Solyc00g019950
	Solyc09g075370		Solyc02g092450								Solyc01g020470
	Solyc09g075430		Solyc02g094120								Solyc01g111450
	Solyc09g082060		Solyc02g094370								Solyc01g111460
	Solyc09g082970		Solyc02g094640								Solyc02g088360
	Solyc09g084450		Solyc03g006270								Solyc03g061560
	Solyc09g091070		Solyc03g006680								Solyc04g016350
	Solyc09g091840		Solyc03g044210								Solyc04g080150
	Solyc10g006230		Solyc03g052980								Solyc06g053210
	Solyc10g006650		Solyc03g058450								Solyc06g073030
	Solyc10g055630		Solyc03g063110								Solyc08g065550
	Solyc10g078960		Solyc03g063150								Solyc08g065620
	Solyc10g080590		Solyc03g070390								Solyc09g056380
	Solyc10g082030		Solyc03g082630								Solyc11g005640
	Solyc10g085560		Solyc03g083290								Solyc11g005650
	Solyc10g085650		Solyc03g083440								Solyc11g062130
	Solyc11g005330		Solyc03g083530								Solyc12g017290
	Solyc11g007820		Solyc03g083550
	Solyc11g007930		Solyc03g093520
	Solyc11g008810		Solyc03g097390
	Solyc11g011480		Solyc03g097470
	Solyc11g033280		Solyc03g111180
	Solyc11g068510		Solyc03g111310
	Solyc12g006460		Solyc03g113800
	Solyc12g006540		Solyc03g115840
	Solyc12g008360		Solyc03g116400
	Solyc12g010060		Solyc03g116620
	Solyc12g013510		Solyc03g117470
	Solyc12g015880		Solyc03g117490
	Solyc12g094460		Solyc03g118000
	Solyc12g094470		Solyc03g118100
	Solyc12g095960		Solyc03g118170
	Solyc12g098560		Solyc03g118650
	Solyc01g007380		Solyc03g118710
	Solyc10g045220		Solyc03g118720
	Solyc05g023720		Solyc03g118750
	Solyc01g110050		Solyc03g120010
	Solyc08g078200		Solyc03g120900
	Solyc06g072540		Solyc03g120990
	Solyc08g079860		Solyc03g121910
	Solyc08g079890		Solyc03g121960
	Solyc05g012390		Solyc03g123730
	Solyc12g010560		Solyc04g005080
	Solyc00g058900		Solyc04g006970
	Solyc10g054090		Solyc04g007710
	Solyc01g104850		Solyc04g007970
	Solyc08g075060		Solyc04g008280
	Solyc11g069690		Solyc04g008590
	Solyc01g010160		Solyc04g009310
	Solyc01g017740		Solyc04g011500
	Solyc01g007530		Solyc04g014270
	Solyc09g010750		Solyc04g014760
	Solyc01g097920		Solyc04g015110
	Solyc00g230080		Solyc04g015200
	Solyc08g065370		Solyc04g015830
	Solyc07g009000		Solyc04g026030
	Solyc02g062130		Solyc04g049070
	Solyc06g011380		Solyc04g051720
	Solyc04g048900		Solyc04g054470
	Solyc03g062950		Solyc04g054740
	Solyc06g062600		Solyc04g054980
	Solyc00g042130		Solyc04g055200
	Solyc04g071300		Solyc04g056390
			Solyc04g058070
			Solyc04g070980
			Solyc04g071140
			Solyc04g071340
			Solyc04g071690
			Solyc04g072060
			Solyc04g072130
			Solyc04g072580
			Solyc04g072860
			Solyc04g074550
			Solyc04g076090
			Solyc04g080980
			Solyc04g081740
			Solyc04g081880
			Solyc04g082000
			Solyc04g082780
			Solyc05g005160
			Solyc05g005490
			Solyc05g008020
			Solyc05g010150
			Solyc05g010260
			Solyc05g012270
			Solyc05g012420
			Solyc05g012520
			Solyc05g012570
			Solyc05g013030
			Solyc05g013380
			Solyc05g014560
			Solyc05g017760
			Solyc05g046300
			Solyc05g048760
			Solyc05g049870
			Solyc05g050200
			Solyc05g051000
			Solyc05g051390
			Solyc05g051850
			Solyc05g051980
			Solyc05g052070
			Solyc05g052110
			Solyc05g052120
			Solyc05g052140
			Solyc05g052310
			Solyc05g052510
			Solyc05g054110
			Solyc05g054440
			Solyc05g054590
			Solyc05g055710
			Solyc05g055730
			Solyc05g055760
			Solyc05g056250
			Solyc06g005970
			Solyc06g007180
			Solyc06g007710
			Solyc06g007930
			Solyc06g008090
			Solyc06g008530
			Solyc06g008940
			Solyc06g009660
			Solyc06g036350
			Solyc06g049080
			Solyc06g050770
			Solyc06g050990
			Solyc06g051000
			Solyc06g053160
			Solyc06g053670
			Solyc06g053820
			Solyc06g060250
			Solyc06g060260
			Solyc06g062840
			Solyc06g062870
			Solyc06g063140
			Solyc06g065380
			Solyc06g066440
			Solyc06g066730
			Solyc06g066800
			Solyc06g067940
			Solyc06g067980
			Solyc06g068160
			Solyc06g068940
			Solyc06g068960
			Solyc06g069180
			Solyc06g071290
			Solyc06g072510
			Solyc06g072740
			Solyc06g072770
			Solyc06g074730
			Solyc06g075210
			Solyc06g075260
			Solyc06g075540
			Solyc06g076150
			Solyc06g076370
			Solyc06g081980
			Solyc06g082130
			Solyc06g082630
			Solyc06g082660
			Solyc06g082780
			Solyc06g083070
			Solyc06g083960
			Solyc06g084210
			Solyc07g005200
			Solyc07g005560
			Solyc07g005810
			Solyc07g005940
			Solyc07g006220
			Solyc07g006720
			Solyc07g008340
			Solyc07g008720
			Solyc07g009490
			Solyc07g032080
			Solyc07g040750
			Solyc07g041150
			Solyc07g043310
			Solyc07g043550
			Solyc07g044870
			Solyc07g049600
			Solyc07g054180
			Solyc07g054640
			Solyc07g054670
			Solyc07g055210
			Solyc07g055300
			Solyc07g062080
			Solyc07g062570
			Solyc07g062970
			Solyc07g065080
			Solyc07g066610
			Solyc08g005130
			Solyc08g005410
			Solyc08g005490
			Solyc08g006030
			Solyc08g006300
			Solyc08g007200
			Solyc08g007220
			Solyc08g007390
			Solyc08g007790
			Solyc08g008210
			Solyc08g008310
			Solyc08g013740
			Solyc08g016170
			Solyc08g016580
			Solyc08g016750
			Solyc08g048250
			Solyc08g062630
			Solyc08g062800
			Solyc08g065220
			Solyc08g066100
			Solyc08g066290
			Solyc08g066800
			Solyc08g066820
			Solyc08g067020
			Solyc08g069110
			Solyc08g074790
			Solyc08g075870
			Solyc08g076530
			Solyc08g076570
			Solyc08g077350
			Solyc08g078070
			Solyc08g078140
			Solyc08g079080
			Solyc08g080900
			Solyc08g081520
			Solyc08g081530
			Solyc08g081740
			Solyc08g081910
			Solyc08g083370
			Solyc09g005110
			Solyc09g007130
			Solyc09g008280
			Solyc09g009750
			Solyc09g010330
			Solyc09g011240
			Solyc09g011790
			Solyc09g011800
			Solyc09g013080
			Solyc09g018790
			Solyc09g048990
			Solyc09g056170
			Solyc09g057670
			Solyc09g061840
			Solyc09g064200
			Solyc09g064870
			Solyc09g065830
			Solyc09g066470
			Solyc09g075770
			Solyc09g082770
			Solyc09g082780
			Solyc09g083370
			Solyc09g090060
			Solyc09g090520
			Solyc09g090590
			Solyc09g090700
			Solyc09g091470
			Solyc09g092130
			Solyc10g007270
			Solyc10g007290
			Solyc10g007480
			Solyc10g007530
			Solyc10g007700
			Solyc10g007780
			Solyc10g008110
			Solyc10g008190
			Solyc10g011900
			Solyc10g017550
			Solyc10g018060
			Solyc10g018250
			Solyc10g018260
			Solyc10g047950
			Solyc10g049620
			Solyc10g050470
			Solyc10g054040
			Solyc10g054130
			Solyc10g055470
			Solyc10g074500
			Solyc10g076510
			Solyc10g078940
			Solyc10g079200
			Solyc10g079400
			Solyc10g079500
			Solyc10g080500
			Solyc10g080710
			Solyc10g081530
			Solyc10g081660
			Solyc10g081920
			Solyc10g083120
			Solyc10g083650
			Solyc10g083720
			Solyc10g083970
			Solyc10g086460
			Solyc11g007120
			Solyc11g007720
			Solyc11g008370
			Solyc11g008860
			Solyc11g008870
			Solyc11g009080
			Solyc11g010960
			Solyc11g011340
			Solyc11g013870
			Solyc11g017250
			Solyc11g018550
			Solyc11g018610
			Solyc11g028100
			Solyc11g039650
			Solyc11g065990
			Solyc11g068830
			Solyc11g069000
			Solyc11g070030
			Solyc11g070050
			Solyc11g072260
			Solyc11g073250
			Solyc11g073260
			Solyc12g006450
			Solyc12g007170
			Solyc12g009800
			Solyc12g009890
			Solyc12g010540
			Solyc12g010950
			Solyc12g010960
			Solyc12g011130
			Solyc12g013860
			Solyc12g014240
			Solyc12g035130
			Solyc12g035710
			Solyc12g040680
			Solyc12g040790
			Solyc12g042430
			Solyc12g043120
			Solyc12g044600
			Solyc12g044630
			Solyc12g044910
			Solyc12g055830
			Solyc12g056110
			Solyc12g056250
			Solyc12g056450
			Solyc12g056530
			Solyc12g057110
			Solyc12g089310
			Solyc12g096520
			Solyc12g098490
			Solyc12g099000
			Solyc12g099260
			Solyc12g099440
			Solyc12g099480
			Solyc01g007940
			Solyc01g008540
			Solyc01g068380
			Solyc01g081540
			Solyc01g091290
			Solyc01g103130
			Solyc01g103910
			Solyc01g111120
			Solyc02g068430
			Solyc02g077240
			Solyc02g082630
			Solyc02g093040
			Solyc03g007200
			Solyc03g044230
			Solyc03g097800
			Solyc03g097840
			Solyc03g115380
			Solyc04g039670
			Solyc04g039820
			Solyc04g049200
			Solyc05g043430
			Solyc05g046340
			Solyc05g053790
			Solyc06g068950
			Solyc06g069550
			Solyc06g074940
			Solyc06g076430
			Solyc07g045160
			Solyc07g053760
			Solyc08g021990
			Solyc08g022000
			Solyc08g044270
			Solyc08g066790
			Solyc08g076550
			Solyc08g077300
			Solyc08g079440
			Solyc08g080170
			Solyc08g083020
			Solyc09g091410
			Solyc09g092330
			Solyc10g005810
			Solyc10g007950
			Solyc10g054870
			Solyc10g055670
			Solyc10g074700
			Solyc10g079060
			Solyc10g084800
			Solyc11g006420
			Solyc11g008070
			Solyc11g010450
			Solyc11g010980
			Solyc11g010990
			Solyc11g011330
			Solyc11g069090
			Solyc12g005920
			Solyc12g010970
			Solyc12g040570
			Solyc12g042370
			Solyc12g044900
			Solyc12g095880
			Solyc12g096050
