# Supplementary material for: The coupling of transcriptome and proteome adaptation during development and heat stress response of tomato pollen
Source: BMC Genomics. 2018 Jun 8;19:447. doi: 10.1186/s12864-018-4824-5 (PMC5994098; doi:10.1186/s12864-018-4824-5)
Supplement: Supplementary file 4 — Table S3. Functional categories observed in this study. (XLSX 11 kb) [file 12864_2018_4824_MOESM4_ESM.xlsx]

## Sheet: Sheet1
Table S3: Listed are all functional categories observed in this study (column 1). Functional categories are based on KOG categories (column 2 and 3), which were renamed for simplicity.
Functional category (this study)	KOG category	1-letter Code (KOG)
amino acid metabolism	amino acid transport and metabolism	E
carbohydrate metabolism	carbohydrate transport and metabolism	G
cell cycle & division	cell cycle control, cell division, chromosome partitioning	D
cell wall / membrane	cell cycle control, cell division, chromosome partitioning	M
chaperones & protein turnover	posttranslational modification, protein turnover, chaperones	O
chromatin structure	chromatin structure and dynamics	B
coenzyme metabolism	coenzyme transport and metabolism	H
cytoskeleton	cytoskeleton	Z
defense mechanisms	defense mechanisms	V
energy metabolism	energy production and conversion	C
extracellular structures	extracellular structures	W
inorganic ion metabolism	inorganic ion transport and metabolism	P
lipid metabolism	lipid transport and metabolism	I
nuclear structure	nuclear structure	Y
nucleotide metabolism	nucleotide transport and metabolism	F
replication, recombination & repair	replication, recombination and repair	L
RNA processing & modification	RNA processing and modification	A
secondary metabolites	secondary metabolites biosynthesis, transport and catabolism	Q
signal transduction	signal transduction mechanisms	T
trafficking & secretion	intracellular trafficking, secretion and vesicular transport	U
transcription	transcription	K
translation & ribosomes	translation, ribosomal structure and biogenesis	J
