# Supplementary material for: The coupling of transcriptome and proteome adaptation during development and heat stress response of tomato pollen
Source: BMC Genomics. 2018 Jun 8;19:447. doi: 10.1186/s12864-018-4824-5 (PMC5994098; doi:10.1186/s12864-018-4824-5)
Supplement: Supplementary file 5 — Table S4. List of genes showing direct and delayed translation in pollen developmental stages. (XLSX 26 kb) [file 12864_2018_4824_MOESM5_ESM.xlsx]

## Sheet: tetrad direct
Supp. Table S4: Listed are genes (column 2) showing direct translation for tetrads (transcript and protein both increased tetrads). In addition the predicted KOG functional category (column 1) and functional description (column 3) is given. Functional categories comprising more than 5% of the genes with an assigned functional category are indicated in bold.
Functional category	SolycID	Description
amino acid metabolism	Solyc02g088820	Serine carboxypeptidase K10B2.2
carbohydrate metabolism	Solyc03g111010	Glyceraldehyde-3-phosphate dehydrogenase
	Solyc06g071920	Glyceraldehyde-3-phosphate dehydrogenase
	Solyc11g013490	Beta-1 3-galactosyltransferase 6
	Solyc11g042810	Beta-1 3-galactosyltransferase 6
	Solyc12g056220	Aquaporin
chaperones & protein turnover	Solyc01g007740	Peroxiredoxin
	Solyc01g101240	Aspartic proteinase
	Solyc01g111640	Skp1
	Solyc02g086830	Protease Do-like (S2 serine-type protease)
	Solyc02g088820	Serine carboxypeptidase K10B2.2
	Solyc03g007890	Hsp90-4 (HSP90)
	Solyc03g082920	BIP4 (HSP70)
	Solyc06g009020	Glutathione S-transferase
	Solyc06g036290	Hsp90-3 (HSP90)
	Solyc08g078700	Hsp23.8-MI (sHSP)
energy metabolism	Solyc02g079170	NADH dehydrogenase like protein
	Solyc03g058930	SPFH domain / Band 7 family protein
	Solyc03g113220	SPFH domain/band 7 family protein
	Solyc03g114150	Aldehyde dehydrogenase
lipid metabolism	Solyc01g088400	CER1
	Solyc01g088430	CER1
nucleotide metabolism	Solyc01g100030	Deoxyuridine 5’-triphosphate nucleotidohydrolase
	Solyc02g081980	Ectonucleoside triphosphate diphosphohydrolase 6
secondary metabolites	Solyc01g107910	Caffeoyl CoA 3-O-methyltransferase
	Solyc02g093250	Caffeoyl-CoA O-methyltransferase
	Solyc02g093270	Caffeoyl-CoA O-methyltransferase
	Solyc10g050160	Caffeoyl-CoA 3-O-methyltransferase
signal transduction	Solyc05g050700	LRR receptor-like serine/threonine-protein kinase, RLP
	Solyc10g017830	Serine/threonine-protein kinase 24
	Solyc10g078800	Protein phosphatase 2C
trafficking & secretion	Solyc04g073990	Annexin
translation & ribosomes	Solyc04g079870	Seryl-tRNA synthetase

## Sheet: tetrad delay
Table S4: Listed are genes (column 2) showing delayed translation for tetrads (transcript increased in tetrad pollen but protein first increased in post-meiotic pollen). In addition the predicted KOG functional category (column 1) and functional description (column 3) is given. Functional categories comprising more than 5% of the genes with an assigned functional category are indicated in bold.
Functional category	SolycID	Description
amino acid metabolism	Solyc03g118370	Serine carboxypeptidase K10B2.2
	Solyc04g064760	Serine carboxypeptidase F13S12.6
	Solyc09g008670	Threonine ammonia-lyase biosynthetic
	Solyc11g007820	Methyltransferase
carbohydrate metabolism	Solyc01g074030	Beta-glucosidase 01
	Solyc10g055630	Aquaporin
	Solyc11g008810	Beta-hexosaminidase b
cell cycle & division	Solyc01g110210	Terminal ear1-like 2 protein
	Solyc06g062690	Nucleosome assembly protein 1-like protein 4
cell wall / membrane	Solyc08g005800	Pectinacetylesterase like protein (Fragment)
chaperones & protein turnover	Solyc01g108600	Presequence protease, mitochondrial
	Solyc02g088610	ClpB3 (HSP100)
	Solyc02g092670	Subtilisin-like protease
	Solyc03g044150	Subtilisin-like protease
	Solyc03g118040	Calcium-binding protein Calnexin
	Solyc03g118370	Serine carboxypeptidase K10B2.2
	Solyc04g011440	Hsp70-5 (HSP70)
	Solyc04g049450	Protein disulfide isomerase L-2
	Solyc04g064760	Serine carboxypeptidase F13S12.6
	Solyc04g081810	Subtilisin-like protease
	Solyc05g054240	Arginine N-methyltransferase family protein
	Solyc05g056230	Calreticulin 2 calcium-binding protein
	Solyc06g005940	Protein disulfide isomerase
	Solyc06g060290	Protein disulfide isomerase
	Solyc08g077860	Subtilisin-like serine protease
	Solyc08g079910	Subtilisin-like protease
	Solyc09g092690	Peptidyl-prolyl cis-trans isomerase
chromatin structure	Solyc01g074000	Histone H3
	Solyc01g080600	Histone H3
	Solyc01g086820	Histone H3
	Solyc02g038690	Histone H2B
	Solyc02g077480	Histone H3
	Solyc03g071620	Histone H2B
	Solyc04g011390	Histone H4
	Solyc04g074580	Histone H3
	Solyc05g054610	Histone H4
	Solyc05g055440	Histone H2B
	Solyc06g005430	Histone H4
	Solyc06g062690	Nucleosome assembly protein 1-like protein 4
	Solyc06g072240	Histone H4
	Solyc06g075830	Histone H4
	Solyc06g075930	Histone H4
	Solyc06g075960	Histone H4
	Solyc10g008910	Histone H3
	Solyc11g010230	Histone H3
	Solyc11g072840	Histone H4
	Solyc11g072860	Histone H4
	Solyc12g013510	Histone H2B
	Solyc12g056540	Histone H3
coenzyme metabolism	Solyc03g120090	Pyridoxal biosynthesis lyase pdxS
cytoskeleton	Solyc03g078400	Actin
	Solyc11g005330	Actin
energy metabolism	Solyc01g007320	ATP synthase subunit beta chloroplastic
	Solyc02g083810	Ferredoxin--NADP reductase
	Solyc07g056540	L-lactate dehydrogenase
inorganic ion metabolism	Solyc06g071100	H-ATPase
lipid metabolism	Solyc01g010900	Cytochrome P450
	Solyc12g006460	Cytochrome P450
replication, recombination & repair	Solyc01g102370	Flap structure specific endonuclease 1
	Solyc06g076660	Proliferating cell nuclear antigen
RNA processing & modification	Solyc12g095960	Insulin-like growth factor 2 mRNA-binding protein 2
secondary metabolites	Solyc01g010900	Cytochrome P450
	Solyc04g081520	Laccase-16
	Solyc12g006460	Cytochrome P450
	Solyc12g094460	Laccase-2
signal transduction	Solyc03g007670	SGT1
transcription	Solyc05g054240	Arginine N-methyltransferase family protein
translation & ribosomes	Solyc02g086730	50S ribosomal protein L12-C
	Solyc03g115650	Eukaryotic translation initiation factor 5A

## Sheet: post-meiotic delay
Supp. Table S4: Listed are genes (column 2) showing delayed translation for post-meiotic pollen (transcript increased in post-meiotic pollen but protein first increased in mature pollen). In addition the predicted KOG functional category (column 1) and functional description (column 3) is given. Functional categories comprising more than 5% of the genes with an assigned functional category are in…
Functional category	SolycID	Description
amino acid metabolism	Solyc01g005250	Aspartate-semialdehyde dehydrogenase
	Solyc02g062600	2,3,4,5-tetrahydropyridine-2,6-dicarboxylate N-acetyltransferase
	Solyc02g068640	Pyrroline-5-carboxylate reductase
	Solyc02g068740	Glycine cleavage system H protein 1
	Solyc02g080810	Aminomethyltransferase
	Solyc02g082860	Isocitrate dehydrogenase
	Solyc02g091970	Branched-chain-amino-acid aminotransferase
	Solyc03g083440	Glutamate synthase
	Solyc03g121910	Threonine synthase
	Solyc04g055200	Asparagine synthase (Glutamine-hydrolyzing)
	Solyc05g051250	Glutamine synthetase
	Solyc05g055730	Methylenetetrahydrofolate reductase
	Solyc06g007180	Asparagine synthase (Glutamine-hydrolyzing)
	Solyc06g062840	Threonine synthase
	Solyc06g082130	Pyruvate decarboxylase 2
	Solyc07g032740	Aspartate aminotransferase
	Solyc08g041870	Aspartate aminotransferase
	Solyc08g065220	Glycine dehydrogenase P protein
	Solyc09g082780	Asparagine synthetase B
	Solyc12g098490	Serine hydroxymethyltransferase
carbohydrate metabolism	Solyc01g049650	Pyruvate kinase
	Solyc01g066700	Bifunctional polymyxin resistance protein ArnA
	Solyc01g111540	Beta-galactosidase
	Solyc03g093520	Phosphofructokinase family protein
	Solyc03g117490	Glycerol kinase
	Solyc03g118650	Aldose 1-epimerase-like protein
	Solyc04g011510	Triosephosphate isomerase
	Solyc04g014270	Phosphofructokinase family protein
	Solyc04g015200	6-phosphofructokinase 2
	Solyc04g045340	Phosphoglucomutase
	Solyc05g005820	Glyceraldehyde-3-phosphate dehydrogenase
	Solyc06g066440	Hexokinase
	Solyc07g006720	UDP flavonoid 3-O-glucosyltransferase (Fragment)
	Solyc07g049280	Diphosphate-fructose-6-phosphate 1-phosphotransferase
	Solyc08g066100	Phosphofructokinase family protein
	Solyc08g069110	Dtdp-glucose 4 6-dehydratase
	Solyc08g079080	Acid beta-fructofuranosidase
	Solyc09g009020	Enolase
	Solyc10g083570	Fructose-bisphosphate aldolase
	Solyc10g085550	Enolase
	Solyc10g086190	Adenosine kinase
	Solyc11g042850	5-dehydro-2-deoxygluconokinase
	Solyc12g009800	Purple acid phosphatase 3
	Solyc12g056530	Fructose-1 6-bisphosphatase class 1
	Solyc12g099480	Bifunctional polymyxin resistance protein ArnA
cell cycle & division	Solyc09g013080	Acetyl-coenzyme A carboxylase carboxyl transferase subunit alpha
	Solyc10g007780	Unknown Protein
cell wall / membrane	Solyc01g066700	Bifunctional polymyxin resistance protein ArnA
	Solyc02g069750	Choline/ethanolamine kinase
	Solyc04g058070	UDP-N-acetylglucosamine-pyrophosphorylase
	Solyc09g092130	Sucrose phosphate synthase
	Solyc12g099480	Bifunctional polymyxin resistance protein ArnA
chaperones & protein turnover	Solyc01g010360	14-3-3-like protein GF14 epsilon
	Solyc01g105810	Rab-GDP dissociation inhibitor
	Solyc04g009310	ATP-dependent Clp protease proteolytic subunit
	Solyc04g074510	14-3-3 protein beta/alpha-B
	Solyc05g012420	14-3-3 protein sigma gamma zeta beta/alpha
	Solyc06g075210	Protein disulfide isomerase L-2
	Solyc08g081740	Katanin p60 ATPase-containing subunit
	Solyc09g009750	Subtilisin-like serine protease
	Solyc10g054910	Peptidyl-prolyl cis-trans isomerase
	Solyc10g083650	Peroxiredoxin ahpC/TSA family
	Solyc11g019920	Protein disulfide isomerase
chromatin structure	Solyc10g007780	Unknown Protein
coenzyme metabolism	Solyc06g082130	Pyruvate decarboxylase 2
	Solyc12g015860	Farnesyl pyrophosphate synthase
	Solyc12g098500	Adenosylhomocysteinase
cytoskeleton	Solyc01g109580	Adenylyl cyclase-associated protein
	Solyc05g049870	Cysteine and glycine-rich protein 2
	Solyc05g054480	Actin
	Solyc06g008530	Myosin XI
	Solyc07g049600	Fimbrin-like potential actin filament bundling protein
	Solyc08g006030	Unknown Protein
	Solyc10g017550	Actin depolymerizing factor 3
	Solyc10g079400	Gelsolin (Fragment)
	Solyc10g080500	Actin
	Solyc10g086460	Actin
	Solyc11g065990	Actin
	Solyc12g044630	Profilin
	Solyc12g089310	Tubulin beta-1 chain
defense mechanisms	Solyc01g091410	Acetyl esterase
energy metabolism	Solyc01g010700	AKIN gamma
	Solyc01g073740	Citrate synthase
	Solyc01g087070	Mitochondrial ADP/ATP carrier proteins
	Solyc01g087120	F1-ATP synthase delta subunit
	Solyc01g103220	Cytochrome c
	Solyc02g063490	Malate dehydrogenase
	Solyc02g091130	ATP synthase subunit beta
	Solyc03g111310	AKIN gamma
	Solyc03g120990	Malic enzyme
	Solyc04g005080	Pyruvate dehydrogenase E1 component alpha subunit
	Solyc04g074550	Cytochrome c oxidase subunit VIb
	Solyc05g006520	Pyruvate dehydrogenase E1 component alpha subunit
	Solyc05g052140	ATP synthase subunit delta’, mitochondrial
	Solyc06g036350	NADH dehydrogenase
	Solyc06g060250	Aldehyde dehydrogenase family protein expressed
	Solyc06g067940	Cytochrome c oxidase subunit Vb
	Solyc07g006720	UDP flavonoid 3-O-glucosyltransferase (Fragment)
	Solyc07g032080	V-type proton ATPase subunit a
	Solyc07g054640	NADH dehydrogenase like protein
	Solyc07g054670	NADH dehydrogenase like protein
	Solyc08g016750	Pyruvate dehydrogenase E1 component subunit beta
	Solyc08g066290	Malic enzyme
	Solyc08g066360	Malic enzyme
	Solyc08g067020	Ubiquinol-cytochrome c reductase complex protein
	Solyc08g083370	Inorganic pyrophosphatase
	Solyc09g048990	V-type proton ATPase subunit E
	Solyc09g065830	NADH ubiquinone oxidoreductase subunit
	Solyc10g047950	Inorganic pyrophosphatase family protein
	Solyc11g008370	Mitochondrial glycerol-3-phosphate dehydrogenase
	Solyc11g072450	Mitochondrial F0 ATP synthase D chain
	Solyc12g009890	Vacuolar ATPase subunit H protein
	Solyc12g056110	V-type proton ATPase subunit E
extracellular structures	Solyc04g015110	Myosin heavy chain-like protein (Fragment)
inorganic ion metabolism	Solyc02g067740	Genomic DNA chromosome 3 TAC clone K24A2
	Solyc02g092450	Calcium-transporting ATPase 1
	Solyc05g005490	Carbonic anhydrase
	Solyc06g049080	Superoxide dismutase
	Solyc07g054180	Unknown Protein
lipid metabolism	Solyc00g007010	Phosphatidylinositol phosphate (PtdInsP) phosphatase involved in hydrolysis of PtdIns
	Solyc01g006980	Malonyl CoA-acyl carrier protein transacylase containing protein expressed
	Solyc01g090700	Enoyl-CoA-hydratase
	Solyc01g099100	Long-chain-fatty-acid coa ligase
	Solyc01g110290	Squalene synthase
	Solyc02g082750	Phosphatidylinositol phosphate (PtdInsP) phosphatase involved in hydrolysis of PtdIns
	Solyc02g094640	Acetyl-coenzyme A synthetase
	Solyc03g116620	Phospholipase D
	Solyc03g118750	Phosphoethanolamine N-methyltransferase
	Solyc04g070980	Lanosterol synthase
	Solyc05g014560	3-oxoacyl-reductase
	Solyc05g048760	Phosphomannomutase 2
	Solyc05g051850	Inositol-3-phosphate synthase
	Solyc06g062870	Phospholipid diacylglycerol acyltransferase
	Solyc08g008310	Long-chain-fatty-acid-CoA ligase
	Solyc08g016170	3-oxoacyl-(Acyl carrier protein) synthase II
	Solyc10g008110	Acyl-CoA oxidase 6
	Solyc12g042430	Inositol hexakisphosphate kinase 3
nucleotide metabolism	Solyc01g088480	Adenylate kinase
	Solyc06g075470	Nucleoside diphosphate kinase
	Solyc08g008340	Nucleoside diphosphate kinase
secondary metabolites	Solyc01g056310	Laccase-2
	Solyc03g063150	Laccase-2
	Solyc03g118100	Dehydrogenase/reductase SDR family member 7
	Solyc08g016170	3-oxoacyl-(Acyl carrier protein) synthase II
	Solyc10g008110	Acyl-CoA oxidase 6
	Solyc11g006550	Uricase
	Solyc11g008860	Laccase-2
	Solyc11g011340	Alcohol dehydrogenase
signal transduction	Solyc01g109580	Adenylyl cyclase-associated protein
	Solyc04g014760	RHO protein GDP dissociation inhibitor
	Solyc04g072130	Programmed cell death 4a
	Solyc05g008020	Mitogen-activated protein kinase
	Solyc05g049870	Cysteine and glycine-rich protein 2
	Solyc05g054110	RHO protein GDP dissociation inhibitor
	Solyc06g065380	Calcium-dependent protein kinase 4
	Solyc07g062970	Serine/threonine phosphatase family protein
	Solyc08g078070	Ras-related protein Rab-1A
	Solyc12g042430	Inositol hexakisphosphate kinase 3
trafficking & secretion	Solyc01g005310	Dynamin like protein
	Solyc01g103120	Dynamin-2A
	Solyc01g109540	Coatomer subunit gamma
	Solyc02g030250	Coatomer protein epsilon subunit family protein
	Solyc02g084670	Dehydration-responsive family protein
	Solyc02g094370	Exocyst complex protein EXO70
	Solyc04g080980	Coatomer alpha subunit-like protein
	Solyc05g051980	Annexin 2
	Solyc05g052310	Alpha-soluble NSF attachment protein
	Solyc06g007710	Mitochondrial import receptor subunit TOM40
	Solyc06g066730	Coatomer beta' subunit
	Solyc08g007200	Vesicle-associated membrane family protein
	Solyc08g007390	Vesicle-associated membrane protein-associated protein
	Solyc08g078070	Ras-related protein Rab-1A
	Solyc09g082770	Transmembrane emp24 domain-containing protein 3
	Solyc12g011130	Ras-related protein Rab-2-A
transcription	Solyc09g066470	Cobalt import ATP-binding protein CbiO 2
	Solyc12g042430	Inositol hexakisphosphate kinase 3
translation & ribosomes	Solyc01g009520	Ribosomal protein
	Solyc06g008940	Elongation factor Tu
	Solyc06g053820	30S ribosomal protein S19
	Solyc06g062800	ATP-dependent RNA helicase eIF4A
	Solyc07g005810	Eukaryotic translation initiation factor 4

## Sheet: mature direct
Supp. Table S4: Listed are genes (column 2) showing direct translation for mature pollen (transcript and protein both increased in mature pollen). In addition the predicted KOG functional category (column 1) and functional description (column 3) is given. Functional categories comprising more than 5% of the genes with an assigned functional category are indicated in bold.
Functional category	SolycID	Description
amino acid metabolism	Solyc02g078500	Aluminum-induced protein-like
	Solyc12g006450	Aminotransferase-like protein
carbohydrate metabolism	Solyc10g055470	Beta-galactosidase
cell cycle & division	Solyc12g013860	Proton pump interactor 1
cell wall / membrane	Solyc07g006220	UDP-D-glucuronate 4-epimerase 1
	Solyc10g018260	UDP-D-glucuronate 4-epimerase 2
	Solyc12g010540	NAD dependent epimerase/dehydratase family protein expressed
chromatin structure	Solyc12g013860	Proton pump interactor 1
chaperones & protein turnover	Solyc01g107760	Cathepsin B-like cysteine proteinase
	Solyc12g057110	14-3-3 (Fragment)
cytoskeleton	Solyc01g094320	Cysteine and glycine-rich protein 3
	Solyc01g094400	Actin depolymerizing factor 10
	Solyc04g011500	Actin 4
	Solyc05g051390	Kinase interacting protein 1
	Solyc06g083960	Myosin XI
energy metabolism	Solyc06g072510	Mitochondrial phosphate carrier protein
inorganic ion metabolism	Solyc02g086820	Carbonic anhydrase
lipid metabolism	Solyc03g118000	Inositol hexakisphosphate kinase 3
	Solyc04g082000	Phospholipase D
	Solyc05g046300	Ethanolamine-phosphate cytidylyltransferase
	Solyc07g009490	Ethanolamine-phosphate cytidylyltransferase
	Solyc08g005410	Kinase-START 1 (Fragment)
	Solyc10g054130	Squalene synthase
secondary metabolites	Solyc05g055710	Laccase-3
signal transduction	Solyc01g094320	Cysteine and glycine-rich protein 3
	Solyc01g099860	Serine/threonine-protein phosphatase
	Solyc03g118000	Inositol hexakisphosphate kinase 3
	Solyc05g052070	Ras-related protein Rab-1A
	Solyc06g068960	Calmodulin
	Solyc10g078940	Receptor-like kinase
trafficking & secretion	Solyc01g091300	Sec1-4 syntaxin-binding protein
	Solyc03g006270	Ras-related protein Rab-25
	Solyc05g012520	Synaptosomal-associated protein 30
	Solyc05g052070	Ras-related protein Rab-1A
	Solyc10g050470	LRR receptor-like serine/threonine-protein kinase, RLP
transcription	Solyc02g066990	Unknown Protein
	Solyc03g118000	Inositol hexakisphosphate kinase 3
	Solyc05g012570	Unknown Protein
