# Supplementary material for: The coupling of transcriptome and proteome adaptation during development and heat stress response of tomato pollen
Source: BMC Genomics. 2018 Jun 8;19:447. doi: 10.1186/s12864-018-4824-5 (PMC5994098; doi:10.1186/s12864-018-4824-5)
Supplement: Supplementary file 6 — Table S5. Transcriptomic and proteomic HS clusters and genes assigned to them. (XLSX 494 kb) [file 12864_2018_4824_MOESM6_ESM.xlsx]

## Sheet: Transcriptomic (Tr) clusters
Table S5: Listed are the seven transcript clusters and the assigned genes for tetrads, post-meiotic and mature pollen, respectively. Genes were clustered based on their relative transcript levels across CO and HS. Genes that were also detected at the proteome level in the same developmental stage are marked in bold.
tetrad							post-meiotic							mature
Tr1	Tr2	Tr3	Tr4	Tr5	Tr6	Tr7	Tr1	Tr2	Tr3	Tr4	Tr5	Tr6	Tr7	Tr1	Tr2	Tr3	Tr4	Tr5	Tr6	Tr7
Solyc01g074030	Solyc01g006450	Solyc00g006800	Solyc00g014830	Solyc01g010760	Solyc01g068530	Solyc01g102960	Solyc00g014830	Solyc01g010390	Solyc01g007330	Solyc00g006800	Solyc01g007320	Solyc01g074000	Solyc01g009420	Solyc01g111300	Solyc00g006800	Solyc00g007010	Solyc00g009020	Solyc00g030510	Solyc01g103450	Solyc03g083390
Solyc02g070970	Solyc01g007740	Solyc00g009020	Solyc01g007330	Solyc01g011000	Solyc01g111170	Solyc03g082420	Solyc02g070950	Solyc01g010900	Solyc01g007740	Solyc00g009020	Solyc01g008370	Solyc01g080600	Solyc01g097350	Solyc02g085790	Solyc01g005250	Solyc00g009040	Solyc01g005310	Solyc01g005960	Solyc01g106210	Solyc03g117470
Solyc02g070990	Solyc01g008330	Solyc01g005560	Solyc01g007500	Solyc01g058730	Solyc01g111300	Solyc03g113930	Solyc02g071010	Solyc01g073640	Solyc01g010940	Solyc01g005560	Solyc01g010540	Solyc01g086820	Solyc01g102960	Solyc04g007710	Solyc01g010360	Solyc01g005560	Solyc01g008330	Solyc01g008000	Solyc03g082920	Solyc04g015200
Solyc02g071000	Solyc01g068040	Solyc01g005620	Solyc01g008370	Solyc01g088790	Solyc02g083390	Solyc03g115230	Solyc02g092670	Solyc01g088430	Solyc01g059880	Solyc01g005620	Solyc01g010580	Solyc01g100030	Solyc02g077670	Solyc05g052310	Solyc01g049650	Solyc01g005620	Solyc01g008550	Solyc01g010540	Solyc05g053470	Solyc05g055440
Solyc02g079210	Solyc01g074000	Solyc01g007320	Solyc01g008960	Solyc01g097760	Solyc02g086970	Solyc03g123540	Solyc06g033860	Solyc01g090600	Solyc01g073740	Solyc01g006450	Solyc01g011000	Solyc01g101240	Solyc02g079210	Solyc05g052690	Solyc01g068530	Solyc01g006450	Solyc01g009240	Solyc01g010700	Solyc06g076020	Solyc06g083190
Solyc06g075270	Solyc01g079110	Solyc01g008000	Solyc01g010540	Solyc01g098880	Solyc02g088610	Solyc04g014510	Solyc06g071960	Solyc01g097660	Solyc01g079410	Solyc01g006900	Solyc01g016470	Solyc01g103450	Solyc02g079750	Solyc07g056370	Solyc01g087070	Solyc01g006630	Solyc01g009520	Solyc01g056310	Solyc07g042250	Solyc09g007270
Solyc11g022590	Solyc01g088400	Solyc01g009420	Solyc01g010580	Solyc01g099780	Solyc03g019780	Solyc05g053100	Solyc12g056830	Solyc01g105030	Solyc01g087070	Solyc01g008000	Solyc01g028810	Solyc01g104600	Solyc02g086830	Solyc08g081910	Solyc01g095970	Solyc01g006980	Solyc01g009600	Solyc01g079110	Solyc08g079170	Solyc09g092690
Solyc12g006140	Solyc01g088410	Solyc01g079610	Solyc01g010900	Solyc01g099830	Solyc03g121640	Solyc05g056400	Solyc00g007190	Solyc01g105810	Solyc01g088560	Solyc01g008330	Solyc01g079610	Solyc01g104700	Solyc02g088610	Solyc09g007130	Solyc01g104590	Solyc01g007860	Solyc01g010580	Solyc01g090170	Solyc09g091180	Solyc12g043120
Solyc12g088900	Solyc01g096450	Solyc01g087120	Solyc01g028810	Solyc01g100320	Solyc04g008460	Solyc06g076520	Solyc01g008740	Solyc02g062340	Solyc01g096290	Solyc01g008820	Solyc01g087730	Solyc01g106210	Solyc03g007890	Solyc10g051390	Solyc01g109360	Solyc01g008530	Solyc01g049890	Solyc01g099100	Solyc01g006200	Solyc04g008040
Solyc12g094460	Solyc01g105030	Solyc01g088370	Solyc01g056940	Solyc01g100860	Solyc04g079200	Solyc08g062450	Solyc01g009870	Solyc02g065740	Solyc01g099780	Solyc01g008960	Solyc01g088370	Solyc01g109520	Solyc03g082420	Solyc10g081920	Solyc01g109410	Solyc01g010760	Solyc01g066360	Solyc01g110390	Solyc01g006750	Solyc04g005130
Solyc12g095960	Solyc01g105810	Solyc01g091690	Solyc01g073740	Solyc01g103680	Solyc04g079870	Solyc09g007270	Solyc01g014880	Solyc02g066990	Solyc01g099830	Solyc01g010760	Solyc01g088600	Solyc02g038690	Solyc03g113930	Solyc10g086010	Solyc01g109540	Solyc01g011000	Solyc01g066700	Solyc02g067450	Solyc01g010950	Solyc06g060300
Solyc12g099480	Solyc01g107990	Solyc01g099900	Solyc01g079410	Solyc01g104170	Solyc05g053470	Solyc11g020330	Solyc01g068630	Solyc02g068400	Solyc01g100320	Solyc01g056940	Solyc01g089970	Solyc02g066930	Solyc03g120090	Solyc11g006070	Solyc01g109580	Solyc01g011340	Solyc01g067740	Solyc02g067460	Solyc01g067710	Solyc01g108860
Solyc00g007100	Solyc01g109520	Solyc01g100030	Solyc01g079540	Solyc01g104590	Solyc06g005490	Solyc11g068730	Solyc01g079890	Solyc02g069490	Solyc01g102370	Solyc01g068530	Solyc01g090750	Solyc02g086970	Solyc03g123540	Solyc11g006220	Solyc01g109850	Solyc01g056940	Solyc01g079540	Solyc02g094120	Solyc01g079590	Solyc10g005900
Solyc00g009120	Solyc01g111640	Solyc01g100380	Solyc01g079680	Solyc01g106260	Solyc06g036290	Solyc12g005080	Solyc01g080070	Solyc02g070940	Solyc01g103370	Solyc01g079110	Solyc01g090770	Solyc02g087880	Solyc03g123600	Solyc11g065620	Solyc01g110290	Solyc01g059880	Solyc01g079820	Solyc03g034180	Solyc01g091270	Solyc09g082690
Solyc00g024150	Solyc01g112210	Solyc01g102370	Solyc01g080600	Solyc01g107130	Solyc06g052050	Solyc12g014180	Solyc01g088640	Solyc02g071030	Solyc01g107910	Solyc01g079540	Solyc01g094930	Solyc03g078400	Solyc04g011440	Solyc11g072260	Solyc01g111170	Solyc01g059940	Solyc01g086820	Solyc03g082570	Solyc01g098190	Solyc03g034010
Solyc00g049520	Solyc02g067080	Solyc01g103370	Solyc01g086820	Solyc01g109660	Solyc06g071870	Solyc12g042920	Solyc01g094240	Solyc02g082300	Solyc01g109410	Solyc01g079820	Solyc01g095150	Solyc03g082920	Solyc04g014480	Solyc12g006410	Solyc02g021420	Solyc01g060070	Solyc01g087120	Solyc03g082600	Solyc01g104350	Solyc01g099660
Solyc00g050430	Solyc02g070940	Solyc01g103450	Solyc01g088430	Solyc02g068400	Solyc06g072490	Solyc00g014790	Solyc01g094830	Solyc02g091580	Solyc01g109540	Solyc01g086850	Solyc01g095420	Solyc03g083390	Solyc04g014510	Solyc12g008630	Solyc02g063490	Solyc01g073690	Solyc01g088370	Solyc03g083290	Solyc01g105140	Solyc03g111370
Solyc00g278110	Solyc02g070950	Solyc01g103480	Solyc01g088560	Solyc02g070320	Solyc06g073760	Solyc00g019740	Solyc01g095220	Solyc03g093360	Solyc01g110450	Solyc01g087120	Solyc01g096040	Solyc03g114920	Solyc04g078140	Solyc12g009410	Solyc02g065740	Solyc01g073740	Solyc01g088480	Solyc03g115650	Solyc01g105340	Solyc10g045540
Solyc01g005100	Solyc02g070980	Solyc01g106080	Solyc01g090600	Solyc02g070330	Solyc06g083190	Solyc00g020010	Solyc01g097950	Solyc03g111860	Solyc02g032940	Solyc01g090710	Solyc01g096450	Solyc03g118040	Solyc05g012540	Solyc12g040790	Solyc02g067150	Solyc01g088080	Solyc01g088560	Solyc03g118040	Solyc01g109680	Solyc02g065280
Solyc01g005520	Solyc02g071030	Solyc01g108600	Solyc01g090710	Solyc02g070340	Solyc07g056050	Solyc00g021630	Solyc01g097980	Solyc03g121100	Solyc02g063150	Solyc01g095410	Solyc01g097760	Solyc03g120850	Solyc05g056400	Solyc12g042430	Solyc02g070340	Solyc01g090710	Solyc01g089970	Solyc04g077020	Solyc02g036370	Solyc02g086890
Solyc01g006130	Solyc02g082830	Solyc01g110360	Solyc01g094200	Solyc02g080880	Solyc08g006510	Solyc00g142170	Solyc01g098650	Solyc04g051200	Solyc02g065400	Solyc01g098000	Solyc01g099900	Solyc04g011390	Solyc06g005810	Solyc12g055800	Solyc02g082750	Solyc01g090750	Solyc01g090700	Solyc05g012520	Solyc02g050180	Solyc10g006170
Solyc01g006460	Solyc02g088690	Solyc01g111760	Solyc01g096290	Solyc02g086240	Solyc08g016670	Solyc00g255510	Solyc01g099050	Solyc04g054980	Solyc02g067080	Solyc01g098780	Solyc01g100570	Solyc05g010670	Solyc06g036290	Solyc12g095760	Solyc02g082830	Solyc01g091200	Solyc01g091300	Solyc05g049870	Solyc02g068110	Solyc09g075200
Solyc01g006480	Solyc02g093270	Solyc02g005350	Solyc01g098000	Solyc02g086610	Solyc08g078700	Solyc01g005540	Solyc01g100070	Solyc04g081780	Solyc02g067460	Solyc01g098880	Solyc01g103380	Solyc05g053470	Solyc06g051200	Solyc00g006810	Solyc02g088690	Solyc01g091220	Solyc01g091410	Solyc05g054150	Solyc02g071750	Solyc01g091560
Solyc01g006540	Solyc03g058920	Solyc02g062340	Solyc01g098780	Solyc02g092430	Solyc08g079170	Solyc01g005650	Solyc01g100760	Solyc04g081810	Solyc02g067740	Solyc01g099530	Solyc01g103680	Solyc05g055440	Solyc06g052050	Solyc00g006830	Solyc02g091580	Solyc01g094200	Solyc01g094320	Solyc06g005490	Solyc02g072260	Solyc09g011250
Solyc01g006690	Solyc03g080050	Solyc02g062600	Solyc01g099530	Solyc03g045110	Solyc08g079260	Solyc01g006010	Solyc01g103590	Solyc05g054060	Solyc02g069590	Solyc01g100360	Solyc01g104000	Solyc06g005490	Solyc06g060290	Solyc00g009070	Solyc02g091890	Solyc01g097340	Solyc01g094400	Solyc06g007930	Solyc02g076810	Solyc12g098950
Solyc01g006730	Solyc03g111370	Solyc02g067460	Solyc01g099770	Solyc03g053130	Solyc09g005120	Solyc01g006140	Solyc01g103630	Solyc05g055760	Solyc02g077740	Solyc01g100380	Solyc01g104170	Solyc06g005940	Solyc06g072240	Solyc00g059100	Solyc02g091970	Solyc01g097760	Solyc01g095410	Solyc06g051650	Solyc02g081820	Solyc01g102960
Solyc01g006760	Solyc03g118040	Solyc02g071010	Solyc01g100360	Solyc03g058930	Solyc09g091180	Solyc01g006680	Solyc01g104770	Solyc06g074850	Solyc02g082830	Solyc01g100480	Solyc01g104590	Solyc06g035870	Solyc06g076520	Solyc01g005800	Solyc02g092450	Solyc01g097960	Solyc01g096290	Solyc06g053160	Solyc02g093570	Solyc04g077680
Solyc01g006790	Solyc04g015270	Solyc02g072130	Solyc01g101240	Solyc03g078290	Solyc09g092690	Solyc01g007290	Solyc01g105370	Solyc06g075270	Solyc02g085950	Solyc01g100520	Solyc01g104680	Solyc06g075930	Solyc06g083190	Solyc01g005900	Solyc03g070390	Solyc01g099350	Solyc01g097050	Solyc06g060250	Solyc03g007430	Solyc07g022840
Solyc01g006830	Solyc04g015430	Solyc02g077480	Solyc01g103380	Solyc03g083390	Solyc10g084610	Solyc01g007380	Solyc01g109330	Solyc06g075280	Solyc02g088690	Solyc01g100860	Solyc01g107870	Solyc06g076020	Solyc08g016670	Solyc01g006230	Solyc03g097470	Solyc01g099900	Solyc01g098000	Solyc06g068940	Solyc03g113100	Solyc11g066520
Solyc01g006940	Solyc04g045340	Solyc02g079060	Solyc01g104000	Solyc03g115650	Solyc11g005680	Solyc01g007660	Solyc01g109570	Solyc06g075290	Solyc02g089170	Solyc01g102940	Solyc01g108600	Solyc07g042250	Solyc08g043170	Solyc01g008060	Solyc03g113800	Solyc01g100320	Solyc01g099760	Solyc07g043560	Solyc03g121280	Solyc07g066480
Solyc01g007210	Solyc04g049070	Solyc02g079170	Solyc01g104040	Solyc03g118020	Solyc11g011470	Solyc01g007690	Solyc01g111830	Solyc06g075320	Solyc02g090030	Solyc01g103480	Solyc01g109660	Solyc08g005060	Solyc08g062340	Solyc01g008090	Solyc03g115990	Solyc01g100360	Solyc01g099780	Solyc07g065840	Solyc03g123740	Solyc08g081280
Solyc01g007240	Solyc04g074510	Solyc02g084440	Solyc01g105060	Solyc03g118910	Solyc11g012110	Solyc01g007780	Solyc02g031960	Solyc07g047850	Solyc02g093370	Solyc01g104370	Solyc01g110060	Solyc08g042050	Solyc08g062450	Solyc01g008290	Solyc03g116620	Solyc01g100380	Solyc01g099830	Solyc08g078140	Solyc04g008750	Solyc01g105130
Solyc01g008680	Solyc05g012480	Solyc02g085050	Solyc01g106210	Solyc03g119040	Solyc11g017070	Solyc01g007920	Solyc02g067350	Solyc07g053460	Solyc02g093900	Solyc01g105060	Solyc01g111640	Solyc08g074290	Solyc08g078700	Solyc01g008340	Solyc03g118170	Solyc01g100860	Solyc01g099860	Solyc09g005720	Solyc04g009230	Solyc03g115580
Solyc01g008890	Solyc05g014470	Solyc02g085350	Solyc01g107910	Solyc03g119360	Solyc11g039980	Solyc01g008210	Solyc02g069750	Solyc07g065820	Solyc02g094440	Solyc01g106260	Solyc01g111710	Solyc08g079170	Solyc09g007270	Solyc01g009630	Solyc03g118750	Solyc01g102940	Solyc01g099890	Solyc09g011240	Solyc04g011430	Solyc07g007500
Solyc01g009670	Solyc05g054480	Solyc02g086830	Solyc01g109410	Solyc04g005680	Solyc11g062190	Solyc01g009160	Solyc02g072080	Solyc08g066360	Solyc03g007740	Solyc01g109620	Solyc01g112020	Solyc08g079260	Solyc09g015020	Solyc01g010830	Solyc03g120990	Solyc01g103100	Solyc01g100850	Solyc09g011800	Solyc04g015660	Solyc07g053730
Solyc01g010060	Solyc05g054640	Solyc02g087880	Solyc01g109620	Solyc04g011440	Solyc11g068670	Solyc01g009860	Solyc02g072100	Solyc08g080190	Solyc03g025410	Solyc01g110390	Solyc02g014310	Solyc09g005740	Solyc09g092690	Solyc01g044360	Solyc04g005680	Solyc01g103680	Solyc01g103120	Solyc10g007270	Solyc04g074040	Solyc04g053080
Solyc01g014270	Solyc06g050980	Solyc02g090030	Solyc01g111710	Solyc04g049450	Solyc11g072190	Solyc01g010220	Solyc02g077720	Solyc10g006230	Solyc03g044010	Solyc01g111170	Solyc02g030170	Solyc09g010630	Solyc11g011930	Solyc01g055160	Solyc04g007550	Solyc01g105060	Solyc01g103220	Solyc10g017550	Solyc04g082250	Solyc07g005210
Solyc01g020320	Solyc06g060340	Solyc02g091580	Solyc01g112020	Solyc04g063290	Solyc00g006470	Solyc01g010790	Solyc02g079040	Solyc10g051380	Solyc03g053130	Solyc01g111300	Solyc02g032930	Solyc09g091180	Solyc11g020330	Solyc01g056570	Solyc04g051200	Solyc01g105810	Solyc01g103480	Solyc10g017620	Solyc05g009420	Solyc08g079620
Solyc01g049690	Solyc06g063370	Solyc02g093250	Solyc02g030170	Solyc04g064510	Solyc00g007150	Solyc01g014490	Solyc02g080110	Solyc10g078800	Solyc03g058920	Solyc01g111510	Solyc02g063070	Solyc11g011480	Solyc12g013510	Solyc01g056580	Solyc04g051720	Solyc01g106430	Solyc01g103800	Solyc11g005670	Solyc05g013440	Solyc02g077880
Solyc01g058320	Solyc06g071000	Solyc02g094470	Solyc02g063070	Solyc04g064760	Solyc00g009030	Solyc01g021670	Solyc02g080330	Solyc11g005370	Solyc03g082570	Solyc01g111760	Solyc02g070320	Solyc11g013260	Solyc12g056540	Solyc01g057010	Solyc04g071140	Solyc01g107700	Solyc01g104000	Solyc11g011340	Solyc05g026310	Solyc01g098830
Solyc01g066910	Solyc06g075290	Solyc03g082920	Solyc02g070350	Solyc04g072910	Solyc00g013140	Solyc01g034080	Solyc02g083410	Solyc11g010230	Solyc03g113030	Solyc01g112280	Solyc02g070330	Solyc11g062190	Solyc00g006470	Solyc01g057190	Solyc04g079200	Solyc01g109890	Solyc01g104040	Solyc11g012460	Solyc05g056390	Solyc04g082720
Solyc01g067290	Solyc06g075830	Solyc03g097060	Solyc02g070360	Solyc04g073990	Solyc00g013180	Solyc01g057310	Solyc02g083560	Solyc11g068510	Solyc03g115990	Solyc02g005350	Solyc02g070350	Solyc11g069790	Solyc00g009060	Solyc01g065720	Solyc04g080980	Solyc01g110120	Solyc01g104170	Solyc11g017070	Solyc06g009020	Solyc07g042890
Solyc01g067690	Solyc07g005600	Solyc03g098790	Solyc02g081980	Solyc04g074300	Solyc00g019750	Solyc01g057570	Solyc02g084210	Solyc12g098500	Solyc03g116590	Solyc02g062600	Solyc02g077480	Solyc11g072840	Solyc00g013180	Solyc01g066420	Solyc04g081570	Solyc01g110450	Solyc01g104680	Solyc11g066060	Solyc06g060410	Solyc01g112290
Solyc01g067710	Solyc07g042250	Solyc03g111860	Solyc02g082000	Solyc04g079180	Solyc00g021640	Solyc01g060180	Solyc02g086410	Solyc12g099480	Solyc03g118010	Solyc02g070340	Solyc02g078540	Solyc11g072860	Solyc00g050130	Solyc01g068240	Solyc04g082880	Solyc01g111540	Solyc01g104700	Solyc11g070030	Solyc06g068820	Solyc11g065080
Solyc01g068500	Solyc07g047850	Solyc03g114150	Solyc02g084600	Solyc04g080590	Solyc00g022110	Solyc01g068130	Solyc02g086460	Solyc00g007010	Solyc03g121070	Solyc02g070360	Solyc02g079060	Solyc12g009410	Solyc00g070680	Solyc01g073950	Solyc05g005690	Solyc01g111760	Solyc01g104920	Solyc12g006450	Solyc06g073670	Solyc11g071350
Solyc01g068560	Solyc07g066600	Solyc03g114500	Solyc02g084920	Solyc04g081570	Solyc00g042840	Solyc01g068290	Solyc02g087870	Solyc00g009070	Solyc04g005570	Solyc02g070510	Solyc02g081170	Solyc12g014180	Solyc00g171810	Solyc01g080160	Solyc05g007490	Solyc02g005350	Solyc01g107760	Solyc12g006820	Solyc06g076670	Solyc02g030110
Solyc01g079770	Solyc08g068330	Solyc03g117480	Solyc02g087240	Solyc04g082670	Solyc00g052430	Solyc01g068380	Solyc02g089080	Solyc00g030510	Solyc04g012120	Solyc02g072130	Solyc02g082760	Solyc00g007150	Solyc01g005100	Solyc01g086860	Solyc05g008460	Solyc02g030250	Solyc01g107870	Solyc12g009890	Solyc07g054060	Solyc06g071950
Solyc01g079790	Solyc08g074630	Solyc03g118010	Solyc02g088700	Solyc05g005690	Solyc00g059100	Solyc01g073730	Solyc02g090130	Solyc01g005050	Solyc04g015050	Solyc02g072180	Solyc02g083620	Solyc00g008570	Solyc01g005380	Solyc01g087250	Solyc05g009530	Solyc02g062600	Solyc01g109620	Solyc12g010540	Solyc07g062060	Solyc09g082260
Solyc01g080260	Solyc08g074680	Solyc03g120090	Solyc02g088710	Solyc05g006520	Solyc00g068980	Solyc01g073950	Solyc02g093570	Solyc01g005310	Solyc04g045340	Solyc02g080630	Solyc02g086240	Solyc00g068980	Solyc01g005480	Solyc01g087500	Solyc05g012070	Solyc02g063070	Solyc01g109660	Solyc12g011130	Solyc07g063900	Solyc06g076540
Solyc01g081570	Solyc08g077860	Solyc03g121330	Solyc02g088820	Solyc05g007250	Solyc00g090870	Solyc01g073960	Solyc02g093860	Solyc01g005360	Solyc04g054990	Solyc02g080880	Solyc02g086610	Solyc00g090870	Solyc01g005520	Solyc01g087640	Solyc05g013990	Solyc02g063090	Solyc01g109940	Solyc12g014240	Solyc08g006980	Solyc01g079780
Solyc01g086640	Solyc08g080190	Solyc03g121600	Solyc02g089170	Solyc05g007490	Solyc00g171810	Solyc01g079470	Solyc02g093870	Solyc01g005490	Solyc04g055170	Solyc02g081700	Solyc02g088710	Solyc01g006000	Solyc01g005650	Solyc01g087880	Solyc05g051500	Solyc02g066990	Solyc01g111510	Solyc12g042650	Solyc08g067960	Solyc01g066730
Solyc01g087290	Solyc08g082820	Solyc03g123830	Solyc02g093370	Solyc05g008460	Solyc00g228260	Solyc01g079750	Solyc02g094350	Solyc01g005590	Solyc04g064760	Solyc02g082000	Solyc02g092430	Solyc01g006680	Solyc01g005670	Solyc01g088800	Solyc05g051980	Solyc02g067080	Solyc02g023970	Solyc12g096220	Solyc08g077980	Solyc09g075950
Solyc01g087370	Solyc08g083320	Solyc04g005700	Solyc02g093900	Solyc05g017760	Solyc01g005060	Solyc01g088810	Solyc03g005550	Solyc01g005900	Solyc04g073990	Solyc02g082250	Solyc03g005230	Solyc01g006970	Solyc01g006780	Solyc01g090420	Solyc05g052100	Solyc02g068740	Solyc02g067740	Solyc00g006490	Solyc09g005120	Solyc02g078370
Solyc01g087430	Solyc09g014520	Solyc04g011390	Solyc03g007740	Solyc05g046330	Solyc01g005250	Solyc01g090210	Solyc03g005780	Solyc01g008050	Solyc04g074510	Solyc02g083390	Solyc03g007190	Solyc01g007120	Solyc01g007190	Solyc01g090780	Solyc06g005060	Solyc02g069590	Solyc02g067930	Solyc00g007090	Solyc09g010930	Solyc02g077670
Solyc01g087780	Solyc10g049890	Solyc04g012120	Solyc03g007890	Solyc05g050700	Solyc01g005300	Solyc01g091600	Solyc03g032040	Solyc01g008680	Solyc04g076790	Solyc02g084920	Solyc03g007670	Solyc01g007210	Solyc01g007930	Solyc01g091910	Solyc06g009970	Solyc02g069850	Solyc02g068130	Solyc00g027770	Solyc09g011450	Solyc12g005760
Solyc01g088060	Solyc10g051090	Solyc04g015400	Solyc03g044010	Solyc05g055880	Solyc01g006020	Solyc01g091870	Solyc03g044480	Solyc01g009590	Solyc04g077020	Solyc02g085040	Solyc03g019780	Solyc01g007560	Solyc01g008230	Solyc01g092950	Solyc06g011280	Solyc02g070330	Solyc02g068450	Solyc00g030520	Solyc09g019970	Solyc08g062340
Solyc01g088340	Solyc10g078800	Solyc04g045650	Solyc03g044880	Solyc06g005060	Solyc01g006200	Solyc01g093990	Solyc03g046380	Solyc01g010360	Solyc04g082640	Solyc02g085350	Solyc03g044150	Solyc01g007610	Solyc01g008250	Solyc01g094390	Solyc06g019170	Solyc02g070360	Solyc02g068640	Solyc00g085070	Solyc09g061310	Solyc06g076560
Solyc01g090380	Solyc10g085550	Solyc04g054470	Solyc03g078400	Solyc06g007200	Solyc01g006260	Solyc01g094190	Solyc03g058960	Solyc01g011050	Solyc05g005690	Solyc02g086160	Solyc03g071620	Solyc01g007630	Solyc01g008560	Solyc01g094520	Solyc06g050590	Solyc02g070510	Solyc02g069300	Solyc00g127870	Solyc09g074510	Solyc07g009550
Solyc01g090530	Solyc11g005490	Solyc04g055170	Solyc03g080160	Solyc06g007570	Solyc01g006440	Solyc01g094840	Solyc03g063550	Solyc01g049980	Solyc05g005820	Solyc02g087240	Solyc03g078290	Solyc01g008260	Solyc01g008600	Solyc01g096470	Solyc06g051000	Solyc02g077480	Solyc02g070320	Solyc01g005030	Solyc09g075600	Solyc03g043850
Solyc01g090760	Solyc11g007820	Solyc04g074580	Solyc03g082570	Solyc06g009970	Solyc01g007280	Solyc01g095720	Solyc03g079900	Solyc01g056360	Solyc05g006520	Solyc02g088700	Solyc03g079930	Solyc01g009090	Solyc01g008730	Solyc01g096710	Solyc06g062840	Solyc02g077740	Solyc02g070350	Solyc01g005070	Solyc09g082150	Solyc01g006680
Solyc01g090870	Solyc11g007840	Solyc04g076790	Solyc03g082600	Solyc06g011280	Solyc01g007640	Solyc01g096030	Solyc03g081330	Solyc01g057190	Solyc05g008600	Solyc02g093680	Solyc03g080160	Solyc01g009310	Solyc01g008890	Solyc01g097030	Solyc06g063090	Solyc02g078500	Solyc02g070790	Solyc01g005430	Solyc09g083380	Solyc01g091720
Solyc01g090950	Solyc11g042810	Solyc04g077020	Solyc03g083900	Solyc06g051650	Solyc01g007720	Solyc01g096050	Solyc03g082530	Solyc01g059900	Solyc05g012480	Solyc02g094470	Solyc03g098790	Solyc01g010440	Solyc01g008900	Solyc01g098980	Solyc06g065380	Solyc02g080810	Solyc02g071170	Solyc01g005570	Solyc10g005940	Solyc03g112910
Solyc01g091700	Solyc11g066060	Solyc04g080760	Solyc03g098600	Solyc06g062590	Solyc01g007930	Solyc01g096340	Solyc03g095870	Solyc01g059930	Solyc05g026540	Solyc03g019720	Solyc03g111370	Solyc01g010570	Solyc01g009010	Solyc01g099850	Solyc06g066440	Solyc02g082860	Solyc02g072130	Solyc01g005600	Solyc10g008470	Solyc04g079000
Solyc01g094010	Solyc11g072840	Solyc04g081520	Solyc03g111010	Solyc06g064460	Solyc01g008260	Solyc01g097510	Solyc03g096070	Solyc01g065570	Solyc05g050200	Solyc03g025270	Solyc03g114150	Solyc01g010640	Solyc01g009040	Solyc01g102800	Solyc06g069010	Solyc02g084670	Solyc02g079060	Solyc01g005610	Solyc10g086410	Solyc04g071980
Solyc01g094170	Solyc11g072860	Solyc05g005820	Solyc03g111200	Solyc06g064630	Solyc01g008560	Solyc01g097540	Solyc03g098010	Solyc01g066360	Solyc05g050700	Solyc03g034220	Solyc03g115360	Solyc01g056850	Solyc01g009110	Solyc01g103150	Solyc06g071000	Solyc02g085150	Solyc02g082000	Solyc01g005820	Solyc11g008100	Solyc05g010670
Solyc01g094230	Solyc12g098500	Solyc05g008600	Solyc03g111230	Solyc06g065590	Solyc01g008850	Solyc01g098500	Solyc03g098310	Solyc01g066620	Solyc05g051250	Solyc03g045110	Solyc03g115650	Solyc01g057340	Solyc01g009480	Solyc01g103160	Solyc06g072120	Solyc02g085350	Solyc02g082800	Solyc01g006000	Solyc11g069790	Solyc10g008770
Solyc01g094460	Solyc12g099080	Solyc05g009530	Solyc03g112360	Solyc06g071880	Solyc01g009070	Solyc01g099310	Solyc03g112180	Solyc01g066810	Solyc05g052690	Solyc03g080050	Solyc03g117480	Solyc01g057760	Solyc01g009970	Solyc01g103180	Solyc06g072490	Solyc02g086240	Solyc02g084920	Solyc01g006110	Solyc12g056560	Solyc02g081620
Solyc01g094750	Solyc00g005840	Solyc05g012070	Solyc03g113030	Solyc06g071920	Solyc01g009600	Solyc01g099450	Solyc03g112510	Solyc01g066870	Solyc05g053810	Solyc03g082600	Solyc03g118910	Solyc01g058720	Solyc01g010270	Solyc01g103860	Solyc06g072510	Solyc02g086660	Solyc02g085040	Solyc01g006730	Solyc12g056780	Solyc06g072330
Solyc01g095070	Solyc00g011880	Solyc05g015310	Solyc03g113220	Solyc06g072120	Solyc01g009610	Solyc01g099470	Solyc03g113480	Solyc01g068080	Solyc05g054100	Solyc03g095470	Solyc03g119040	Solyc01g066060	Solyc01g010290	Solyc01g104280	Solyc06g072580	Solyc02g087240	Solyc02g086610	Solyc01g006790	Solyc12g077390	Solyc01g081030
Solyc01g095630	Solyc00g030510	Solyc05g018520	Solyc03g115110	Solyc06g072240	Solyc01g009780	Solyc01g099650	Solyc03g113600	Solyc01g079240	Solyc05g054480	Solyc03g097680	Solyc03g121640	Solyc01g066310	Solyc01g010740	Solyc01g104470	Solyc06g072740	Solyc02g087300	Solyc02g086820	Solyc01g007110		Solyc03g082740
Solyc01g096750	Solyc00g072100	Solyc05g050600	Solyc03g115360	Solyc06g073190	Solyc01g009920	Solyc01g100020	Solyc03g114250	Solyc01g080640	Solyc05g056160	Solyc03g098600	Solyc04g005510	Solyc01g067370	Solyc01g010810	Solyc01g104480	Solyc06g073190	Solyc02g088700	Solyc02g091830	Solyc01g007180		Solyc08g068810
Solyc01g098150	Solyc00g257110	Solyc05g050970	Solyc03g115990	Solyc06g076970	Solyc01g009970	Solyc01g100280	Solyc03g117150	Solyc01g080950	Solyc06g005390	Solyc03g111010	Solyc04g008520	Solyc01g067390	Solyc01g010870	Solyc01g105730	Solyc06g073330	Solyc02g089070	Solyc02g093680	Solyc01g007240		Solyc02g087650
Solyc01g100220	Solyc00g282510	Solyc05g051510	Solyc03g117940	Solyc06g082870	Solyc01g010440	Solyc01g100440	Solyc03g118810	Solyc01g081230	Solyc06g005420	Solyc03g111200	Solyc04g014460	Solyc01g067570	Solyc01g010880	Solyc01g105990	Solyc06g074730	Solyc02g089170	Solyc02g093900	Solyc01g007840		Solyc02g090820
Solyc01g102520	Solyc01g005050	Solyc05g053810	Solyc03g120720	Solyc06g084230	Solyc01g010530	Solyc01g101070	Solyc03g119260	Solyc01g088590	Solyc06g007930	Solyc03g111230	Solyc04g014720	Solyc01g067830	Solyc01g020330	Solyc01g106050	Solyc06g074850	Solyc02g091130	Solyc02g094370	Solyc01g007950		Solyc06g084390
Solyc01g102630	Solyc01g005120	Solyc05g054060	Solyc03g120850	Solyc07g006650	Solyc01g016470	Solyc01g101120	Solyc03g119610	Solyc01g088650	Solyc06g054260	Solyc03g111840	Solyc04g015370	Solyc01g068100	Solyc01g028870	Solyc01g107030	Solyc06g075210	Solyc02g091870	Solyc02g094470	Solyc01g008020		Solyc06g068490
Solyc01g102710	Solyc01g005510	Solyc05g054610	Solyc03g121100	Solyc07g006790	Solyc01g049650	Solyc01g102470	Solyc03g120250	Solyc01g088660	Solyc06g062690	Solyc03g112360	Solyc04g016360	Solyc01g068210	Solyc01g049770	Solyc01g107920	Solyc06g075280	Solyc02g092000	Solyc03g006270	Solyc01g008210		Solyc08g078300
Solyc01g103620	Solyc01g005990	Solyc05g055770	Solyc03g123820	Solyc07g016150	Solyc01g056980	Solyc01g102610	Solyc03g120390	Solyc01g091320	Solyc06g062800	Solyc03g113220	Solyc04g049450	Solyc01g068270	Solyc01g056620	Solyc01g108030	Solyc06g075470	Solyc02g094440	Solyc03g058450	Solyc01g008240		Solyc06g076940
Solyc01g103660	Solyc01g006390	Solyc05g056230	Solyc04g005510	Solyc07g041310	Solyc01g057000	Solyc01g102670	Solyc03g121160	Solyc01g091560	Solyc06g063130	Solyc03g114500	Solyc04g074300	Solyc01g068330	Solyc01g056720	Solyc01g108530	Solyc06g075540	Solyc02g094640	Solyc03g063110	Solyc01g008320		Solyc06g051570
Solyc01g104320	Solyc01g006890	Solyc06g005430	Solyc04g007550	Solyc07g042150	Solyc01g057090	Solyc01g103870	Solyc04g009530	Solyc01g091850	Solyc06g063370	Solyc03g115110	Solyc04g076060	Solyc01g079250	Solyc01g057000	Solyc01g109430	Solyc06g076150	Solyc03g005600	Solyc03g064020	Solyc01g008680		Solyc01g060470
Solyc01g104360	Solyc01g008010	Solyc06g005940	Solyc04g011510	Solyc07g044840	Solyc01g058720	Solyc01g103960	Solyc04g009620	Solyc01g092950	Solyc06g068700	Solyc03g117940	Solyc04g076880	Solyc01g079510	Solyc01g057780	Solyc01g109910	Solyc06g082130	Solyc03g006680	Solyc03g079930	Solyc01g008740		Solyc04g014600
Solyc01g104710	Solyc01g008240	Solyc06g007610	Solyc04g077970	Solyc07g049450	Solyc01g060040	Solyc01g104410	Solyc04g010040	Solyc01g094320	Solyc06g072580	Solyc03g118020	Solyc04g077040	Solyc01g079590	Solyc01g058270	Solyc01g111410	Solyc06g082630	Solyc03g019780	Solyc03g083520	Solyc01g009150		Solyc01g068080
Solyc01g105450	Solyc01g008490	Solyc06g009020	Solyc04g080190	Solyc07g051850	Solyc01g060140	Solyc01g104740	Solyc04g011900	Solyc01g094400	Solyc06g075470	Solyc03g119360	Solyc04g078380	Solyc01g079710	Solyc01g060140	Solyc01g111680	Solyc06g083180	Solyc03g044010	Solyc03g083530	Solyc01g009870		Solyc09g074640
Solyc01g105510	Solyc01g008550	Solyc06g053480	Solyc04g080570	Solyc07g055230	Solyc01g060280	Solyc01g104930	Solyc04g015260	Solyc01g094680	Solyc06g075850	Solyc03g121330	Solyc04g078820	Solyc01g079750	Solyc01g060180	Solyc01g112240	Solyc07g005600	Solyc03g044210	Solyc03g111200	Solyc01g010880		Solyc02g061790
Solyc01g108130	Solyc01g009990	Solyc06g060290	Solyc04g081150	Solyc07g062650	Solyc01g065550	Solyc01g105460	Solyc04g016460	Solyc01g094700	Solyc06g083440	Solyc04g005080	Solyc04g080590	Solyc01g079860	Solyc01g065530	Solyc01g112250	Solyc07g032080	Solyc03g044330	Solyc03g111230	Solyc01g010890		Solyc12g089210
Solyc01g108330	Solyc01g010020	Solyc06g060400	Solyc05g005190	Solyc07g065840	Solyc01g065840	Solyc01g105570	Solyc04g018110	Solyc01g095490	Solyc07g043360	Solyc04g005680	Solyc04g081570	Solyc01g079880	Solyc01g066100	Solyc01g112280	Solyc07g032740	Solyc03g045110	Solyc03g114500	Solyc01g011040		Solyc01g091900
Solyc01g108450	Solyc01g010200	Solyc06g062690	Solyc05g005700	Solyc08g006040	Solyc01g066520	Solyc01g105660	Solyc04g025870	Solyc01g095520	Solyc07g044860	Solyc04g007550	Solyc05g009030	Solyc01g080240	Solyc01g067000	Solyc02g014350	Solyc07g044840	Solyc03g058920	Solyc03g115360	Solyc01g028930		Solyc02g085860
Solyc01g108460	Solyc01g010230	Solyc06g063130	Solyc05g013440	Solyc08g042050	Solyc01g068060	Solyc01g106040	Solyc04g045390	Solyc01g095780	Solyc07g045350	Solyc04g008460	Solyc05g012070	Solyc01g080470	Solyc01g067610	Solyc02g021650	Solyc07g045350	Solyc03g063150	Solyc03g118000	Solyc01g044490		Solyc03g111870
Solyc01g108620	Solyc01g010780	Solyc06g068240	Solyc05g015220	Solyc08g074550	Solyc01g079590	Solyc01g106590	Solyc04g049400	Solyc01g096730	Solyc07g062220	Solyc04g009140	Solyc05g014470	Solyc01g080670	Solyc01g067790	Solyc02g021690	Solyc07g051850	Solyc03g080050	Solyc03g118710	Solyc01g057040		Solyc10g079930
Solyc01g109040	Solyc01g010880	Solyc06g068320	Solyc05g051500	Solyc08g075090	Solyc01g080020	Solyc01g106970	Solyc04g050260	Solyc01g096890	Solyc07g064800	Solyc04g009410	Solyc05g023800	Solyc01g080690	Solyc01g067900	Solyc02g062100	Solyc07g054640	Solyc03g083440	Solyc03g119360	Solyc01g058720		Solyc09g011030
Solyc01g109080	Solyc01g056310	Solyc06g068700	Solyc05g052690	Solyc08g075700	Solyc01g080340	Solyc01g107320	Solyc04g054740	Solyc01g097180	Solyc07g065090	Solyc04g010240	Solyc05g051510	Solyc01g081010	Solyc01g068020	Solyc02g062110	Solyc07g054670	Solyc03g093360	Solyc03g120010	Solyc01g059930		Solyc06g073230
Solyc01g109090	Solyc01g056360	Solyc06g069010	Solyc05g053300	Solyc09g007630	Solyc01g080470	Solyc01g107350	Solyc04g054910	Solyc01g097340	Solyc08g006650	Solyc04g011400	Solyc05g053140	Solyc01g081300	Solyc01g068170	Solyc02g062290	Solyc08g008310	Solyc03g097390	Solyc03g120750	Solyc01g060030		Solyc03g082370
Solyc01g109180	Solyc01g057590	Solyc06g071100	Solyc05g053670	Solyc09g008460	Solyc01g080610	Solyc01g108050	Solyc04g071480	Solyc01g097960	Solyc08g006890	Solyc04g011510	Solyc05g054150	Solyc01g081400	Solyc01g068540	Solyc02g062610	Solyc08g016580	Solyc03g097680	Solyc03g121330	Solyc01g066480		Solyc07g043590
Solyc01g109630	Solyc01g057850	Solyc06g072580	Solyc05g053940	Solyc09g010630	Solyc01g080720	Solyc01g108070	Solyc04g072240	Solyc01g098220	Solyc08g008340	Solyc04g063290	Solyc05g054240	Solyc01g081500	Solyc01g079070	Solyc02g062640	Solyc08g016750	Solyc03g110960	Solyc03g123730	Solyc01g066590		Solyc07g062880
Solyc01g109670	Solyc01g058520	Solyc06g073750	Solyc05g054580	Solyc09g057650	Solyc01g080910	Solyc01g108930	Solyc04g074630	Solyc01g098600	Solyc08g062910	Solyc04g064510	Solyc05g054580	Solyc01g086650	Solyc01g079500	Solyc02g062860	Solyc08g062910	Solyc03g111180	Solyc04g005510	Solyc01g066720		Solyc07g006960
Solyc01g109700	Solyc01g059930	Solyc06g074670	Solyc05g056130	Solyc09g073000	Solyc01g081140	Solyc01g110040	Solyc04g076660	Solyc01g098990	Solyc08g074680	Solyc04g072910	Solyc05g054610	Solyc01g086740	Solyc01g079630	Solyc02g062870	Solyc08g066100	Solyc03g111310	Solyc04g009310	Solyc01g066810		Solyc04g011440
Solyc01g109760	Solyc01g065510	Solyc06g075930	Solyc05g056160	Solyc09g083080	Solyc01g081250	Solyc01g110090	Solyc04g077540	Solyc01g099540	Solyc08g076470	Solyc04g074580	Solyc05g054810	Solyc01g087470	Solyc01g079760	Solyc02g067370	Solyc08g066360	Solyc03g112360	Solyc04g009650	Solyc01g068120		Solyc03g114330
Solyc01g109860	Solyc01g065540	Solyc06g075960	Solyc06g005150	Solyc09g090140	Solyc01g086710	Solyc01g111810	Solyc04g078090	Solyc01g099570	Solyc08g077180	Solyc04g077970	Solyc06g005150	Solyc01g087490	Solyc01g080800	Solyc02g067520	Solyc08g069110	Solyc03g115110	Solyc04g011400	Solyc01g068410		Solyc07g056510
Solyc01g109950	Solyc01g066360	Solyc06g076170	Solyc06g005160	Solyc09g090700	Solyc01g086740	Solyc01g111860	Solyc04g078690	Solyc01g099820	Solyc08g077930	Solyc04g078540	Solyc06g005160	Solyc01g090420	Solyc01g081250	Solyc02g067910	Solyc08g079080	Solyc03g115840	Solyc04g011500	Solyc01g068450		Solyc01g103190
Solyc01g110160	Solyc01g066740	Solyc06g076660	Solyc06g005420	Solyc10g005560	Solyc01g087090	Solyc01g111880	Solyc04g079390	Solyc01g099940	Solyc08g078390	Solyc04g079180	Solyc06g005430	Solyc01g090500	Solyc01g081270	Solyc02g068010	Solyc08g081520	Solyc03g116400	Solyc04g014270	Solyc01g073710		Solyc05g043310
Solyc01g110430	Solyc01g066810	Solyc06g076870	Solyc06g007670	Solyc10g007980	Solyc01g087240	Solyc01g112170	Solyc04g080430	Solyc01g100180	Solyc08g079070	Solyc04g079200	Solyc06g009210	Solyc01g090670	Solyc01g081490	Solyc02g068230	Solyc08g081740	Solyc03g117480	Solyc04g014760	Solyc01g073940		Solyc03g115590
Solyc01g111330	Solyc01g067890	Solyc06g082090	Solyc06g007780	Solyc10g008010	Solyc01g087580	Solyc02g005490	Solyc04g080620	Solyc01g100460	Solyc09g008840	Solyc04g079270	Solyc06g009400	Solyc01g091190	Solyc01g087290	Solyc02g070560	Solyc09g007250	Solyc03g117490	Solyc04g054470	Solyc01g074010		Solyc03g098320
Solyc01g111900	Solyc01g068030	Solyc06g083790	Solyc06g008260	Solyc10g080710	Solyc01g088550	Solyc02g014360	Solyc04g082010	Solyc01g103240	Solyc09g009260	Solyc04g080190	Solyc06g009530	Solyc01g091270	Solyc01g087600	Solyc02g070670	Solyc09g008280	Solyc03g118010	Solyc04g054980	Solyc01g079090		Solyc02g079490
Solyc01g111970	Solyc01g068100	Solyc07g009140	Solyc06g009210	Solyc10g083740	Solyc01g088600	Solyc02g023980	Solyc04g082630	Solyc01g103900	Solyc09g009390	Solyc04g080570	Solyc06g060400	Solyc01g091510	Solyc01g087720	Solyc02g071430	Solyc09g008840	Solyc03g118020	Solyc04g056390	Solyc01g079250		Solyc03g123560
Solyc02g005290	Solyc01g068120	Solyc07g042910	Solyc06g035870	Solyc10g085480	Solyc01g088820	Solyc02g023990	Solyc05g005080	Solyc01g105720	Solyc09g010370	Solyc04g081150	Solyc06g063090	Solyc01g091720	Solyc01g088130	Solyc02g071460	Solyc09g048990	Solyc03g118100	Solyc04g058070	Solyc01g079510		Solyc05g054200
Solyc02g014150	Solyc01g068610	Solyc07g043560	Solyc06g063240	Solyc10g086010	Solyc01g090450	Solyc02g031970	Solyc05g007920	Solyc01g106060	Solyc09g014520	Solyc04g081880	Solyc06g064460	Solyc01g091880	Solyc01g088150	Solyc02g071980	Solyc09g073000	Solyc03g118650	Solyc04g063230	Solyc01g079610		Solyc01g104740
Solyc02g014290	Solyc01g068630	Solyc07g053260	Solyc06g065470	Solyc11g006350	Solyc01g091170	Solyc02g032550	Solyc05g009870	Solyc01g106100	Solyc09g057670	Solyc04g082460	Solyc06g064630	Solyc01g094150	Solyc01g088310	Solyc02g072440	Solyc09g083410	Solyc03g119040	Solyc04g072060	Solyc01g080270		Solyc04g081650
Solyc02g014530	Solyc01g079070	Solyc07g056330	Solyc06g069090	Solyc11g006690	Solyc01g091260	Solyc02g055550	Solyc05g009930	Solyc01g106860	Solyc09g082770	Solyc04g082670	Solyc06g065520	Solyc01g094280	Solyc01g088470	Solyc02g078220	Solyc09g090140	Solyc03g121070	Solyc04g074300	Solyc01g080430		Solyc02g032330
Solyc02g021360	Solyc01g079240	Solyc07g064130	Solyc06g071700	Solyc11g010190	Solyc01g091270	Solyc02g061760	Solyc05g013060	Solyc01g107920	Solyc09g084450	Solyc04g082880	Solyc06g065590	Solyc01g095200	Solyc01g088620	Solyc02g079850	Solyc09g092130	Solyc03g121960	Solyc04g074510	Solyc01g080520		Solyc06g084400
Solyc02g022910	Solyc01g079340	Solyc07g064800	Solyc06g071910	Solyc11g013260	Solyc01g091550	Solyc02g062500	Solyc05g013160	Solyc01g108120	Solyc09g090190	Solyc05g005190	Solyc06g068320	Solyc01g095370	Solyc01g091260	Solyc02g080480	Solyc10g007290	Solyc04g005080	Solyc04g074550	Solyc01g080670		Solyc02g080790
Solyc02g032330	Solyc01g079650	Solyc07g065090	Solyc06g073300	Solyc11g039840	Solyc01g091830	Solyc02g062610	Solyc05g013180	Solyc01g108310	Solyc09g091070	Solyc05g005700	Solyc06g069010	Solyc01g096100	Solyc01g091350	Solyc02g081140	Solyc10g007530	Solyc04g006970	Solyc04g079180	Solyc01g080750		Solyc10g078470
Solyc02g055440	Solyc01g080310	Solyc07g066610	Solyc06g073370	Solyc11g042610	Solyc01g094990	Solyc02g062950	Solyc05g021390	Solyc01g108460	Solyc09g091170	Solyc05g005710	Solyc06g071880	Solyc01g096400	Solyc01g091500	Solyc02g081190	Solyc10g007780	Solyc04g008280	Solyc04g081150	Solyc01g086970		Solyc06g082380
Solyc02g062140	Solyc01g080430	Solyc08g006890	Solyc06g075850	Solyc11g069150	Solyc01g095220	Solyc02g062960	Solyc05g024260	Solyc01g108610	Solyc10g017620	Solyc05g007250	Solyc06g071920	Solyc01g096490	Solyc01g091820	Solyc02g081610	Solyc10g018060	Solyc04g008590	Solyc04g081880	Solyc01g086980		Solyc09g055570
Solyc02g063220	Solyc01g080480	Solyc08g015690	Solyc06g076020	Solyc11g069440	Solyc01g096170	Solyc02g063440	Solyc05g025600	Solyc01g109710	Solyc10g049890	Solyc05g008460	Solyc06g072490	Solyc01g096680	Solyc01g094490	Solyc02g082200	Solyc10g049890	Solyc04g011510	Solyc04g082640	Solyc01g087000		Solyc04g008340
Solyc02g064800	Solyc01g081380	Solyc08g041870	Solyc06g083180	Solyc11g072450	Solyc01g097970	Solyc02g064650	Solyc05g032750	Solyc01g109760	Solyc10g051350	Solyc05g009530	Solyc06g073280	Solyc01g098320	Solyc01g094540	Solyc02g082280	Solyc10g051380	Solyc04g012120	Solyc05g005190	Solyc01g087030		Solyc02g079410
Solyc02g064940	Solyc01g081440	Solyc08g062910	Solyc07g008370	Solyc12g005560	Solyc01g098080	Solyc02g065500	Solyc05g043310	Solyc01g111360	Solyc10g054910	Solyc05g009600	Solyc06g073300	Solyc01g098630	Solyc01g094640	Solyc02g082470	Solyc10g054130	Solyc04g015110	Solyc05g005700	Solyc01g087520		Solyc11g072300
Solyc02g065080	Solyc01g086920	Solyc08g074620	Solyc07g014700	Solyc12g009140	Solyc01g098210	Solyc02g067250	Solyc05g043320	Solyc01g111540	Solyc10g077030	Solyc05g012080	Solyc06g073370	Solyc01g099120	Solyc01g095030	Solyc02g082900	Solyc10g078740	Solyc04g015830	Solyc05g005710	Solyc01g087550		Solyc09g015020
Solyc02g065560	Solyc01g087260	Solyc08g076470	Solyc07g043360	Solyc12g009400	Solyc01g098430	Solyc02g067340	Solyc05g050860	Solyc02g005510	Solyc10g081510	Solyc05g012340	Solyc06g073760	Solyc01g099690	Solyc01g095120	Solyc02g083290	Solyc10g079400	Solyc04g016360	Solyc05g007250	Solyc01g087730		Solyc01g006970
Solyc02g066950	Solyc01g087400	Solyc08g077930	Solyc07g044760	Solyc12g009410	Solyc01g098600	Solyc02g068370	Solyc05g051320	Solyc02g014560	Solyc10g083970	Solyc05g013990	Solyc06g074980	Solyc01g099800	Solyc01g095230	Solyc02g083410	Solyc10g081030	Solyc04g026030	Solyc05g009600	Solyc01g087990		Solyc09g072630
Solyc02g067440	Solyc01g087540	Solyc08g078390	Solyc07g045240	Solyc12g010040	Solyc01g099660	Solyc02g068420	Solyc05g051590	Solyc02g022920	Solyc10g085550	Solyc05g018520	Solyc06g075620	Solyc01g099840	Solyc01g095270	Solyc02g084810	Solyc10g081510	Solyc04g045340	Solyc05g010150	Solyc01g088710		Solyc01g100230
Solyc02g067920	Solyc01g087610	Solyc08g079070	Solyc07g047790	Solyc12g055800	Solyc01g099670	Solyc02g068430	Solyc05g052020	Solyc02g032910	Solyc10g085640	Solyc05g046330	Solyc06g075830	Solyc01g100130	Solyc01g095320	Solyc02g086460	Solyc10g083120	Solyc04g049070	Solyc05g012570	Solyc01g089860		Solyc01g107590
Solyc02g068300	Solyc01g088650	Solyc09g008610	Solyc07g052350	Solyc12g096540	Solyc01g099680	Solyc02g068730	Solyc05g053060	Solyc02g062160	Solyc10g085650	Solyc05g050970	Solyc06g075960	Solyc01g100230	Solyc01g095360	Solyc02g087950	Solyc10g083970	Solyc04g055170	Solyc05g014560	Solyc01g090500		Solyc01g107860
Solyc02g069520	Solyc01g088760	Solyc09g009390	Solyc07g053280	Solyc12g096700	Solyc01g100580	Solyc02g069510	Solyc05g053230	Solyc02g062750	Solyc10g085920	Solyc05g051500	Solyc06g076660	Solyc01g100270	Solyc01g096190	Solyc02g088260	Solyc10g085550	Solyc04g055200	Solyc05g018520	Solyc01g090940		Solyc07g026810
Solyc02g069970	Solyc01g088780	Solyc09g010100	Solyc07g056370	Solyc12g098560	Solyc01g100990	Solyc02g070290	Solyc05g053320	Solyc02g062790	Solyc10g086190	Solyc05g052100	Solyc06g082370	Solyc01g100690	Solyc01g096210	Solyc02g088280	Solyc10g085640	Solyc04g063290	Solyc05g023800	Solyc01g091320		Solyc02g068590
Solyc02g070810	Solyc01g089850	Solyc09g057670	Solyc07g056390	Solyc12g099100	Solyc01g101010	Solyc02g070370	Solyc05g056550	Solyc02g062860	Solyc11g006550	Solyc05g052470	Solyc07g008780	Solyc01g100730	Solyc01g096340	Solyc02g088380	Solyc10g085920	Solyc04g064510	Solyc05g026540	Solyc01g091590		Solyc02g070690
Solyc02g071210	Solyc01g089910	Solyc09g075430	Solyc07g064190	Solyc00g006490	Solyc01g102320	Solyc02g076690	Solyc06g005000	Solyc02g062870	Solyc11g008280	Solyc05g053300	Solyc07g042220	Solyc01g101060	Solyc01g096550	Solyc02g088900	Solyc11g005680	Solyc04g070980	Solyc05g046300	Solyc01g095200		Solyc06g051740
Solyc02g071520	Solyc01g089920	Solyc09g082320	Solyc07g065170	Solyc00g007070	Solyc01g102990	Solyc02g077380	Solyc06g005590	Solyc02g063310	Solyc11g010200	Solyc05g053670	Solyc07g043560	Solyc01g102500	Solyc01g096970	Solyc02g089100	Solyc11g008370	Solyc04g071340	Solyc05g050200	Solyc01g095990		Solyc01g050040
Solyc02g071530	Solyc01g090050	Solyc10g005510	Solyc08g006820	Solyc00g007080	Solyc01g103150	Solyc02g077680	Solyc06g005820	Solyc02g063340	Solyc11g012460	Solyc05g053940	Solyc07g044760	Solyc01g102800	Solyc01g098070	Solyc02g089260	Solyc11g008680	Solyc04g071690	Solyc05g051250	Solyc01g096020		Solyc03g033470
Solyc02g071710	Solyc01g090240	Solyc10g008910	Solyc08g015860	Solyc00g009040	Solyc01g103160	Solyc02g077770	Solyc06g007140	Solyc02g065100	Solyc11g019920	Solyc05g054640	Solyc07g047790	Solyc01g103080	Solyc01g098190	Solyc02g089280	Solyc11g013870	Solyc04g072860	Solyc05g051850	Solyc01g096130		Solyc06g036290
Solyc02g071860	Solyc01g090650	Solyc10g017830	Solyc08g016510	Solyc00g009060	Solyc01g103490	Solyc02g077780	Solyc06g007760	Solyc02g065380	Solyc11g042850	Solyc05g055770	Solyc07g049450	Solyc01g103210	Solyc01g098510	Solyc02g089560	Solyc11g042850	Solyc04g074580	Solyc05g052070	Solyc01g096500		Solyc01g103990
Solyc02g072120	Solyc01g090840	Solyc10g044740	Solyc08g029230	Solyc00g022100	Solyc01g103510	Solyc02g077890	Solyc06g008330	Solyc02g065640	Solyc11g065670	Solyc05g056130	Solyc07g051850	Solyc01g103440	Solyc01g099380	Solyc02g090420	Solyc11g062190	Solyc04g076090	Solyc05g052110	Solyc01g096660		Solyc01g095430
Solyc02g072500	Solyc01g091010	Solyc10g051350	Solyc08g062920	Solyc00g056680	Solyc01g104220	Solyc02g078300	Solyc06g030510	Solyc02g067150	Solyc11g073200	Solyc05g056310	Solyc07g053260	Solyc01g103670	Solyc01g099390	Solyc02g090570	Solyc11g069000	Solyc04g076140	Solyc05g052140	Solyc01g096780		Solyc05g055010
Solyc02g077160	Solyc01g091150	Solyc10g078740	Solyc08g074240	Solyc00g127660	Solyc01g104460	Solyc02g078390	Solyc06g036100	Solyc02g067220	Solyc11g073210	Solyc06g005060	Solyc07g053280	Solyc01g103740	Solyc01g099660	Solyc02g090710	Solyc11g073250	Solyc04g076790	Solyc05g053670	Solyc01g097010		Solyc06g076570
Solyc02g078050	Solyc01g091530	Solyc10g081030	Solyc08g079020	Solyc01g005110	Solyc01g104670	Solyc02g078460	Solyc06g053840	Solyc02g067450	Solyc12g006010	Solyc06g007200	Solyc07g055230	Solyc01g103990	Solyc01g099960	Solyc02g091660	Solyc11g073260	Solyc04g077040	Solyc05g053810	Solyc01g097180		Solyc01g091260
Solyc02g078100	Solyc01g091780	Solyc10g081130	Solyc08g083120	Solyc01g005290	Solyc01g104890	Solyc02g078980	Solyc06g054400	Solyc02g067510	Solyc12g006540	Solyc06g007360	Solyc07g064270	Solyc01g104640	Solyc01g099970	Solyc02g092830	Solyc12g009400	Solyc04g080570	Solyc05g053940	Solyc01g097250		Solyc03g083310
Solyc02g078320	Solyc01g094020	Solyc10g081510	Solyc09g005720	Solyc01g005370	Solyc01g106020	Solyc02g079190	Solyc06g060840	Solyc02g069300	Solyc12g010790	Solyc06g007520	Solyc07g064880	Solyc01g104890	Solyc01g100830	Solyc02g092930	Solyc12g010040	Solyc04g080590	Solyc05g054110	Solyc01g097320		Solyc04g014430
Solyc02g078650	Solyc01g094060	Solyc11g005330	Solyc09g007250	Solyc01g005490	Solyc01g106150	Solyc02g079310	Solyc06g062570	Solyc02g069610	Solyc12g011000	Solyc06g007570	Solyc07g064930	Solyc01g105140	Solyc01g100940	Solyc02g093210	Solyc12g010950	Solyc04g081740	Solyc05g055710	Solyc01g097330		Solyc06g033850
Solyc02g078780	Solyc01g094400	Solyc11g008280	Solyc09g008670	Solyc01g005580	Solyc01g106560	Solyc02g079340	Solyc06g063150	Solyc02g070470	Solyc12g015860	Solyc06g007610	Solyc07g065170	Solyc01g105340	Solyc01g101070	Solyc02g093360	Solyc12g011000	Solyc04g082000	Solyc05g055770	Solyc01g097540		Solyc08g062960
Solyc02g078800	Solyc01g094690	Solyc11g008770	Solyc09g008800	Solyc01g005810	Solyc01g106630	Solyc02g080310	Solyc06g064610	Solyc02g071460	Solyc12g039120	Solyc06g007670	Solyc07g065840	Solyc01g106450	Solyc01g102470	Solyc02g093510	Solyc12g014180	Solyc04g082460	Solyc05g056160	Solyc01g097740		Solyc05g014650
Solyc02g079780	Solyc01g094810	Solyc11g008810	Solyc09g008840	Solyc01g005840	Solyc01g107170	Solyc02g080890	Solyc06g065620	Solyc02g072440	Solyc12g088900	Solyc06g007780	Solyc08g015690	Solyc01g106600	Solyc01g103050	Solyc02g093870	Solyc12g015860	Solyc04g082670	Solyc05g056310	Solyc01g097990		Solyc05g010720
Solyc02g079920	Solyc01g094820	Solyc11g010200	Solyc09g009020	Solyc01g006000	Solyc01g107630	Solyc02g081270	Solyc06g065970	Solyc02g076860	Solyc00g007090	Solyc06g008260	Solyc08g062660	Solyc01g107880	Solyc01g103250	Solyc02g094160	Solyc12g040680	Solyc04g082780	Solyc06g005150	Solyc01g098040		Solyc03g007000
Solyc02g080190	Solyc01g094970	Solyc11g010230	Solyc09g010370	Solyc01g006090	Solyc01g108090	Solyc02g082010	Solyc06g066730	Solyc02g077220	Solyc00g007100	Solyc06g009970	Solyc08g062920	Solyc01g108100	Solyc01g103320	Solyc02g094190	Solyc12g042920	Solyc05g005160	Solyc06g008260	Solyc01g098550		Solyc03g033310
Solyc02g080220	Solyc01g095530	Solyc11g011380	Solyc09g020130	Solyc01g006100	Solyc01g108100	Solyc02g082520	Solyc06g068500	Solyc02g077510	Solyc00g009080	Solyc06g011280	Solyc08g077890	Solyc01g108180	Solyc01g103390	Solyc02g094250	Solyc12g056250	Solyc05g005490	Solyc06g008940	Solyc01g098900		Solyc12g043110
Solyc02g080410	Solyc01g095670	Solyc11g011480	Solyc09g061230	Solyc01g006120	Solyc01g108160	Solyc02g082890	Solyc06g068920	Solyc02g077970	Solyc00g022100	Solyc06g019170	Solyc08g079020	Solyc01g108260	Solyc01g103490	Solyc02g094320	Solyc12g056450	Solyc05g005820	Solyc06g009210	Solyc01g099130		Solyc03g115230
Solyc02g080540	Solyc01g096070	Solyc11g013490	Solyc09g064450	Solyc01g006170	Solyc01g108500	Solyc02g082970	Solyc06g069620	Solyc02g078190	Solyc00g085070	Solyc06g050590	Solyc09g007630	Solyc01g109560	Solyc01g103560	Solyc03g005120	Solyc12g056530	Solyc05g006520	Solyc06g009660	Solyc01g099240		Solyc12g026400
Solyc02g081150	Solyc01g096660	Solyc11g065670	Solyc09g065330	Solyc01g006210	Solyc01g108640	Solyc02g083200	Solyc06g071130	Solyc02g078280	Solyc00g127660	Solyc06g050980	Solyc09g008070	Solyc01g109590	Solyc01g103720	Solyc03g005850	Solyc12g088160	Solyc05g006590	Solyc06g036350	Solyc01g099300		Solyc09g009470
Solyc02g081990	Solyc01g097010	Solyc11g069790	Solyc09g075010	Solyc01g006280	Solyc01g108910	Solyc02g083430	Solyc06g072510	Solyc02g078370	Solyc00g127870	Solyc06g051650	Solyc09g008800	Solyc01g110270	Solyc01g103950	Solyc03g006200	Solyc12g098500	Solyc05g008020	Solyc06g049080	Solyc01g099400		Solyc04g072160
Solyc02g082140	Solyc01g097050	Solyc11g070090	Solyc09g075450	Solyc01g006430	Solyc01g109730	Solyc02g083690	Solyc06g072740	Solyc02g078430	Solyc00g257110	Solyc06g065470	Solyc09g009030	Solyc01g112290	Solyc01g103970	Solyc03g006310	Solyc12g099100	Solyc05g008600	Solyc06g050770	Solyc01g099540		Solyc01g098070
Solyc02g082490	Solyc01g097160	Solyc11g071800	Solyc10g006480	Solyc01g006710	Solyc01g109820	Solyc02g083970	Solyc06g072840	Solyc02g078500	Solyc01g005110	Solyc06g066100	Solyc09g011920	Solyc02g014870	Solyc01g104060	Solyc03g006320	Solyc12g099260	Solyc05g010260	Solyc06g053820	Solyc01g099690		Solyc03g079940
Solyc02g083570	Solyc01g097180	Solyc11g072640	Solyc10g007180	Solyc01g006880	Solyc01g110060	Solyc02g084520	Solyc06g073080	Solyc02g079330	Solyc01g005430	Solyc06g067940	Solyc09g018750	Solyc02g021760	Solyc01g104410	Solyc03g006820	Solyc00g007190	Solyc05g012270	Solyc06g060260	Solyc01g099770		Solyc03g119710
Solyc02g085030	Solyc01g097200	Solyc12g017570	Solyc10g007760	Solyc01g007070	Solyc01g110080	Solyc02g084900	Solyc06g073610	Solyc02g079350	Solyc01g005510	Solyc06g068240	Solyc09g057650	Solyc02g022870	Solyc01g104630	Solyc03g007320	Solyc01g006280	Solyc05g012420	Solyc06g062800	Solyc01g099790		Solyc03g123540
Solyc02g085220	Solyc01g097250	Solyc12g056220	Solyc10g008140	Solyc01g007100	Solyc01g110110	Solyc02g085660	Solyc06g074200	Solyc02g080480	Solyc01g006440	Solyc06g069090	Solyc09g064660	Solyc02g038750	Solyc01g104660	Solyc03g019910	Solyc01g007490	Solyc05g012480	Solyc06g062870	Solyc01g099800		Solyc02g078470
Solyc02g085710	Solyc01g097290	Solyc12g056540	Solyc10g009390	Solyc01g007120	Solyc01g110150	Solyc02g086300	Solyc06g074650	Solyc02g080760	Solyc01g006510	Solyc06g071000	Solyc09g066430	Solyc02g061790	Solyc01g104740	Solyc03g020060	Solyc01g008010	Solyc05g013380	Solyc06g064460	Solyc01g100060		Solyc05g054880
Solyc02g086110	Solyc01g097340	Solyc12g088720	Solyc10g050160	Solyc01g007140	Solyc01g110170	Solyc02g086450	Solyc06g075710	Solyc02g080780	Solyc01g006960	Solyc06g071100	Solyc09g073000	Solyc02g061840	Solyc01g104870	Solyc03g025800	Solyc01g008050	Solyc05g014470	Solyc06g065520	Solyc01g100110		Solyc01g081250
Solyc02g086320	Solyc01g097440	Solyc12g096300	Solyc10g078550	Solyc01g007180	Solyc01g111060	Solyc02g086550	Solyc06g076980	Solyc02g082750	Solyc01g006980	Solyc06g071870	Solyc09g075370	Solyc02g062680	Solyc01g105120	Solyc03g026010	Solyc01g008100	Solyc05g017760	Solyc06g065590	Solyc01g100140		Solyc02g062000
Solyc02g086370	Solyc01g097660	Solyc12g099660	Solyc10g078620	Solyc01g007250	Solyc01g111140	Solyc02g087050	Solyc06g082200	Solyc02g082990	Solyc01g007150	Solyc06g071910	Solyc09g075430	Solyc02g062700	Solyc01g107020	Solyc03g026220	Solyc01g008960	Solyc05g048760	Solyc06g066100	Solyc01g100170		Solyc06g076520
Solyc02g086460	Solyc01g097820	Solyc00g006810	Solyc10g081180	Solyc01g007340	Solyc01g112100	Solyc02g087220	Solyc07g005330	Solyc02g083360	Solyc01g007230	Solyc06g072120	Solyc09g082060	Solyc02g062720	Solyc01g107080	Solyc03g031620	Solyc01g009380	Solyc05g050970	Solyc06g067980	Solyc01g100350		Solyc01g096520
Solyc02g086860	Solyc01g098220	Solyc00g006830	Solyc10g083280	Solyc01g007560	Solyc02g014460	Solyc02g087270	Solyc07g005760	Solyc02g083440	Solyc01g007790	Solyc06g073190	Solyc09g082320	Solyc02g062780	Solyc01g107200	Solyc03g031690	Solyc01g010370	Solyc05g051000	Solyc06g068160	Solyc01g100500		Solyc01g094490
Solyc02g086890	Solyc01g098560	Solyc00g007010	Solyc10g083570	Solyc01g007600	Solyc02g032920	Solyc02g089410	Solyc07g006330	Solyc02g085150	Solyc01g007920	Solyc06g073900	Solyc09g082970	Solyc02g064630	Solyc01g107390	Solyc03g031710	Solyc01g010500	Solyc05g051390	Solyc06g068320	Solyc01g100690		Solyc08g005420
Solyc02g087310	Solyc01g098640	Solyc00g007090	Solyc11g005670	Solyc01g007610	Solyc02g032930	Solyc02g090100	Solyc07g006700	Solyc02g085330	Solyc01g008010	Solyc06g074670	Solyc09g083370	Solyc02g064650	Solyc01g107740	Solyc03g033340	Solyc01g016470	Solyc05g052120	Solyc06g068700	Solyc01g101000		Solyc10g081370
Solyc02g088330	Solyc01g098650	Solyc00g011890	Solyc11g011220	Solyc01g007670	Solyc02g061800	Solyc02g091570	Solyc07g007940	Solyc02g085670	Solyc01g008100	Solyc06g076870	Solyc09g090140	Solyc02g065370	Solyc01g108070	Solyc03g034080	Solyc01g058670	Solyc05g052510	Solyc06g068960	Solyc01g102500		Solyc07g024020
Solyc02g088570	Solyc01g098700	Solyc00g027770	Solyc11g011930	Solyc01g007770	Solyc02g061960	Solyc02g092080	Solyc07g008170	Solyc02g086030	Solyc01g008120	Solyc06g076970	Solyc10g006070	Solyc02g067070	Solyc01g108660	Solyc03g044300	Solyc01g059830	Solyc05g053300	Solyc06g071290	Solyc01g102530		Solyc11g020330
Solyc02g089160	Solyc01g099460	Solyc00g082150	Solyc11g013440	Solyc01g007840	Solyc02g062410	Solyc02g092260	Solyc07g008520	Solyc02g087670	Solyc01g008240	Solyc06g082090	Solyc10g007180	Solyc02g067470	Solyc01g108860	Solyc03g044480	Solyc01g066370	Solyc05g054060	Solyc06g071880	Solyc01g103020		Solyc06g011400
Solyc02g089550	Solyc01g099520	Solyc00g085070	Solyc11g067100	Solyc01g007860	Solyc02g062420	Solyc02g093150	Solyc07g015920	Solyc02g087860	Solyc01g008310	Solyc06g082650	Solyc10g008010	Solyc02g068100	Solyc01g109380	Solyc03g045050	Solyc01g066870	Solyc05g054440	Solyc06g073370	Solyc01g103210		Solyc11g008920
Solyc02g091020	Solyc01g099630	Solyc00g127870	Solyc11g070030	Solyc01g008080	Solyc02g062680	Solyc02g093460	Solyc07g022840	Solyc02g088380	Solyc01g008470	Solyc06g082670	Solyc10g008140	Solyc02g068110	Solyc01g109860	Solyc03g046570	Solyc01g079840	Solyc05g054480	Solyc06g073900	Solyc01g103400		Solyc03g119400
Solyc02g091160	Solyc01g099820	Solyc00g206460	Solyc11g070060	Solyc01g008160	Solyc02g062700	Solyc02g093790	Solyc07g024030	Solyc02g089570	Solyc01g008530	Solyc06g082870	Solyc10g008910	Solyc02g068230	Solyc01g110040	Solyc03g051790	Solyc01g081390	Solyc05g054590	Solyc06g082660	Solyc01g103660		Solyc07g005970
Solyc02g091180	Solyc01g100140	Solyc01g005030	Solyc11g070080	Solyc01g008170	Solyc02g062890	Solyc02g093800	Solyc07g032260	Solyc02g089580	Solyc01g008550	Solyc06g083180	Solyc10g078550	Solyc02g068240	Solyc01g110080	Solyc03g053130	Solyc01g081520	Solyc05g054640	Solyc06g082780	Solyc01g103710		Solyc02g079930
Solyc02g091620	Solyc01g100370	Solyc01g005130	Solyc11g071640	Solyc01g008200	Solyc02g062910	Solyc02g094600	Solyc07g043490	Solyc02g089620	Solyc01g008850	Solyc06g083300	Solyc10g079880	Solyc02g068560	Solyc01g110460	Solyc03g058350	Solyc01g086750	Solyc05g055730	Solyc06g083960	Solyc01g103890		Solyc10g078190
Solyc02g092240	Solyc01g100650	Solyc01g005380	Solyc11g072230	Solyc01g008290	Solyc02g063160	Solyc03g005170	Solyc07g048010	Solyc02g089990	Solyc01g008950	Solyc06g083790	Solyc10g080590	Solyc02g069100	Solyc01g111240	Solyc03g058390	Solyc01g087020	Solyc05g055760	Solyc06g084210	Solyc01g104080		Solyc09g074480
Solyc02g092420	Solyc01g100690	Solyc01g005430	Solyc11g073210	Solyc01g008360	Solyc02g063280	Solyc03g005190	Solyc07g049130	Solyc02g091420	Solyc01g009020	Solyc06g084230	Solyc10g081180	Solyc02g069120	Solyc01g111550	Solyc03g058960	Solyc01g088590	Solyc05g056250	Solyc06g084230	Solyc01g104600		Solyc01g096400
Solyc02g092520	Solyc01g100760	Solyc01g005550	Solyc12g005330	Solyc01g008470	Solyc02g063490	Solyc03g006030	Solyc07g054290	Solyc02g091480	Solyc01g009180	Solyc06g084310	Solyc10g082030	Solyc02g069160	Solyc01g111860	Solyc03g063480	Solyc01g090770	Solyc06g005160	Solyc07g005200	Solyc01g104660		Solyc04g014480
Solyc02g092700	Solyc01g100930	Solyc01g005590	Solyc12g006540	Solyc01g008730	Solyc02g064540	Solyc03g006050	Solyc07g055090	Solyc02g092000	Solyc01g009600	Solyc07g005560	Solyc10g083280	Solyc02g071210	Solyc01g111990	Solyc03g071710	Solyc01g090830	Solyc06g005390	Solyc07g005560	Solyc01g104750		Solyc11g069210
Solyc02g092820	Solyc01g101100	Solyc01g005800	Solyc12g008360	Solyc01g008780	Solyc02g065540	Solyc03g006280	Solyc07g056440	Solyc02g092710	Solyc01g009750	Solyc07g005600	Solyc11g005680	Solyc02g071730	Solyc02g005200	Solyc03g079970	Solyc01g091460	Solyc06g005940	Solyc07g005810	Solyc01g104870		Solyc01g088650
Solyc02g093420	Solyc01g101130	Solyc01g005820	Solyc12g010060	Solyc01g008990	Solyc02g066930	Solyc03g006500	Solyc07g056530	Solyc02g092850	Solyc01g010020	Solyc07g006650	Solyc11g006350	Solyc02g071750	Solyc02g005490	Solyc03g082500	Solyc01g091640	Solyc06g007180	Solyc07g005940	Solyc01g105100		Solyc04g072010
Solyc02g093860	Solyc01g102550	Solyc01g005960	Solyc12g010930	Solyc01g009010	Solyc02g067530	Solyc03g006560	Solyc07g063030	Solyc02g092960	Solyc01g010530	Solyc07g006790	Solyc11g006690	Solyc02g076810	Solyc02g014350	Solyc03g082620	Solyc01g091650	Solyc06g007570	Solyc07g006220	Solyc01g106420		Solyc10g078930
Solyc02g094220	Solyc01g102640	Solyc01g006190	Solyc12g011000	Solyc01g009050	Solyc02g068180	Solyc03g007150	Solyc07g065960	Solyc02g093210	Solyc01g010830	Solyc07g008350	Solyc11g007930	Solyc02g077110	Solyc02g014360	Solyc03g082810	Solyc01g094560	Solyc06g007670	Solyc07g006720	Solyc01g106470		Solyc08g081950
Solyc02g094530	Solyc01g102680	Solyc01g006350	Solyc12g015880	Solyc01g009100	Solyc02g068190	Solyc03g019840	Solyc08g006160	Solyc02g094000	Solyc01g010950	Solyc07g008370	Solyc11g008680	Solyc02g077880	Solyc02g014460	Solyc03g083330	Solyc01g094700	Solyc06g007710	Solyc07g008370	Solyc01g106600		Solyc04g012040
Solyc02g094570	Solyc01g102950	Solyc01g006370	Solyc12g039120	Solyc01g009170	Solyc02g068340	Solyc03g025230	Solyc08g006460	Solyc03g005770	Solyc01g011010	Solyc07g009140	Solyc11g008770	Solyc02g078660	Solyc02g014490	Solyc03g096760	Solyc01g094830	Solyc06g009530	Solyc07g009140	Solyc01g106860		Solyc09g075470
Solyc03g005580	Solyc01g103000	Solyc01g006400	Solyc12g042060	Solyc01g009190	Solyc02g068490	Solyc03g026370	Solyc08g007400	Solyc03g006170	Solyc01g014330	Solyc07g009160	Solyc11g010190	Solyc02g081410	Solyc02g022880	Solyc03g096900	Solyc01g094870	Solyc06g050980	Solyc07g009490	Solyc01g106870		Solyc03g115820
Solyc03g006250	Solyc01g103110	Solyc01g006630	Solyc12g056120	Solyc01g009310	Solyc02g068560	Solyc03g043750	Solyc08g007420	Solyc03g006200	Solyc01g016380	Solyc07g009320	Solyc11g012110	Solyc02g081830	Solyc02g030110	Solyc03g097300	Solyc01g095020	Solyc06g050990	Solyc07g016150	Solyc01g106940		Solyc06g084590
Solyc03g006960	Solyc01g103240	Solyc01g006860	Solyc12g094520	Solyc01g009390	Solyc02g070270	Solyc03g043880	Solyc08g013670	Solyc03g006270	Solyc01g028900	Solyc07g014700	Solyc11g013440	Solyc02g081960	Solyc02g030450	Solyc03g097450	Solyc01g095210	Solyc06g053670	Solyc07g042150	Solyc01g107040		Solyc08g081750
Solyc03g007090	Solyc01g103320	Solyc01g006970	Solyc12g096150	Solyc01g009430	Solyc02g070650	Solyc03g044720	Solyc08g014150	Solyc03g006360	Solyc01g049650	Solyc07g016150	Solyc11g017070	Solyc02g082180	Solyc02g032100	Solyc03g098120	Solyc01g095520	Solyc06g063140	Solyc07g043360	Solyc01g107470		Solyc08g076480
Solyc03g007690	Solyc01g103430	Solyc01g006980	Solyc12g096220	Solyc01g009620	Solyc02g070800	Solyc03g046380	Solyc08g062600	Solyc03g006470	Solyc01g049890	Solyc07g016200	Solyc11g018560	Solyc02g082270	Solyc02g032870	Solyc03g098280	Solyc01g096730	Solyc06g065210	Solyc07g043550	Solyc01g107600		Solyc05g056560
Solyc03g007760	Solyc01g103530	Solyc01g007150	Solyc12g098150	Solyc01g010000	Solyc02g070830	Solyc03g058970	Solyc08g062840	Solyc03g007070	Solyc01g056690	Solyc07g032740	Solyc11g039980	Solyc02g082470	Solyc02g036360	Solyc03g111660	Solyc01g098090	Solyc06g066800	Solyc07g044870	Solyc01g107610		Solyc09g065610
Solyc03g007770	Solyc01g103690	Solyc01g007190	Solyc00g005050	Solyc01g010150	Solyc02g071750	Solyc03g060510	Solyc08g066100	Solyc03g019970	Solyc01g058280	Solyc07g041310	Solyc11g042610	Solyc02g082690	Solyc02g061820	Solyc03g111710	Solyc01g098910	Solyc06g067940	Solyc07g047790	Solyc01g107620		Solyc08g007030
Solyc03g007960	Solyc01g103740	Solyc01g007200	Solyc00g006820	Solyc01g010270	Solyc02g077150	Solyc03g063140	Solyc08g066170	Solyc03g026010	Solyc01g059940	Solyc07g042150	Solyc11g065490	Solyc02g083200	Solyc02g062370	Solyc03g112520	Solyc01g099280	Solyc06g068240	Solyc07g052350	Solyc01g108160		Solyc10g079320
Solyc03g013310	Solyc01g103950	Solyc01g007460	Solyc00g007060	Solyc01g010310	Solyc02g077880	Solyc03g063480	Solyc08g066290	Solyc03g031530	Solyc01g060070	Solyc07g044840	Solyc11g067100	Solyc02g083320	Solyc02g063240	Solyc03g112650	Solyc01g099370	Solyc06g069020	Solyc07g053260	Solyc01g108270		Solyc07g042930
Solyc03g019670	Solyc01g104430	Solyc01g007490	Solyc00g007260	Solyc01g010370	Solyc02g078370	Solyc03g078060	Solyc08g067230	Solyc03g031620	Solyc01g060080	Solyc07g045240	Solyc11g068670	Solyc02g083350	Solyc02g063450	Solyc03g113400	Solyc01g100530	Solyc06g069090	Solyc07g055230	Solyc01g108610		Solyc02g087130
Solyc03g019700	Solyc01g104720	Solyc01g007750	Solyc00g007270	Solyc01g010390	Solyc02g078380	Solyc03g079870	Solyc08g075280	Solyc03g031810	Solyc01g060280	Solyc07g049280	Solyc11g070030	Solyc02g084380	Solyc02g064770	Solyc03g113480	Solyc01g100810	Solyc06g069180	Solyc07g062970	Solyc01g109070		Solyc04g005900
Solyc03g019950	Solyc01g104750	Solyc01g007760	Solyc00g008680	Solyc01g010430	Solyc02g078480	Solyc03g082620	Solyc08g076190	Solyc03g033330	Solyc01g065720	Solyc07g052350	Solyc11g072640	Solyc02g084900	Solyc02g065280	Solyc03g114920	Solyc01g101040	Solyc06g071870	Solyc07g064130	Solyc01g109280		Solyc05g052520
Solyc03g020040	Solyc01g104770	Solyc01g007790	Solyc00g009080	Solyc01g010570	Solyc02g078550	Solyc03g083150	Solyc08g079510	Solyc03g033370	Solyc01g066370	Solyc07g053650	Solyc12g005330	Solyc02g084990	Solyc02g065500	Solyc03g114950	Solyc01g103510	Solyc06g071910	Solyc07g065170	Solyc01g109860		Solyc05g010210
Solyc03g025400	Solyc01g104910	Solyc01g007950	Solyc00g030520	Solyc01g010640	Solyc02g078810	Solyc03g093210	Solyc08g080150	Solyc03g033580	Solyc01g066420	Solyc07g056370	Solyc12g011130	Solyc02g085470	Solyc02g065540	Solyc03g115150	Solyc01g103940	Solyc06g072770	Solyc08g006040	Solyc01g109950		Solyc02g069950
Solyc03g025450	Solyc01g105010	Solyc01g008100	Solyc00g128870	Solyc01g010650	Solyc02g078880	Solyc03g093520	Solyc08g081700	Solyc03g034280	Solyc01g066700	Solyc07g062650	Solyc12g015880	Solyc02g086050	Solyc02g065620	Solyc03g115520	Solyc01g103980	Solyc06g073280	Solyc08g006300	Solyc01g111580		Solyc01g005370
Solyc03g025680	Solyc01g105410	Solyc01g008110	Solyc00g170210	Solyc01g010810	Solyc02g079050	Solyc03g094010	Solyc09g007770	Solyc03g044210	Solyc01g066770	Solyc07g064130	Solyc12g042060	Solyc02g087210	Solyc02g066950	Solyc03g115810	Solyc01g105540	Solyc06g073300	Solyc08g006510	Solyc01g111640		Solyc06g082440
Solyc03g031780	Solyc01g105490	Solyc01g008120	Solyc01g005020	Solyc01g010940	Solyc02g079810	Solyc03g095810	Solyc09g007860	Solyc03g046200	Solyc01g067070	Solyc07g065200	Solyc12g088720	Solyc02g087220	Solyc02g067200	Solyc03g116390	Solyc01g106260	Solyc06g074670	Solyc08g006890	Solyc01g111940		Solyc06g069030
Solyc03g031820	Solyc01g105720	Solyc01g008130	Solyc01g005210	Solyc01g011100	Solyc02g079930	Solyc03g097830	Solyc09g007880	Solyc03g046320	Solyc01g067520	Solyc07g066600	Solyc12g094470	Solyc02g087740	Solyc02g067250	Solyc03g116600	Solyc01g108310	Solyc06g074980	Solyc08g007390	Solyc02g014450		Solyc09g082680
Solyc03g033650	Solyc01g105800	Solyc01g008180	Solyc01g005240	Solyc01g011340	Solyc02g080430	Solyc03g097980	Solyc09g008540	Solyc03g046450	Solyc01g067720	Solyc07g066610	Solyc12g096220	Solyc02g087980	Solyc02g067540	Solyc03g117970	Solyc01g108500	Solyc06g075260	Solyc08g008340	Solyc02g014490		Solyc01g098440
Solyc03g034390	Solyc01g106010	Solyc01g008230	Solyc01g005330	Solyc01g014180	Solyc02g080480	Solyc03g098070	Solyc09g010720	Solyc03g051960	Solyc01g067730	Solyc08g006040	Solyc12g096540	Solyc02g088760	Solyc02g067570	Solyc03g118340	Solyc01g109790	Solyc06g075270	Solyc08g015860	Solyc02g021230		Solyc05g014280
Solyc03g044470	Solyc01g106320	Solyc01g008310	Solyc01g005440	Solyc01g021640	Solyc02g081890	Solyc03g112460	Solyc09g025230	Solyc03g058450	Solyc01g067820	Solyc08g006510	Solyc00g006490	Solyc02g090230	Solyc02g068730	Solyc03g118610	Solyc01g110150	Solyc06g075290	Solyc08g062800	Solyc02g021450		Solyc03g116110
Solyc03g059070	Solyc01g106330	Solyc01g008320	Solyc01g005570	Solyc01g021730	Solyc02g081920	Solyc03g113280	Solyc09g031790	Solyc03g058950	Solyc01g068000	Solyc08g015860	Solyc00g006830	Solyc02g090360	Solyc02g069080	Solyc03g118640	Solyc01g110440	Solyc06g075320	Solyc08g066820	Solyc02g022910		Solyc01g056690
Solyc03g059260	Solyc01g107250	Solyc01g008530	Solyc01g005600	Solyc01g028830	Solyc02g082500	Solyc03g113390	Solyc09g055880	Solyc03g070390	Solyc01g068120	Solyc08g016510	Solyc00g007260	Solyc02g091210	Solyc02g069260	Solyc03g118970	Solyc01g110560	Solyc06g076370	Solyc08g074240	Solyc02g037510		Solyc03g025940
Solyc03g065200	Solyc01g107260	Solyc01g008600	Solyc01g005640	Solyc01g028860	Solyc02g082570	Solyc03g113740	Solyc09g064750	Solyc03g070470	Solyc01g068190	Solyc08g041870	Solyc00g009040	Solyc02g091740	Solyc02g070260	Solyc03g119790	Solyc01g111620	Solyc06g076870	Solyc08g074790	Solyc02g043810		Solyc10g084400
Solyc03g078150	Solyc01g107370	Solyc01g008700	Solyc01g005700	Solyc01g028930	Solyc02g082600	Solyc03g114330	Solyc09g074230	Solyc03g078150	Solyc01g068620	Solyc08g068330	Solyc00g011880	Solyc02g092390	Solyc02g070690	Solyc03g119880	Solyc01g112160	Solyc06g076970	Solyc08g075700	Solyc02g061960		Solyc10g081060
Solyc03g082840	Solyc01g107510	Solyc01g008930	Solyc01g005910	Solyc01g044360	Solyc02g082770	Solyc03g114790	Solyc09g074340	Solyc03g079970	Solyc01g068640	Solyc08g074240	Solyc00g011890	Solyc02g092950	Solyc02g071240	Solyc03g121020	Solyc01g112210	Solyc06g081980	Solyc08g077180	Solyc02g061980		Solyc03g082420
Solyc03g082860	Solyc01g107690	Solyc01g009000	Solyc01g005950	Solyc01g056720	Solyc02g082850	Solyc03g115000	Solyc09g074820	Solyc03g080000	Solyc01g073650	Solyc08g074620	Solyc00g021640	Solyc02g093080	Solyc02g071600	Solyc03g121130	Solyc02g014090	Solyc06g082090	Solyc08g077350	Solyc02g062180		Solyc02g067900
Solyc03g083600	Solyc01g107730	Solyc01g009020	Solyc01g006110	Solyc01g056780	Solyc02g083170	Solyc03g115850	Solyc09g074910	Solyc03g080030	Solyc01g073710	Solyc08g074630	Solyc00g027770	Solyc02g093120	Solyc02g072120	Solyc03g121520	Solyc02g014380	Solyc06g083790	Solyc08g077510	Solyc02g062330		Solyc03g007540
Solyc03g093080	Solyc01g108310	Solyc01g009040	Solyc01g006150	Solyc01g056850	Solyc02g083380	Solyc03g116070	Solyc09g075190	Solyc03g082350	Solyc01g079290	Solyc08g075090	Solyc00g030520	Solyc02g093390	Solyc02g076660	Solyc03g121830	Solyc02g032860	Solyc07g006650	Solyc08g078070	Solyc02g062620		Solyc12g100320
Solyc03g093560	Solyc01g108580	Solyc01g009060	Solyc01g006160	Solyc01g057040	Solyc02g083800	Solyc03g116330	Solyc09g082350	Solyc03g082660	Solyc01g079490	Solyc08g075700	Solyc00g042840	Solyc02g093800	Solyc02g078000	Solyc03g121920	Solyc02g050260	Solyc07g006790	Solyc08g081530	Solyc02g062790		Solyc03g119640
Solyc03g093610	Solyc01g108650	Solyc01g009150	Solyc01g006230	Solyc01g057900	Solyc02g084650	Solyc03g116950	Solyc09g089650	Solyc03g082670	Solyc01g079600	Solyc08g077880	Solyc00g128870	Solyc02g094260	Solyc02g078810	Solyc03g123520	Solyc02g061800	Solyc07g008340	Solyc08g082430	Solyc02g065080		Solyc03g120090
Solyc03g095490	Solyc01g108900	Solyc01g009180	Solyc01g006490	Solyc01g058390	Solyc02g084910	Solyc03g117090	Solyc09g090670	Solyc03g082810	Solyc01g079770	Solyc08g081250	Solyc00g171710	Solyc02g094390	Solyc02g079050	Solyc03g123610	Solyc02g062970	Solyc07g008720	Solyc08g082820	Solyc02g065680		Solyc06g071230
Solyc03g095960	Solyc01g110540	Solyc01g009300	Solyc01g006510	Solyc01g059830	Solyc02g085260	Solyc03g117100	Solyc09g091780	Solyc03g093130	Solyc01g079810	Solyc08g082820	Solyc01g005020	Solyc02g094400	Solyc02g079300	Solyc03g123800	Solyc02g063050	Solyc07g008950	Solyc09g008670	Solyc02g065720		Solyc09g005460
Solyc03g096090	Solyc01g111040	Solyc01g009350	Solyc01g006700	Solyc01g059880	Solyc02g085840	Solyc03g117290	Solyc10g006530	Solyc03g097100	Solyc01g080040	Solyc08g083120	Solyc01g005030	Solyc03g005010	Solyc02g079490	Solyc04g005850	Solyc02g063350	Solyc07g009160	Solyc09g008800	Solyc02g066910		Solyc02g091220
Solyc03g096290	Solyc01g111340	Solyc01g009360	Solyc01g006800	Solyc01g059920	Solyc02g086170	Solyc03g117300	Solyc10g006800	Solyc03g097340	Solyc01g080160	Solyc08g083320	Solyc01g005250	Solyc03g005050	Solyc02g079930	Solyc04g007140	Solyc02g063510	Solyc07g041310	Solyc09g009020	Solyc02g066940		Solyc03g114370
Solyc03g096460	Solyc01g111400	Solyc01g009380	Solyc01g006900	Solyc01g060130	Solyc02g086380	Solyc03g118490	Solyc10g007610	Solyc03g098680	Solyc01g080430	Solyc09g005720	Solyc01g005300	Solyc03g005430	Solyc02g080550	Solyc04g007560	Solyc02g065100	Solyc07g043310	Solyc09g009750	Solyc02g067980		Solyc06g007510
Solyc03g097090	Solyc01g111540	Solyc01g009590	Solyc01g006960	Solyc01g060470	Solyc02g086500	Solyc03g119150	Solyc10g008710	Solyc03g098750	Solyc01g080500	Solyc09g007250	Solyc01g005330	Solyc03g005720	Solyc02g080790	Solyc04g007960	Solyc02g067010	Solyc07g049280	Solyc09g010100	Solyc02g068290		Solyc11g066100
Solyc03g097390	Solyc01g111630	Solyc01g009630	Solyc01g006990	Solyc01g065580	Solyc02g086780	Solyc03g119260	Solyc10g008730	Solyc03g111160	Solyc01g080520	Solyc09g008610	Solyc01g005370	Solyc03g005750	Solyc02g080970	Solyc04g008680	Solyc02g069840	Solyc07g049450	Solyc09g010330	Solyc02g068380		Solyc08g074720
Solyc03g097550	Solyc01g111660	Solyc01g010180	Solyc01g007060	Solyc01g065710	Solyc02g087140	Solyc03g119310	Solyc10g018050	Solyc03g111310	Solyc01g080530	Solyc09g008670	Solyc01g005440	Solyc03g006510	Solyc02g081070	Solyc04g008770	Solyc02g070520	Solyc07g049600	Solyc09g010370	Solyc02g068690		Solyc04g058150
Solyc03g097560	Solyc01g111780	Solyc01g010190	Solyc01g007110	Solyc01g066060	Solyc02g087210	Solyc03g119600	Solyc10g075160	Solyc03g111710	Solyc01g080540	Solyc09g009020	Solyc01g005570	Solyc03g006670	Solyc02g081460	Solyc04g009140	Solyc02g075620	Solyc07g053280	Solyc09g010630	Solyc02g068920		Solyc02g083130
Solyc03g098060	Solyc01g111830	Solyc01g010290	Solyc01g007230	Solyc01g066730	Solyc02g088630	Solyc03g119900	Solyc10g076930	Solyc03g111790	Solyc01g080590	Solyc09g010100	Solyc01g005580	Solyc03g007170	Solyc02g081550	Solyc04g009350	Solyc02g078280	Solyc07g053650	Solyc09g011790	Solyc02g069090		Solyc03g097060
Solyc03g110940	Solyc01g112050	Solyc01g010590	Solyc01g007570	Solyc01g067000	Solyc02g088640	Solyc03g119920	Solyc10g078170	Solyc03g111810	Solyc01g080610	Solyc09g018450	Solyc01g005600	Solyc03g007330	Solyc02g081660	Solyc04g009500	Solyc02g078960	Solyc07g054180	Solyc09g057670	Solyc02g069160		Solyc01g097440
Solyc03g111150	Solyc01g112080	Solyc01g010750	Solyc01g007630	Solyc01g067080	Solyc02g088790	Solyc03g120460	Solyc10g078590	Solyc03g113810	Solyc01g081140	Solyc09g020130	Solyc01g005810	Solyc03g007430	Solyc02g081710	Solyc04g009950	Solyc02g081170	Solyc07g062080	Solyc09g061230	Solyc02g069370		Solyc02g093690
Solyc03g111630	Solyc01g112230	Solyc01g010830	Solyc01g007800	Solyc01g067100	Solyc02g089100	Solyc03g120510	Solyc10g078760	Solyc03g113990	Solyc01g081190	Solyc09g061230	Solyc01g005820	Solyc03g007440	Solyc02g082010	Solyc04g011530	Solyc02g081730	Solyc07g062570	Solyc09g065330	Solyc02g069380		Solyc06g072430
Solyc03g111650	Solyc02g030250	Solyc01g010950	Solyc01g007900	Solyc01g067380	Solyc02g089600	Solyc03g120970	Solyc10g079360	Solyc03g114600	Solyc01g081200	Solyc09g063130	Solyc01g005840	Solyc03g007600	Solyc02g082350	Solyc04g012170	Solyc02g081810	Solyc07g062650	Solyc09g065830	Solyc02g070250		Solyc02g078880
Solyc03g112010	Solyc02g031770	Solyc01g010990	Solyc01g007910	Solyc01g067390	Solyc02g089660	Solyc03g121280	Solyc10g079770	Solyc03g114970	Solyc01g081290	Solyc09g064450	Solyc01g005960	Solyc03g019880	Solyc02g083130	Solyc04g014700	Solyc02g082410	Solyc07g064800	Solyc09g075450	Solyc02g070860		Solyc10g078660
Solyc03g112440	Solyc02g031980	Solyc01g011050	Solyc01g008020	Solyc01g067490	Solyc02g089850	Solyc03g121380	Solyc10g079790	Solyc03g115900	Solyc01g081390	Solyc09g065330	Solyc01g006090	Solyc03g020020	Solyc02g083240	Solyc04g015560	Solyc02g082450	Solyc07g066600	Solyc09g082320	Solyc02g072540		Solyc01g081270
Solyc03g113370	Solyc02g036370	Solyc01g014230	Solyc01g008060	Solyc01g067560	Solyc02g090820	Solyc03g121450	Solyc10g081190	Solyc03g116400	Solyc01g081430	Solyc09g065830	Solyc01g006120	Solyc03g025420	Solyc02g083340	Solyc04g015990	Solyc02g082850	Solyc07g066610	Solyc09g083370	Solyc02g076660		Solyc03g114580
Solyc03g113720	Solyc02g038680	Solyc01g014850	Solyc01g008070	Solyc01g067570	Solyc02g090840	Solyc03g122020	Solyc10g081560	Solyc03g116530	Solyc01g081440	Solyc09g075010	Solyc01g006160	Solyc03g025530	Solyc02g083380	Solyc04g016260	Solyc02g083350	Solyc08g005410	Solyc09g090590	Solyc02g076790		Solyc02g093730
Solyc03g114110	Solyc02g038690	Solyc01g020240	Solyc01g008090	Solyc01g067720	Solyc02g091030	Solyc03g123710	Solyc10g081590	Solyc03g116620	Solyc01g081450	Solyc09g075130	Solyc01g006260	Solyc03g025950	Solyc02g083460	Solyc04g016280	Solyc02g083390	Solyc08g007200	Solyc09g091070	Solyc02g077440		Solyc09g010880
Solyc03g114220	Solyc02g038740	Solyc01g034150	Solyc01g008140	Solyc01g067900	Solyc02g091210	Solyc03g123800	Solyc10g085030	Solyc03g116720	Solyc01g081620	Solyc09g075450	Solyc01g006350	Solyc03g026300	Solyc02g084620	Solyc04g024590	Solyc02g083860	Solyc08g007220	Solyc09g092390	Solyc02g077450		Solyc09g008970
Solyc03g114290	Solyc02g043860	Solyc01g044490	Solyc01g008250	Solyc01g068160	Solyc02g091270	Solyc04g005160	Solyc11g006380	Solyc03g116990	Solyc01g086830	Solyc09g083410	Solyc01g006880	Solyc03g031670	Solyc02g084630	Solyc04g025540	Solyc02g085080	Solyc08g008210	Solyc10g006480	Solyc02g077990		Solyc08g007120
Solyc03g114300	Solyc02g050180	Solyc01g049680	Solyc01g008270	Solyc01g068280	Solyc02g091700	Solyc04g005200	Solyc11g007290	Solyc03g118270	Solyc01g087020	Solyc09g084480	Solyc01g006890	Solyc03g031820	Solyc02g084720	Solyc04g025940	Solyc02g085670	Solyc08g013740	Solyc10g007480	Solyc02g078810		Solyc08g077520
Solyc03g114320	Solyc02g062160	Solyc01g049960	Solyc01g008340	Solyc01g068330	Solyc02g091970	Solyc04g005300	Solyc11g020960	Solyc03g118580	Solyc01g087570	Solyc09g091840	Solyc01g007100	Solyc03g031840	Solyc02g085390	Solyc04g040180	Solyc02g087020	Solyc08g016170	Solyc10g007700	Solyc02g079030		Solyc03g080170
Solyc03g114850	Solyc02g062390	Solyc01g050070	Solyc01g008440	Solyc01g068450	Solyc02g092300	Solyc04g005570	Solyc11g044800	Solyc03g118710	Solyc01g087640	Solyc09g092390	Solyc01g007180	Solyc03g032140	Solyc02g085930	Solyc04g045530	Solyc02g088080	Solyc08g016510	Solyc10g008010	Solyc02g079880		Solyc03g117950
Solyc03g116940	Solyc02g062560	Solyc01g056570	Solyc01g008460	Solyc01g068580	Solyc02g092390	Solyc04g006970	Solyc11g065390	Solyc03g119590	Solyc01g087870	Solyc10g005510	Solyc01g007640	Solyc03g033420	Solyc02g086380	Solyc04g049770	Solyc02g088630	Solyc08g041870	Solyc10g008110	Solyc02g080140		Solyc00g157080
Solyc03g117180	Solyc02g063150	Solyc01g056690	Solyc01g008760	Solyc01g068640	Solyc02g092560	Solyc04g007130	Solyc11g066680	Solyc03g120180	Solyc01g087990	Solyc10g005560	Solyc01g007720	Solyc03g033950	Solyc02g086560	Solyc04g050190	Solyc02g088920	Solyc08g048250	Solyc10g008190	Solyc02g080380		Solyc02g091210
Solyc03g117550	Solyc02g065360	Solyc01g056990	Solyc01g008770	Solyc01g073760	Solyc02g092600	Solyc04g007460	Solyc11g068740	Solyc03g120990	Solyc01g088040	Solyc10g006480	Solyc01g007840	Solyc03g034200	Solyc02g086750	Solyc04g050270	Solyc02g089570	Solyc08g062630	Solyc10g008910	Solyc02g080590		Solyc01g107080
Solyc03g117840	Solyc02g065380	Solyc01g057270	Solyc01g008790	Solyc01g073920	Solyc02g093310	Solyc04g008050	Solyc11g069600	Solyc03g121500	Solyc01g088140	Solyc10g006650	Solyc01g007860	Solyc03g043940	Solyc02g087140	Solyc04g051120	Solyc02g089670	Solyc08g062920	Solyc10g018260	Solyc02g081080		Solyc05g015920
Solyc03g117990	Solyc02g065640	Solyc01g057460	Solyc01g008810	Solyc01g074020	Solyc02g093490	Solyc04g008060	Solyc11g069940	Solyc04g005140	Solyc01g088480	Solyc10g007700	Solyc01g007900	Solyc03g063760	Solyc02g087260	Solyc04g051150	Solyc02g089800	Solyc08g065220	Solyc10g055470	Solyc02g081380		Solyc07g045320
Solyc03g118130	Solyc02g065770	Solyc01g057770	Solyc01g008820	Solyc01g079290	Solyc02g093580	Solyc04g008090	Solyc11g071310	Solyc04g008000	Solyc01g088770	Solyc10g007760	Solyc01g008080	Solyc03g071560	Solyc02g087290	Solyc04g051700	Solyc02g091270	Solyc08g067020	Solyc10g078620	Solyc02g081640		Solyc10g054330
Solyc03g118210	Solyc02g065780	Solyc01g057840	Solyc01g008840	Solyc01g079310	Solyc02g093650	Solyc04g008610	Solyc11g071870	Solyc04g008280	Solyc01g089860	Solyc10g007980	Solyc01g008160	Solyc03g078080	Solyc02g088520	Solyc04g051830	Solyc02g092710	Solyc08g068330	Solyc10g078940	Solyc02g082080		Solyc10g084170
Solyc03g118850	Solyc02g067040	Solyc01g058260	Solyc01g008950	Solyc01g079330	Solyc02g094260	Solyc04g008990	Solyc11g071910	Solyc04g008780	Solyc01g090220	Solyc10g051390	Solyc01g008170	Solyc03g081320	Solyc02g088570	Solyc04g054140	Solyc02g092800	Solyc08g075090	Solyc10g079030	Solyc02g082270		Solyc01g095030
Solyc03g118890	Solyc02g067120	Solyc01g058280	Solyc01g008970	Solyc01g079420	Solyc02g094510	Solyc04g009360	Solyc12g006410	Solyc04g008890	Solyc01g090350	Solyc10g054880	Solyc01g008200	Solyc03g082490	Solyc02g089290	Solyc04g055190	Solyc02g092850	Solyc08g075870	Solyc10g081440	Solyc02g082340		Solyc01g103960
Solyc03g119050	Solyc02g067450	Solyc01g058670	Solyc01g008980	Solyc01g079510	Solyc03g005270	Solyc04g011560	Solyc12g006820	Solyc04g009790	Solyc01g090380	Solyc10g078620	Solyc01g008210	Solyc03g083150	Solyc02g089400	Solyc04g056290	Solyc02g092960	Solyc08g076570	Solyc10g083280	Solyc02g082350		Solyc11g071830
Solyc03g119070	Solyc02g067580	Solyc01g060070	Solyc01g009030	Solyc01g079690	Solyc03g005320	Solyc04g014480	Solyc12g006880	Solyc04g009840	Solyc01g090450	Solyc10g078690	Solyc01g008270	Solyc03g083210	Solyc02g090390	Solyc04g056330	Solyc02g093880	Solyc08g077930	Solyc11g006550	Solyc02g083200		Solyc03g123710
Solyc03g119630	Solyc02g067910	Solyc01g065500	Solyc01g009090	Solyc01g079860	Solyc03g005750	Solyc04g014790	Solyc12g007150	Solyc04g010190	Solyc01g090780	Solyc10g078740	Solyc01g008290	Solyc03g083290	Solyc02g090670	Solyc04g056370	Solyc02g094090	Solyc08g078390	Solyc11g006690	Solyc02g083280		Solyc08g066160
Solyc03g119820	Solyc02g067930	Solyc01g065530	Solyc01g009110	Solyc01g079880	Solyc03g006190	Solyc04g015140	Solyc12g010540	Solyc04g011590	Solyc01g091020	Solyc10g078960	Solyc01g008320	Solyc03g083550	Solyc02g090820	Solyc04g064760	Solyc03g005150	Solyc08g079070	Solyc11g007120	Solyc02g083320		Solyc06g051970
Solyc03g119940	Solyc02g068070	Solyc01g065560	Solyc01g009240	Solyc01g080040	Solyc03g006490	Solyc04g015500	Solyc12g011450	Solyc04g014220	Solyc01g091410	Solyc10g081030	Solyc01g008340	Solyc03g083670	Solyc02g091030	Solyc04g064820	Solyc03g006490	Solyc08g081250	Solyc11g008280	Solyc02g083400		Solyc01g067830
Solyc03g120160	Solyc02g069300	Solyc01g065720	Solyc01g009280	Solyc01g080200	Solyc03g006520	Solyc04g016050	Solyc12g014250	Solyc04g015110	Solyc01g091460	Solyc10g081130	Solyc01g008440	Solyc03g083900	Solyc02g091090	Solyc04g072440	Solyc03g007480	Solyc08g083120	Solyc11g009080	Solyc02g083710		Solyc07g038190
Solyc03g120290	Solyc02g069450	Solyc01g065980	Solyc01g009290	Solyc01g080240	Solyc03g006650	Solyc04g016420	Solyc12g017480	Solyc04g015140	Solyc01g091590	Solyc10g081440	Solyc01g008460	Solyc03g093160	Solyc02g091530	Solyc04g077230	Solyc03g007760	Solyc08g083370	Solyc11g010200	Solyc02g083750		Solyc07g045390
Solyc03g120650	Solyc02g069470	Solyc01g066430	Solyc01g009450	Solyc01g080280	Solyc03g007110	Solyc04g049620	Solyc12g017520	Solyc04g015560	Solyc01g091640	Solyc10g083570	Solyc01g008490	Solyc03g093340	Solyc02g091650	Solyc04g077560	Solyc03g025780	Solyc09g009260	Solyc11g010230	Solyc02g083900		Solyc08g078990
Solyc03g120890	Solyc02g069490	Solyc01g066570	Solyc01g009520	Solyc01g080350	Solyc03g007330	Solyc04g049950	Solyc12g027580	Solyc04g045530	Solyc01g091710	Solyc10g083740	Solyc01g008700	Solyc03g093590	Solyc02g091700	Solyc04g078420	Solyc03g031520	Solyc09g009390	Solyc11g028100	Solyc02g084360		Solyc12g005980
Solyc03g121300	Solyc02g069710	Solyc01g066590	Solyc01g009750	Solyc01g080410	Solyc03g007480	Solyc04g050490	Solyc12g033100	Solyc04g050730	Solyc01g091840	Solyc10g084610	Solyc01g008970	Solyc03g097020	Solyc02g091720	Solyc04g079080	Solyc03g031880	Solyc09g013080	Solyc11g042610	Solyc02g084770		Solyc11g017040
Solyc03g121350	Solyc02g069860	Solyc01g066620	Solyc01g009770	Solyc01g080510	Solyc03g007530	Solyc04g050920	Solyc12g033130	Solyc04g051720	Solyc01g093990	Solyc10g085480	Solyc01g008990	Solyc03g097210	Solyc02g091780	Solyc04g079120	Solyc03g032130	Solyc09g018790	Solyc11g042930	Solyc02g085000		Solyc06g008290
Solyc03g121610	Solyc02g070540	Solyc01g066640	Solyc01g009820	Solyc01g080780	Solyc03g007560	Solyc04g050990	Solyc12g036400	Solyc04g056560	Solyc01g094010	Solyc10g085560	Solyc01g009060	Solyc03g097710	Solyc02g092260	Solyc04g079160	Solyc03g033500	Solyc09g064370	Solyc11g065990	Solyc02g085310		Solyc07g005580
Solyc03g122000	Solyc02g071160	Solyc01g066690	Solyc01g009850	Solyc01g080810	Solyc03g007660	Solyc04g056600	Solyc12g040390	Solyc04g063230	Solyc01g094470	Solyc10g086010	Solyc01g009070	Solyc03g098020	Solyc02g092600	Solyc04g080600	Solyc03g034090	Solyc09g064450	Solyc11g067100	Solyc02g085420		Solyc03g113930
Solyc03g124050	Solyc02g071320	Solyc01g066720	Solyc01g010080	Solyc01g080940	Solyc03g007850	Solyc04g071510	Solyc12g042430	Solyc04g064710	Solyc01g094520	Solyc11g005670	Solyc01g009240	Solyc03g098110	Solyc02g092920	Solyc04g080880	Solyc03g046450	Solyc09g066470	Solyc11g069150	Solyc02g085430		Solyc08g079830
Solyc04g007060	Solyc02g071590	Solyc01g066770	Solyc01g010660	Solyc01g081010	Solyc03g031460	Solyc04g071630	Solyc12g042570	Solyc04g071140	Solyc01g094550	Solyc11g006070	Solyc01g009390	Solyc03g098140	Solyc02g093300	Solyc04g081200	Solyc03g058950	Solyc09g075430	Solyc11g069440	Solyc02g085490		Solyc02g093600
Solyc04g007330	Solyc02g072080	Solyc01g066900	Solyc01g010820	Solyc01g081030	Solyc03g033500	Solyc04g071930	Solyc12g042640	Solyc04g072760	Solyc01g094630	Solyc11g011470	Solyc01g009620	Solyc03g098320	Solyc02g093330	Solyc04g082680	Solyc03g062680	Solyc09g082770	Solyc11g071790	Solyc02g085840		Solyc02g088610
Solyc04g007400	Solyc02g076660	Solyc01g067350	Solyc01g010860	Solyc01g081150	Solyc03g034090	Solyc04g072530	Solyc12g049430	Solyc04g076140	Solyc01g094670	Solyc11g033280	Solyc01g009630	Solyc03g098460	Solyc02g093430	Solyc05g005550	Solyc03g063040	Solyc09g082780	Solyc12g005330	Solyc02g085920		Solyc05g005910
Solyc04g007530	Solyc02g076860	Solyc01g067480	Solyc01g010870	Solyc01g081290	Solyc03g043950	Solyc04g074110	Solyc12g056060	Solyc04g077860	Solyc01g094870	Solyc11g039830	Solyc01g009780	Solyc03g098610	Solyc02g093600	Solyc05g007770	Solyc03g070470	Solyc09g090190	Solyc12g009140	Solyc02g086130		Solyc02g069120
Solyc04g008230	Solyc02g077090	Solyc01g067660	Solyc01g011010	Solyc01g081300	Solyc03g044890	Solyc04g074450	Solyc12g056250	Solyc04g079890	Solyc01g094920	Solyc11g039840	Solyc01g009920	Solyc03g110900	Solyc02g094040	Solyc05g008390	Solyc03g080020	Solyc09g090520	Solyc12g010790	Solyc02g086170		Solyc02g071180
Solyc04g008270	Solyc02g077510	Solyc01g067740	Solyc01g011030	Solyc01g081430	Solyc03g045090	Solyc04g076070	Solyc12g088010	Solyc04g080540	Solyc01g094950	Solyc11g042930	Solyc01g009990	Solyc03g110910	Solyc02g094550	Solyc05g008420	Solyc03g082610	Solyc09g090700	Solyc12g013860	Solyc02g086360		Solyc07g066580
Solyc04g009020	Solyc02g077710	Solyc01g067830	Solyc01g011040	Solyc01g081500	Solyc03g046580	Solyc04g076740	Solyc12g088110	Solyc04g081040	Solyc01g094970	Solyc11g065620	Solyc01g010500	Solyc03g110970	Solyc03g005030	Solyc05g008430	Solyc03g082660	Solyc09g091170	Solyc12g014380	Solyc02g087210		Solyc08g079260
Solyc04g009050	Solyc02g077850	Solyc01g068050	Solyc01g011350	Solyc01g081620	Solyc03g051900	Solyc04g077650	Solyc12g088230	Solyc04g082210	Solyc01g095010	Solyc11g066060	Solyc01g010700	Solyc03g111870	Solyc03g005250	Solyc05g009030	Solyc03g083970	Solyc09g091470	Solyc12g044600	Solyc02g087340		Solyc08g078700
Solyc04g009370	Solyc02g078040	Solyc01g068080	Solyc01g015020	Solyc01g086750	Solyc03g059100	Solyc04g077870	Solyc12g094380	Solyc05g005030	Solyc01g095290	Solyc11g069150	Solyc01g010750	Solyc03g112350	Solyc03g005530	Solyc05g009150	Solyc03g093590	Solyc10g005510	Solyc12g044630	Solyc02g088210		Solyc11g065930
Solyc04g009970	Solyc02g078250	Solyc01g068150	Solyc01g017600	Solyc01g086850	Solyc03g062670	Solyc04g078060	Solyc12g098140	Solyc05g005490	Solyc01g095440	Solyc11g069440	Solyc01g010780	Solyc03g113100	Solyc03g006190	Solyc05g009980	Solyc03g093970	Solyc10g005560	Solyc12g055830	Solyc02g088290		Solyc02g081550
Solyc04g010210	Solyc02g078500	Solyc01g068170	Solyc01g017870	Solyc01g086860	Solyc03g062900	Solyc04g078120	Solyc12g100280	Solyc05g005520	Solyc01g095470	Solyc11g071790	Solyc01g010860	Solyc03g113270	Solyc03g006330	Solyc05g010590	Solyc03g095190	Solyc10g005750	Solyc12g057110	Solyc02g088730		Solyc12g042830
Solyc04g011720	Solyc02g078570	Solyc01g068200	Solyc01g020440	Solyc01g086930	Solyc03g079950	Solyc04g078400		Solyc05g005550	Solyc01g095510	Solyc11g071800	Solyc01g011350	Solyc03g113500	Solyc03g006460	Solyc05g013130	Solyc03g095720	Solyc10g007760	Solyc12g088720	Solyc02g088840		Solyc04g080620
Solyc04g011730	Solyc02g078630	Solyc01g068350	Solyc01g022750	Solyc01g086950	Solyc03g082610	Solyc04g078880		Solyc05g005720	Solyc01g095970	Solyc11g072190	Solyc01g015020	Solyc03g113560	Solyc03g007000	Solyc05g014200	Solyc03g096070	Solyc10g007980	Solyc12g096300	Solyc02g088910		Solyc01g014850
Solyc04g011900	Solyc02g078900	Solyc01g068540	Solyc01g028870	Solyc01g086960	Solyc03g082740	Solyc04g078910		Solyc05g006680	Solyc01g096090	Solyc11g072450	Solyc01g020240	Solyc03g114120	Solyc03g007230	Solyc05g015220	Solyc03g097100	Solyc10g008140	Solyc12g096540	Solyc02g089230		Solyc02g030450
Solyc04g014690	Solyc02g079000	Solyc01g073650	Solyc01g028900	Solyc01g086970	Solyc03g083460	Solyc04g079540		Solyc05g007080	Solyc01g096170	Solyc12g005080	Solyc01g021640	Solyc03g114370	Solyc03g007590	Solyc05g015520	Solyc03g097340	Solyc10g008640	Solyc12g096700	Solyc02g089410		Solyc04g016420
Solyc04g015190	Solyc02g079130	Solyc01g073660	Solyc01g034020	Solyc01g087320	Solyc03g093450	Solyc04g079880		Solyc05g007770	Solyc01g096230	Solyc12g005860	Solyc01g028860	Solyc03g114950	Solyc03g007830	Solyc05g017950	Solyc03g098470	Solyc10g011900	Solyc12g099080	Solyc02g089610		Solyc03g118060
Solyc04g016180	Solyc02g079200	Solyc01g073690	Solyc01g044270	Solyc01g087470	Solyc03g093590	Solyc04g079910		Solyc05g008760	Solyc01g096270	Solyc12g008360	Solyc01g044270	Solyc03g115250	Solyc03g019640	Solyc05g018610	Solyc03g111810	Solyc10g038120	Solyc00g005050	Solyc02g089890		Solyc04g064830
Solyc04g016270	Solyc02g079770	Solyc01g073770	Solyc01g049770	Solyc01g087490	Solyc03g093760	Solyc04g080220		Solyc05g008770	Solyc01g096380	Solyc12g008630	Solyc01g044360	Solyc03g116680	Solyc03g019930	Solyc05g021390	Solyc03g112870	Solyc10g049620	Solyc00g007070	Solyc02g090430		Solyc03g025650
Solyc04g017720	Solyc02g080110	Solyc01g073870	Solyc01g049890	Solyc01g087500	Solyc03g093880	Solyc04g080460		Solyc05g012150	Solyc01g096470	Solyc12g009140	Solyc01g044490	Solyc03g116880	Solyc03g025220	Solyc05g032880	Solyc03g113200	Solyc10g050470	Solyc00g007080	Solyc02g090530		Solyc03g007890
Solyc04g025290	Solyc02g080160	Solyc01g073900	Solyc01g056340	Solyc01g087620	Solyc03g096790	Solyc04g081190		Solyc05g012570	Solyc01g096530	Solyc12g009400	Solyc01g050070	Solyc03g117030	Solyc03g025470	Solyc05g046360	Solyc03g114100	Solyc10g051350	Solyc00g007100	Solyc02g090650		Solyc09g092430
Solyc04g025870	Solyc02g080230	Solyc01g079090	Solyc01g056520	Solyc01g087640	Solyc03g096870	Solyc04g082040		Solyc05g013720	Solyc01g096540	Solyc12g010040	Solyc01g056520	Solyc03g117420	Solyc03g025560	Solyc05g050750	Solyc03g114200	Solyc10g052660	Solyc00g007270	Solyc02g091420		Solyc08g062450
Solyc04g045660	Solyc02g080500	Solyc01g079160	Solyc01g056620	Solyc01g087670	Solyc03g097750	Solyc04g082080		Solyc05g013980	Solyc01g096600	Solyc12g010060	Solyc01g056570	Solyc03g117440	Solyc03g025650	Solyc05g051790	Solyc03g114600	Solyc10g054910	Solyc00g009110	Solyc02g091430		Solyc12g096430
Solyc04g047690	Solyc02g080510	Solyc01g079220	Solyc01g057210	Solyc01g087720	Solyc03g098170	Solyc04g082090		Solyc05g014480	Solyc01g096610	Solyc12g010930	Solyc01g057040	Solyc03g118420	Solyc03g025800	Solyc05g052920	Solyc03g115750	Solyc10g074500	Solyc00g011880	Solyc02g091740		Solyc12g011310
Solyc04g051390	Solyc02g081070	Solyc01g079390	Solyc01g057340	Solyc01g087730	Solyc03g098320	Solyc04g082490		Solyc05g014700	Solyc01g097020	Solyc12g014380	Solyc01g057090	Solyc03g119290	Solyc03g025850	Solyc05g053060	Solyc03g116530	Solyc10g078690	Solyc00g082150	Solyc02g092010		Solyc08g016670
Solyc04g051650	Solyc02g081230	Solyc01g079450	Solyc01g057510	Solyc01g087880	Solyc03g110980	Solyc05g005960		Solyc05g015160	Solyc01g097050	Solyc12g015870	Solyc01g057210	Solyc03g119460	Solyc03g025930	Solyc05g053770	Solyc03g116990	Solyc10g079200	Solyc00g170210	Solyc02g092130		Solyc06g008130
Solyc04g055010	Solyc02g081250	Solyc01g079480	Solyc01g057520	Solyc01g087890	Solyc03g111250	Solyc05g006110		Solyc05g018700	Solyc01g097120	Solyc12g017570	Solyc01g057830	Solyc03g120120	Solyc03g026260	Solyc05g054300	Solyc03g117150	Solyc10g079500	Solyc00g257110	Solyc02g092330		Solyc11g069950
Solyc04g056290	Solyc02g081820	Solyc01g079520	Solyc01g057760	Solyc01g087900	Solyc03g111730	Solyc05g006130		Solyc05g031600	Solyc01g097140	Solyc12g042650	Solyc01g058390	Solyc03g120140	Solyc03g026320	Solyc05g054310	Solyc03g120180	Solyc10g079880	Solyc01g005050	Solyc02g092460		Solyc09g075650
Solyc04g057780	Solyc02g082480	Solyc01g079580	Solyc01g057780	Solyc01g088360	Solyc03g112080	Solyc05g006980		Solyc05g042170	Solyc01g097170	Solyc12g042920	Solyc01g058450	Solyc03g120610	Solyc03g031750	Solyc05g056090	Solyc03g120470	Solyc10g080500	Solyc01g005240	Solyc02g092510		Solyc04g076380
Solyc04g057960	Solyc02g082650	Solyc01g079630	Solyc01g057830	Solyc01g088730	Solyc03g112300	Solyc05g007680		Solyc05g046110	Solyc01g097860	Solyc12g055800	Solyc01g060040	Solyc03g120740	Solyc03g033450	Solyc06g005370	Solyc03g120890	Solyc10g081130	Solyc01g005390	Solyc02g092640		Solyc09g015000
Solyc04g064620	Solyc02g082670	Solyc01g079710	Solyc01g058190	Solyc01g089860	Solyc03g112590	Solyc05g007730		Solyc05g046360	Solyc01g097880	Solyc12g056120	Solyc01g065550	Solyc03g120880	Solyc03g033540	Solyc06g005670	Solyc03g121370	Solyc10g081530	Solyc01g005510	Solyc02g092910		Solyc05g005730
Solyc04g064830	Solyc02g082730	Solyc01g079760	Solyc01g058450	Solyc01g089870	Solyc03g112690	Solyc05g007900		Solyc05g049870	Solyc01g097990	Solyc12g088160	Solyc01g065710	Solyc03g121140	Solyc03g034010	Solyc06g006080	Solyc03g123760	Solyc10g081660	Solyc01g005950	Solyc02g092950		Solyc03g006960
Solyc04g071130	Solyc02g082990	Solyc01g079780	Solyc01g060030	Solyc01g090180	Solyc03g112720	Solyc05g008000		Solyc05g050590	Solyc01g098550	Solyc12g095760	Solyc01g066070	Solyc03g121280	Solyc03g034060	Solyc06g006100	Solyc04g005820	Solyc10g083570	Solyc01g006160	Solyc02g093110		Solyc03g117630
Solyc04g071500	Solyc02g083130	Solyc01g079870	Solyc01g060080	Solyc01g090270	Solyc03g113230	Solyc05g008470		Solyc05g051390	Solyc01g098910	Solyc12g096150	Solyc01g066520	Solyc03g122030	Solyc03g043750	Solyc06g007200	Solyc04g007350	Solyc10g083650	Solyc01g006190	Solyc02g093310		Solyc09g090650
Solyc04g071890	Solyc02g083190	Solyc01g080110	Solyc01g060240	Solyc01g090280	Solyc03g113560	Solyc05g009070		Solyc05g051980	Solyc01g099100	Solyc12g096300	Solyc01g066590	Solyc03g123560	Solyc03g043850	Solyc06g035460	Solyc04g011590	Solyc10g083740	Solyc01g006260	Solyc02g093340		Solyc01g090600
Solyc04g072030	Solyc02g083620	Solyc01g080160	Solyc01g060270	Solyc01g090340	Solyc03g113590	Solyc05g009110		Solyc05g052080	Solyc01g099110	Solyc12g096700	Solyc01g066690	Solyc03g123740	Solyc03g044190	Solyc06g036720	Solyc04g016270	Solyc10g085020	Solyc01g006350	Solyc02g093440
Solyc04g072580	Solyc02g083990	Solyc01g080180	Solyc01g066050	Solyc01g090420	Solyc03g113620	Solyc05g009350		Solyc05g052110	Solyc01g099140	Solyc12g098150	Solyc01g066720	Solyc03g123840	Solyc03g045080	Solyc06g043030	Solyc04g025260	Solyc10g085480	Solyc01g006430	Solyc02g093650
Solyc04g072810	Solyc02g084340	Solyc01g080270	Solyc01g066070	Solyc01g090470	Solyc03g113640	Solyc05g009520		Solyc05g052120	Solyc01g099310	Solyc12g099080	Solyc01g067100	Solyc03g123870	Solyc03g051770	Solyc06g050210	Solyc04g045390	Solyc10g086190	Solyc01g006510	Solyc02g093890
Solyc04g072900	Solyc02g084410	Solyc01g080330	Solyc01g066440	Solyc01g090500	Solyc03g114100	Solyc05g009560		Solyc05g053310	Solyc01g099350	Solyc12g099100	Solyc01g067380	Solyc03g123920	Solyc03g059160	Solyc06g050720	Solyc04g049490	Solyc10g086460	Solyc01g006760	Solyc02g093910
Solyc04g074180	Solyc02g084630	Solyc01g080400	Solyc01g066480	Solyc01g090550	Solyc03g114260	Solyc05g009780		Solyc05g053450	Solyc01g099370	Solyc00g005050	Solyc01g067490	Solyc04g005310	Solyc03g059480	Solyc06g051810	Solyc04g055120	Solyc11g007720	Solyc01g006800	Solyc02g093920
Solyc04g074310	Solyc02g084670	Solyc01g080540	Solyc01g066500	Solyc01g090590	Solyc03g114460	Solyc05g010470		Solyc05g054270	Solyc01g099470	Solyc00g006800	Solyc01g067580	Solyc04g005330	Solyc03g062650	Solyc06g052010	Solyc04g056560	Solyc11g008860	Solyc01g006890	Solyc02g093990
Solyc04g074630	Solyc02g084700	Solyc01g080750	Solyc01g066840	Solyc01g090640	Solyc03g114480	Solyc05g010610		Solyc05g054440	Solyc01g099710	Solyc00g006810	Solyc01g067590	Solyc04g005490	Solyc03g062740	Solyc06g053490	Solyc04g056610	Solyc11g008870	Solyc01g006960	Solyc02g094140
Solyc04g074670	Solyc02g084990	Solyc01g080890	Solyc01g067070	Solyc01g090670	Solyc03g114950	Solyc05g010720		Solyc05g055260	Solyc01g099770	Solyc00g007070	Solyc01g067710	Solyc04g007260	Solyc03g062900	Solyc06g053500	Solyc04g071610	Solyc11g011470	Solyc01g006990	Solyc02g094170
Solyc04g076860	Solyc02g085000	Solyc01g081050	Solyc01g067280	Solyc01g090690	Solyc03g115030	Solyc05g012190		Solyc05g055730	Solyc01g099850	Solyc00g007080	Solyc01g067750	Solyc04g007640	Solyc03g063480	Solyc06g054420	Solyc04g072760	Solyc11g012110	Solyc01g007100	Solyc02g094540
Solyc04g077140	Solyc02g085080	Solyc01g081520	Solyc01g067370	Solyc01g090750	Solyc03g115090	Solyc05g012220		Solyc05g056170	Solyc01g099860	Solyc00g007270	Solyc01g068150	Solyc04g007700	Solyc03g065200	Solyc06g060800	Solyc04g072800	Solyc11g018610	Solyc01g007210	Solyc02g094560
Solyc04g077160	Solyc02g085380	Solyc01g081600	Solyc01g067400	Solyc01g090770	Solyc03g115440	Solyc05g012600		Solyc06g005240	Solyc01g100530	Solyc00g008680	Solyc01g068160	Solyc04g007730	Solyc03g077910	Solyc06g060960	Solyc04g074480	Solyc11g019920	Solyc01g007790	Solyc03g005050
Solyc04g077510	Solyc02g085810	Solyc01g081610	Solyc01g067500	Solyc01g090850	Solyc03g116050	Solyc05g014280		Solyc06g005750	Solyc01g100590	Solyc00g009020	Solyc01g068200	Solyc04g007890	Solyc03g078020	Solyc06g062850	Solyc04g074900	Solyc11g039840	Solyc01g007900	Solyc03g005630
Solyc04g077540	Solyc02g085870	Solyc01g086890	Solyc01g067580	Solyc01g090880	Solyc03g116730	Solyc05g014720		Solyc06g007500	Solyc01g100650	Solyc00g009110	Solyc01g068280	Solyc04g008270	Solyc03g078060	Solyc06g062860	Solyc04g074950	Solyc11g065490	Solyc01g007910	Solyc03g005920
Solyc04g077670	Solyc02g086090	Solyc01g087030	Solyc01g067590	Solyc01g090910	Solyc03g117270	Solyc05g015420		Solyc06g008500	Solyc01g100750	Solyc00g009140	Solyc01g068400	Solyc04g008650	Solyc03g082970	Solyc06g065170	Solyc04g076750	Solyc11g065670	Solyc01g008080	Solyc03g006130
Solyc04g077860	Solyc02g086130	Solyc01g087070	Solyc01g067610	Solyc01g090940	Solyc03g117320	Solyc05g016330		Solyc06g008630	Solyc01g100810	Solyc00g013140	Solyc01g068410	Solyc04g008820	Solyc03g083080	Solyc06g066060	Solyc04g079040	Solyc11g068830	Solyc01g008110	Solyc03g006400
Solyc04g078030	Solyc02g086160	Solyc01g087080	Solyc01g067640	Solyc01g091210	Solyc03g117440	Solyc05g018300		Solyc06g008640	Solyc01g100850	Solyc00g022110	Solyc01g068560	Solyc04g009900	Solyc03g083350	Solyc06g066310	Solyc04g079270	Solyc11g072190	Solyc01g008170	Solyc03g006470
Solyc04g078080	Solyc02g086220	Solyc01g087210	Solyc01g067730	Solyc01g091360	Solyc03g117630	Solyc05g018610		Solyc06g008650	Solyc01g102270	Solyc00g059100	Solyc01g068610	Solyc04g010080	Solyc03g093260	Solyc06g066650	Solyc04g079280	Solyc11g072450	Solyc01g008270	Solyc03g006660
Solyc04g078810	Solyc02g086390	Solyc01g087450	Solyc01g067750	Solyc01g091460	Solyc03g117680	Solyc05g041530		Solyc06g008660	Solyc01g102510	Solyc00g082150	Solyc01g073900	Solyc04g011370	Solyc03g093350	Solyc06g068590	Solyc04g079310	Solyc11g073210	Solyc01g008370	Solyc03g007190
Solyc04g079130	Solyc02g086430	Solyc01g087520	Solyc01g067800	Solyc01g091500	Solyc03g117800	Solyc05g046340		Solyc06g008670	Solyc01g102670	Solyc00g170210	Solyc01g073920	Solyc04g011430	Solyc03g093470	Solyc06g069480	Solyc04g080050	Solyc12g005860	Solyc01g008440	Solyc03g007340
Solyc04g079340	Solyc02g086580	Solyc01g087700	Solyc01g067820	Solyc01g091510	Solyc03g117930	Solyc05g050560		Solyc06g008680	Solyc01g102730	Solyc01g005060	Solyc01g074010	Solyc04g011550	Solyc03g093480	Solyc06g071100	Solyc04g080850	Solyc12g007170	Solyc01g008460	Solyc03g007470
Solyc04g080430	Solyc02g086870	Solyc01g087910	Solyc01g068000	Solyc01g091630	Solyc03g118620	Solyc05g051840		Solyc06g008990	Solyc01g103040	Solyc01g005240	Solyc01g079230	Solyc04g012060	Solyc03g093880	Solyc06g071270	Solyc04g081220	Solyc12g009800	Solyc01g008810	Solyc03g007520
Solyc04g080820	Solyc02g087480	Solyc01g087980	Solyc01g068020	Solyc01g091720	Solyc03g118650	Solyc05g051990		Solyc06g009140	Solyc01g103100	Solyc01g005540	Solyc01g079350	Solyc04g014610	Solyc03g094010	Solyc06g072800	Solyc04g082400	Solyc12g010060	Solyc01g008840	Solyc03g007620
Solyc04g080950	Solyc02g087710	Solyc01g088100	Solyc01g068190	Solyc01g094000	Solyc03g118690	Solyc05g052290		Solyc06g011440	Solyc01g103150	Solyc01g005560	Solyc01g079400	Solyc04g015660	Solyc03g095690	Solyc06g073410	Solyc05g005510	Solyc12g010930	Solyc01g009020	Solyc03g007670
Solyc04g081230	Solyc02g087870	Solyc01g088140	Solyc01g068210	Solyc01g094150	Solyc03g119870	Solyc05g052940		Solyc06g035520	Solyc01g103400	Solyc01g005620	Solyc01g079420	Solyc04g015720	Solyc03g095700	Solyc06g074700	Solyc05g005720	Solyc12g035130	Solyc01g009060	Solyc03g007740
Solyc04g081370	Solyc02g088100	Solyc01g088150	Solyc01g068240	Solyc01g094280	Solyc03g119880	Solyc05g054350		Solyc06g035610	Solyc01g103510	Solyc01g005950	Solyc01g079780	Solyc04g016510	Solyc03g096220	Solyc06g075160	Solyc05g008680	Solyc12g035710	Solyc01g009100	Solyc03g007900
Solyc04g081590	Solyc02g088110	Solyc01g088250	Solyc01g068250	Solyc01g094340	Solyc03g120740	Solyc05g054840		Solyc06g051000	Solyc01g103650	Solyc01g006100	Solyc01g079870	Solyc04g024420	Solyc03g096870	Solyc06g075340	Solyc05g010420	Solyc12g039120	Solyc01g009250	Solyc03g007950
Solyc04g082990	Solyc02g088560	Solyc01g088470	Solyc01g068270	Solyc01g094420	Solyc03g120860	Solyc05g054870		Solyc06g051630	Solyc01g103770	Solyc01g006110	Solyc01g080180	Solyc04g025400	Solyc03g097130	Solyc06g076340	Solyc05g013020	Solyc12g044910	Solyc01g009300	Solyc03g008010
Solyc05g005180	Solyc02g089080	Solyc01g088510	Solyc01g068390	Solyc01g094470	Solyc03g121040	Solyc05g054910		Solyc06g052010	Solyc01g103790	Solyc01g006150	Solyc01g080250	Solyc04g045630	Solyc03g098530	Solyc06g076620	Solyc05g013780	Solyc12g056120	Solyc01g009450	Solyc03g013310
Solyc05g005480	Solyc02g089270	Solyc01g088610	Solyc01g068400	Solyc01g094490	Solyc03g121130	Solyc05g055910		Solyc06g052060	Solyc01g103870	Solyc01g006170	Solyc01g080340	Solyc04g049140	Solyc03g098630	Solyc06g076650	Solyc05g013960	Solyc12g089310	Solyc01g009480	Solyc03g013630
Solyc05g005720	Solyc02g089330	Solyc01g088640	Solyc01g068480	Solyc01g094540	Solyc03g121520	Solyc06g005000		Solyc06g053670	Solyc01g103940	Solyc01g006190	Solyc01g080400	Solyc04g049390	Solyc03g110880	Solyc06g076820	Solyc05g014210	Solyc12g096520	Solyc01g009590	Solyc03g019680
Solyc05g006020	Solyc02g089490	Solyc01g088660	Solyc01g068620	Solyc01g094560	Solyc03g122110	Solyc06g006080		Solyc06g053700	Solyc01g104020	Solyc01g006200	Solyc01g080620	Solyc04g049670	Solyc03g110930	Solyc06g082220	Solyc05g018570	Solyc12g098150	Solyc01g009750	Solyc03g019810
Solyc05g006490	Solyc02g089580	Solyc01g088690	Solyc01g073640	Solyc01g094620	Solyc03g123610	Solyc06g007910		Solyc06g053990	Solyc01g104280	Solyc01g006230	Solyc01g080720	Solyc04g050150	Solyc03g111410	Solyc06g082480	Solyc05g046330	Solyc12g098490	Solyc01g009850	Solyc03g019970
Solyc05g006550	Solyc02g089590	Solyc01g089940	Solyc01g073930	Solyc01g094720	Solyc04g005130	Solyc06g007990		Solyc06g060480	Solyc01g104570	Solyc01g006280	Solyc01g080750	Solyc04g051280	Solyc03g112580	Solyc06g082890	Solyc05g049960	Solyc12g099440	Solyc01g010020	Solyc03g025410
Solyc05g006770	Solyc02g089620	Solyc01g089980	Solyc01g073940	Solyc01g094790	Solyc04g005140	Solyc06g009110		Solyc06g060570	Solyc01g104650	Solyc01g006400	Solyc01g080830	Solyc04g051590	Solyc03g112640	Solyc06g083220	Solyc05g052080	Solyc12g099480	Solyc01g010650	Solyc03g025480
Solyc05g006850	Solyc02g090040	Solyc01g090000	Solyc01g074010	Solyc01g094930	Solyc04g005740	Solyc06g011400		Solyc06g060800	Solyc01g104720	Solyc01g006430	Solyc01g080850	Solyc04g051600	Solyc03g112730	Solyc06g083660	Solyc05g052270	Solyc00g008680	Solyc01g010750	Solyc03g025530
Solyc05g006920	Solyc02g090330	Solyc01g090010	Solyc01g079080	Solyc01g095020	Solyc04g005760	Solyc06g030490		Solyc06g061260	Solyc01g104880	Solyc01g006450	Solyc01g080860	Solyc04g051710	Solyc03g113330	Solyc06g084350	Solyc05g052800	Solyc00g011890	Solyc01g010860	Solyc03g025980
Solyc05g007100	Solyc02g090410	Solyc01g090030	Solyc01g079180	Solyc01g095200	Solyc04g007120	Solyc06g035430		Solyc06g062280	Solyc01g105050	Solyc01g006480	Solyc01g080930	Solyc04g051780	Solyc03g113380	Solyc06g084510	Solyc05g053070	Solyc00g075030	Solyc01g010990	Solyc03g026200
Solyc05g007230	Solyc02g090500	Solyc01g090040	Solyc01g079210	Solyc01g095210	Solyc04g007420	Solyc06g035960		Solyc06g064500	Solyc01g105130	Solyc01g006490	Solyc01g081000	Solyc04g051820	Solyc03g113620	Solyc06g084550	Solyc05g053740	Solyc00g127660	Solyc01g011010	Solyc03g026340
Solyc05g007980	Solyc02g090540	Solyc01g090070	Solyc01g079230	Solyc01g095350	Solyc04g007700	Solyc06g036070		Solyc06g064870	Solyc01g105170	Solyc01g006630	Solyc01g081030	Solyc04g051830	Solyc03g113740	Solyc07g005100	Solyc05g054040	Solyc00g171710	Solyc01g011030	Solyc03g032000
Solyc05g008020	Solyc02g090650	Solyc01g090080	Solyc01g079250	Solyc01g095420	Solyc04g007720	Solyc06g050230		Solyc06g065380	Solyc01g105230	Solyc01g006700	Solyc01g081070	Solyc04g054200	Solyc03g114020	Solyc07g005910	Solyc05g054260	Solyc01g005110	Solyc01g011050	Solyc03g032050
Solyc05g008110	Solyc02g090670	Solyc01g090090	Solyc01g079350	Solyc01g095480	Solyc04g008530	Solyc06g050730		Solyc06g066400	Solyc01g105270	Solyc01g006710	Solyc01g086710	Solyc04g054460	Solyc03g114140	Solyc07g006560	Solyc05g055280	Solyc01g005360	Solyc01g011390	Solyc03g032140
Solyc05g008400	Solyc02g090890	Solyc01g090100	Solyc01g079370	Solyc01g095570	Solyc04g008560	Solyc06g051360		Solyc06g067980	Solyc01g106380	Solyc01g006730	Solyc01g086750	Solyc04g054480	Solyc03g114350	Solyc07g006780	Solyc05g055420	Solyc01g005490	Solyc01g014880	Solyc03g032240
Solyc05g008680	Solyc02g091480	Solyc01g090110	Solyc01g079400	Solyc01g095680	Solyc04g009190	Solyc06g052030		Solyc06g068110	Solyc01g106440	Solyc01g006740	Solyc01g086860	Solyc04g055160	Solyc03g114690	Solyc07g006950	Solyc05g055640	Solyc01g006120	Solyc01g015020	Solyc03g033980
Solyc05g009100	Solyc02g091530	Solyc01g090190	Solyc01g079490	Solyc01g095700	Solyc04g009320	Solyc06g053420		Solyc06g068960	Solyc01g106470	Solyc01g006790	Solyc01g086900	Solyc04g056280	Solyc03g114860	Solyc07g007060	Solyc05g055790	Solyc01g006400	Solyc01g028810	Solyc03g034220
Solyc05g009500	Solyc02g091660	Solyc01g090200	Solyc01g079500	Solyc01g095780	Solyc04g009900	Solyc06g053550		Solyc06g069220	Solyc01g106590	Solyc01g006800	Solyc01g086950	Solyc04g056650	Solyc03g114990	Solyc07g008080	Solyc05g055870	Solyc01g006440	Solyc01g049960	Solyc03g034440
Solyc05g009570	Solyc02g091690	Solyc01g090220	Solyc01g079600	Solyc01g095790	Solyc04g010190	Solyc06g053810		Solyc06g069320	Solyc01g107330	Solyc01g006810	Solyc01g086970	Solyc04g058180	Solyc03g115190	Solyc07g008190	Solyc05g056540	Solyc01g006810	Solyc01g049980	Solyc03g043760
Solyc05g009660	Solyc02g091890	Solyc01g090230	Solyc01g079720	Solyc01g095880	Solyc04g011340	Solyc06g054140		Solyc06g069870	Solyc01g107380	Solyc01g006860	Solyc01g087210	Solyc04g071350	Solyc03g115230	Solyc07g008400	Solyc06g005420	Solyc01g006900	Solyc01g050070	Solyc03g043880
Solyc05g010070	Solyc02g092050	Solyc01g090350	Solyc01g079810	Solyc01g095980	Solyc04g011530	Solyc06g054380		Solyc06g072420	Solyc01g107750	Solyc01g006900	Solyc01g087230	Solyc04g071660	Solyc03g115240	Solyc07g008490	Solyc06g005430	Solyc01g007150	Solyc01g056720	Solyc03g043960
Solyc05g010450	Solyc02g092380	Solyc01g090440	Solyc01g079820	Solyc01g096100	Solyc04g014600	Solyc06g054440		Solyc06g072780	Solyc01g107760	Solyc01g006990	Solyc01g087240	Solyc04g071700	Solyc03g115420	Solyc07g008610	Solyc06g007210	Solyc01g007320	Solyc01g057090	Solyc03g044080
Solyc05g011890	Solyc02g092480	Solyc01g090740	Solyc01g079840	Solyc01g096130	Solyc04g014720	Solyc06g060480		Solyc06g073010	Solyc01g108020	Solyc01g007060	Solyc01g087260	Solyc04g071970	Solyc03g116040	Solyc07g015970	Solyc06g008120	Solyc01g008040	Solyc01g057220	Solyc03g044910
Solyc05g012520	Solyc02g092580	Solyc01g091160	Solyc01g079850	Solyc01g096200	Solyc04g015090	Solyc06g060580		Solyc06g073350	Solyc01g108030	Solyc01g007110	Solyc01g087500	Solyc04g071980	Solyc03g116790	Solyc07g018210	Solyc06g008330	Solyc01g008420	Solyc01g058280	Solyc03g046350
Solyc05g013010	Solyc02g092670	Solyc01g091190	Solyc01g079890	Solyc01g096300	Solyc04g015170	Solyc06g060740		Solyc06g075210	Solyc01g108230	Solyc01g007140	Solyc01g087520	Solyc04g072770	Solyc03g117180	Solyc07g019460	Solyc06g008500	Solyc01g008470	Solyc01g058320	Solyc03g052990
Solyc05g013350	Solyc02g092810	Solyc01g091230	Solyc01g080070	Solyc01g096380	Solyc04g016160	Solyc06g061280		Solyc06g075260	Solyc01g108300	Solyc01g007250	Solyc01g087530	Solyc04g074040	Solyc03g117410	Solyc07g019530	Solyc06g008990	Solyc01g008820	Solyc01g058390	Solyc03g058400
Solyc05g013460	Solyc02g093330	Solyc01g091240	Solyc01g080130	Solyc01g096400	Solyc04g016380	Solyc06g063250		Solyc06g076090	Solyc01g108530	Solyc01g007490	Solyc01g087590	Solyc04g074290	Solyc03g117630	Solyc07g020790	Solyc06g010060	Solyc01g008950	Solyc01g065550	Solyc03g058890
Solyc05g014230	Solyc02g093480	Solyc01g091280	Solyc01g080140	Solyc01g096570	Solyc04g024520	Solyc06g063280		Solyc06g076850	Solyc01g108940	Solyc01g007690	Solyc01g087670	Solyc04g076080	Solyc03g117950	Solyc07g039200	Solyc06g017970	Solyc01g009780	Solyc01g066050	Solyc03g063600
Solyc05g014310	Solyc02g093530	Solyc01g091320	Solyc01g080170	Solyc01g096590	Solyc04g049490	Solyc06g063360		Solyc06g082130	Solyc01g109360	Solyc01g007760	Solyc01g088050	Solyc04g076380	Solyc03g117960	Solyc07g040780	Solyc06g035960	Solyc01g009820	Solyc01g066070	Solyc03g063630
Solyc05g015170	Solyc02g093720	Solyc01g091340	Solyc01g080190	Solyc01g096670	Solyc04g050150	Solyc06g066050		Solyc06g082610	Solyc01g109400	Solyc01g007910	Solyc01g088080	Solyc04g076560	Solyc03g118030	Solyc07g040980	Solyc06g050570	Solyc01g009880	Solyc01g066770	Solyc03g078090
Solyc05g018410	Solyc02g093830	Solyc01g091350	Solyc01g080210	Solyc01g096680	Solyc04g051670	Solyc06g066310		Solyc06g082780	Solyc01g109460	Solyc01g007950	Solyc01g088240	Solyc04g076740	Solyc03g118060	Solyc07g043570	Solyc06g050630	Solyc01g010440	Solyc01g066850	Solyc03g081320
Solyc05g024410	Solyc02g093970	Solyc01g091520	Solyc01g080250	Solyc01g096700	Solyc04g054200	Solyc06g066410		Solyc06g083290	Solyc01g109530	Solyc01g008000	Solyc01g088610	Solyc04g077000	Solyc03g118380	Solyc07g044920	Solyc06g051310	Solyc01g010740	Solyc01g067070	Solyc03g082380
Solyc05g025500	Solyc02g094030	Solyc01g091590	Solyc01g080360	Solyc01g096760	Solyc04g054310	Solyc06g066430		Solyc06g083340	Solyc01g109580	Solyc01g008020	Solyc01g088710	Solyc04g078210	Solyc03g118390	Solyc07g045070	Solyc06g053700	Solyc01g010820	Solyc01g067080	Solyc03g082390
Solyc05g041430	Solyc02g094190	Solyc01g091620	Solyc01g080370	Solyc01g096800	Solyc04g054760	Solyc06g066670		Solyc06g083500	Solyc01g109640	Solyc01g008060	Solyc01g088720	Solyc04g078320	Solyc03g118510	Solyc07g047670	Solyc06g053710	Solyc01g014180	Solyc01g067380	Solyc03g082580
Solyc05g046110	Solyc02g094330	Solyc01g091650	Solyc01g080500	Solyc01g096900	Solyc04g056430	Solyc06g066740		Solyc06g083610	Solyc01g109770	Solyc01g008090	Solyc01g088820	Solyc04g078400	Solyc03g118700	Solyc07g047850	Solyc06g054560	Solyc01g016380	Solyc01g067500	Solyc03g082670
Solyc05g049870	Solyc03g005430	Solyc01g091880	Solyc01g080530	Solyc01g096920	Solyc04g057870	Solyc06g067950		Solyc06g084140	Solyc01g109790	Solyc01g008110	Solyc01g089870	Solyc04g078600	Solyc03g118970	Solyc07g052300	Solyc06g060070	Solyc01g022750	Solyc01g067520	Solyc03g082710
Solyc05g049970	Solyc03g005630	Solyc01g091900	Solyc01g080590	Solyc01g096950	Solyc04g057880	Solyc06g068050		Solyc06g084170	Solyc01g109890	Solyc01g008330	Solyc01g090190	Solyc04g078870	Solyc03g119300	Solyc07g052630	Solyc06g060630	Solyc01g028860	Solyc01g067560	Solyc03g083150
Solyc05g050130	Solyc03g005780	Solyc01g091950	Solyc01g080620	Solyc01g097070	Solyc04g057990	Solyc06g068480		Solyc06g084180	Solyc01g110150	Solyc01g008360	Solyc01g090280	Solyc04g079120	Solyc03g119490	Solyc07g053470	Solyc06g060850	Solyc01g028900	Solyc01g067590	Solyc03g083270
Solyc05g050500	Solyc03g006170	Solyc01g093960	Solyc01g080640	Solyc01g097130	Solyc04g071040	Solyc06g068620		Solyc07g005130	Solyc01g110290	Solyc01g008760	Solyc01g090290	Solyc04g079130	Solyc03g120030	Solyc07g054200	Solyc06g061260	Solyc01g049680	Solyc01g067660	Solyc03g093430
Solyc05g051660	Solyc03g006360	Solyc01g094030	Solyc01g080650	Solyc01g097170	Solyc04g071070	Solyc06g068840		Solyc07g005300	Solyc01g110410	Solyc01g008780	Solyc01g090470	Solyc04g079160	Solyc03g120460	Solyc07g054400	Solyc06g062430	Solyc01g056280	Solyc01g067690	Solyc03g093690
Solyc05g052330	Solyc03g006470	Solyc01g094290	Solyc01g080670	Solyc01g097360	Solyc04g071180	Solyc06g068950		Solyc07g006040	Solyc01g110540	Solyc01g008810	Solyc01g090530	Solyc04g079370	Solyc03g120720	Solyc07g054620	Solyc06g062480	Solyc01g056340	Solyc01g067750	Solyc03g093830
Solyc05g053930	Solyc03g006620	Solyc01g094320	Solyc01g080690	Solyc01g097460	Solyc04g071330	Solyc06g069580		Solyc07g006560	Solyc01g110560	Solyc01g008820	Solyc01g090590	Solyc04g079780	Solyc03g121040	Solyc07g056000	Solyc06g063120	Solyc01g056360	Solyc01g068060	Solyc03g096370
Solyc05g054230	Solyc03g006860	Solyc01g094330	Solyc01g080830	Solyc01g097520	Solyc04g071990	Solyc06g071600		Solyc07g006660	Solyc01g110960	Solyc01g008840	Solyc01g090690	Solyc04g079980	Solyc03g121180	Solyc07g056140	Solyc06g064500	Solyc01g056980	Solyc01g068160	Solyc03g096640
Solyc05g054270	Solyc03g006970	Solyc01g094370	Solyc01g080850	Solyc01g097580	Solyc04g072160	Solyc06g071850		Solyc07g007050	Solyc01g111070	Solyc01g008960	Solyc01g090740	Solyc04g080580	Solyc03g121320	Solyc07g062220	Solyc06g065830	Solyc01g058730	Solyc01g068270	Solyc03g096730
Solyc05g056030	Solyc03g007010	Solyc01g094520	Solyc01g080860	Solyc01g097640	Solyc04g072390	Solyc06g072270		Solyc07g007170	Solyc01g111770	Solyc01g008980	Solyc01g090850	Solyc04g080890	Solyc03g121450	Solyc07g062310	Solyc06g065900	Solyc01g059900	Solyc01g068390	Solyc03g096930
Solyc05g056050	Solyc03g007030	Solyc01g094550	Solyc01g080880	Solyc01g097870	Solyc04g072400	Solyc06g072290		Solyc07g007550	Solyc01g112210	Solyc01g009000	Solyc01g090900	Solyc04g081360	Solyc03g121730	Solyc07g063040	Solyc06g066320	Solyc01g059910	Solyc01g068400	Solyc03g097010
Solyc06g005970	Solyc03g007470	Solyc01g094670	Solyc01g081000	Solyc01g098050	Solyc04g072500	Solyc06g072320		Solyc07g008030	Solyc01g112230	Solyc01g009030	Solyc01g090940	Solyc04g081470	Solyc03g121850	Solyc07g063610	Solyc06g068410	Solyc01g065570	Solyc01g073650	Solyc03g097210
Solyc06g007170	Solyc03g007750	Solyc01g094860	Solyc01g081070	Solyc01g098100	Solyc04g072520	Solyc06g072430		Solyc07g008070	Solyc01g112260	Solyc01g009050	Solyc01g090990	Solyc04g082030	Solyc03g121960	Solyc07g064520	Solyc06g068720	Solyc01g066690	Solyc01g073660	Solyc03g097250
Solyc06g007500	Solyc03g013630	Solyc01g095010	Solyc01g081100	Solyc01g098240	Solyc04g072570	Solyc06g072790		Solyc07g009130	Solyc02g005340	Solyc01g009100	Solyc01g091070	Solyc04g082160	Solyc03g122020	Solyc07g064550	Solyc06g069080	Solyc01g066840	Solyc01g073900	Solyc03g097640
Solyc06g007830	Solyc03g025250	Solyc01g095090	Solyc01g081190	Solyc01g098250	Solyc04g074090	Solyc06g075140		Solyc07g014590	Solyc02g014090	Solyc01g009150	Solyc01g091550	Solyc04g082200	Solyc03g122120	Solyc07g064630	Solyc06g069210	Solyc01g067100	Solyc01g079230	Solyc03g097660
Solyc06g008630	Solyc03g025320	Solyc01g095150	Solyc01g081200	Solyc01g098350	Solyc04g074480	Solyc06g075890		Solyc07g014660	Solyc02g014380	Solyc01g009290	Solyc01g091750	Solyc04g082720	Solyc03g122250	Solyc07g064910	Solyc06g069470	Solyc01g067370	Solyc01g079310	Solyc03g098020
Solyc06g008640	Solyc03g025730	Solyc01g095180	Solyc01g081390	Solyc01g098380	Solyc04g074730	Solyc06g076200		Solyc07g015960	Solyc02g014430	Solyc01g009300	Solyc01g091860	Solyc04g082840	Solyc03g122270	Solyc07g064930	Solyc06g069870	Solyc01g067730	Solyc01g079330	Solyc03g098460
Solyc06g008980	Solyc03g025800	Solyc01g095270	Solyc01g081400	Solyc01g098460	Solyc04g074900	Solyc06g076350		Solyc07g017560	Solyc02g014770	Solyc01g009380	Solyc01g091870	Solyc04g083010	Solyc03g123460	Solyc07g065060	Solyc06g069890	Solyc01g068500	Solyc01g079350	Solyc03g098630
Solyc06g009050	Solyc03g025900	Solyc01g095400	Solyc01g081450	Solyc01g098510	Solyc04g076650	Solyc06g076540		Solyc07g017860	Solyc02g020890	Solyc01g009450	Solyc01g091910	Solyc05g005630	Solyc03g123710	Solyc07g065200	Solyc06g071920	Solyc01g068640	Solyc01g079480	Solyc03g110970
Solyc06g009160	Solyc03g026070	Solyc01g095430	Solyc01g081470	Solyc01g098810	Solyc04g076750	Solyc06g076560		Solyc07g017900	Solyc02g020980	Solyc01g009520	Solyc01g094190	Solyc05g005730	Solyc04g005090	Solyc07g065890	Solyc06g075020	Solyc01g079410	Solyc01g079600	Solyc03g111320
Solyc06g009340	Solyc03g026090	Solyc01g095460	Solyc01g081510	Solyc01g099290	Solyc04g076880	Solyc06g076570		Solyc07g021020	Solyc02g021410	Solyc01g009770	Solyc01g094200	Solyc05g007440	Solyc04g005780	Solyc07g066270	Solyc06g075180	Solyc01g079420	Solyc01g079690	Solyc03g111740
Solyc06g009350	Solyc03g026110	Solyc01g095470	Solyc01g086690	Solyc01g099360	Solyc04g077000	Solyc06g082700		Solyc07g025140	Solyc02g021420	Solyc01g009820	Solyc01g094330	Solyc05g007590	Solyc04g005860	Solyc07g066660	Solyc06g075560	Solyc01g079490	Solyc01g079810	Solyc03g111790
Solyc06g009380	Solyc03g026290	Solyc01g095490	Solyc01g086830	Solyc01g099370	Solyc04g077150	Solyc06g083500		Solyc07g043420	Solyc02g021590	Solyc01g009850	Solyc01g094420	Solyc05g008190	Solyc04g007110	Solyc08g005700	Solyc06g075620	Solyc01g079720	Solyc01g079880	Solyc03g111830
Solyc06g009790	Solyc03g026300	Solyc01g095520	Solyc01g086840	Solyc01g099380	Solyc04g077240	Solyc06g083580		Solyc07g044870	Solyc02g021620	Solyc01g010000	Solyc01g094480	Solyc05g008440	Solyc04g008610	Solyc08g006140	Solyc06g075850	Solyc01g079870	Solyc01g080110	Solyc03g112080
Solyc06g035520	Solyc03g031600	Solyc01g095580	Solyc01g086870	Solyc01g099580	Solyc04g077600	Solyc06g083980		Solyc07g045150	Solyc02g023990	Solyc01g010150	Solyc01g094580	Solyc05g008610	Solyc04g009300	Solyc08g006620	Solyc06g076850	Solyc01g080040	Solyc01g080330	Solyc03g112850
Solyc06g035580	Solyc03g031940	Solyc01g095620	Solyc01g086900	Solyc01g099690	Solyc04g078250	Solyc06g084150		Solyc07g052430	Solyc02g031710	Solyc01g010370	Solyc01g094620	Solyc05g008750	Solyc04g009320	Solyc08g006840	Solyc06g082230	Solyc01g080170	Solyc01g080370	Solyc03g113340
Solyc06g048570	Solyc03g033310	Solyc01g095730	Solyc01g086980	Solyc01g099740	Solyc04g078460	Solyc06g084270		Solyc07g053180	Solyc02g032860	Solyc01g010590	Solyc01g094770	Solyc05g008830	Solyc04g010050	Solyc08g007520	Solyc06g082370	Solyc01g080250	Solyc01g080400	Solyc03g113600
Solyc06g048810	Solyc03g033660	Solyc01g095740	Solyc01g086990	Solyc01g099750	Solyc04g078600	Solyc06g084380		Solyc07g054250	Solyc02g036380	Solyc01g010650	Solyc01g094800	Solyc05g009780	Solyc04g011560	Solyc08g007730	Solyc06g082610	Solyc01g080350	Solyc01g080500	Solyc03g113700
Solyc06g048890	Solyc03g034280	Solyc01g095890	Solyc01g087020	Solyc01g099790	Solyc04g078640	Solyc06g084570		Solyc07g054620	Solyc02g036440	Solyc01g010760	Solyc01g095020	Solyc05g009850	Solyc04g011700	Solyc08g014300	Solyc06g082840	Solyc01g080530	Solyc01g080590	Solyc03g113920
Solyc06g051320	Solyc03g044190	Solyc01g095900	Solyc01g087040	Solyc01g099800	Solyc04g078720	Solyc07g005410		Solyc07g054640	Solyc02g038740	Solyc01g010820	Solyc01g095280	Solyc05g010310	Solyc04g011730	Solyc08g014480	Solyc06g083030	Solyc01g080540	Solyc01g080620	Solyc03g113990
Solyc06g051930	Solyc03g044210	Solyc01g095990	Solyc01g087230	Solyc01g099840	Solyc04g078760	Solyc07g005440		Solyc07g054670	Solyc02g043810	Solyc01g010990	Solyc01g095500	Solyc05g012200	Solyc04g014240	Solyc08g021930	Solyc06g083620	Solyc01g080940	Solyc01g080850	Solyc03g114090
Solyc06g053530	Solyc03g044900	Solyc01g096120	Solyc01g087250	Solyc01g099850	Solyc04g079000	Solyc07g006250		Solyc07g055780	Solyc02g061850	Solyc01g011030	Solyc01g095570	Solyc05g012490	Solyc04g014600	Solyc08g029200	Solyc07g006380	Solyc01g081010	Solyc01g080860	Solyc03g114510
Solyc06g053780	Solyc03g046320	Solyc01g096240	Solyc01g087530	Solyc01g099960	Solyc04g079030	Solyc07g006510		Solyc07g056170	Solyc02g062100	Solyc01g011040	Solyc01g095730	Solyc05g012520	Solyc04g014770	Solyc08g041890	Solyc07g006700	Solyc01g081190	Solyc01g080950	Solyc03g114680
Solyc06g053870	Solyc03g051920	Solyc01g096270	Solyc01g087550	Solyc01g100050	Solyc04g079110	Solyc07g006530		Solyc07g062560	Solyc02g062110	Solyc01g011340	Solyc01g095740	Solyc05g012590	Solyc04g015210	Solyc08g048500	Solyc07g007730	Solyc01g081200	Solyc01g081070	Solyc03g115370
Solyc06g054010	Solyc03g058430	Solyc01g096360	Solyc01g087560	Solyc01g100130	Solyc04g079310	Solyc07g007400		Solyc07g062970	Solyc02g062330	Solyc01g014180	Solyc01g095790	Solyc05g013350	Solyc04g015500	Solyc08g065760	Solyc07g008030	Solyc01g081470	Solyc01g081230	Solyc03g115410
Solyc06g054360	Solyc03g058890	Solyc01g096370	Solyc01g087570	Solyc01g100170	Solyc04g079370	Solyc07g007980		Solyc07g063250	Solyc02g062430	Solyc01g014850	Solyc01g095890	Solyc05g013440	Solyc04g015740	Solyc08g066950	Solyc07g008270	Solyc01g086850	Solyc01g081450	Solyc03g115470
Solyc06g059740	Solyc03g058910	Solyc01g096430	Solyc01g087590	Solyc01g100230	Solyc04g079740	Solyc07g008060		Solyc07g063610	Solyc02g062530	Solyc01g020440	Solyc01g096130	Solyc05g014130	Solyc04g015940	Solyc08g066980	Solyc07g017780	Solyc01g087490	Solyc01g081630	Solyc03g115490
Solyc06g059840	Solyc03g059200	Solyc01g096480	Solyc01g087600	Solyc01g100250	Solyc04g079770	Solyc07g008910		Solyc07g065720	Solyc02g062540	Solyc01g022750	Solyc01g096150	Solyc05g015390	Solyc04g016050	Solyc08g067430	Solyc07g017860	Solyc01g087570	Solyc01g086740	Solyc03g115730
Solyc06g059930	Solyc03g063150	Solyc01g096500	Solyc01g087650	Solyc01g100430	Solyc04g080300	Solyc07g018140		Solyc08g005040	Solyc02g062610	Solyc01g028800	Solyc01g096160	Solyc05g015500	Solyc04g016590	Solyc08g067920	Solyc07g019440	Solyc01g087650	Solyc01g086830	Solyc03g116140
Solyc06g060110	Solyc03g065250	Solyc01g096540	Solyc01g087860	Solyc01g100610	Solyc04g081070	Solyc07g020710		Solyc08g005110	Solyc02g062930	Solyc01g028930	Solyc01g096180	Solyc05g015650	Solyc04g024430	Solyc08g069030	Solyc07g024030	Solyc01g087870	Solyc01g086890	Solyc03g116370
Solyc06g060310	Solyc03g071570	Solyc01g096610	Solyc01g087870	Solyc01g100660	Solyc04g081220	Solyc07g022860		Solyc08g005410	Solyc02g063170	Solyc01g034020	Solyc01g096200	Solyc05g015820	Solyc04g024960	Solyc08g075080	Solyc07g041970	Solyc01g087900	Solyc01g086960	Solyc03g116460
Solyc06g060320	Solyc03g071620	Solyc01g096740	Solyc01g087990	Solyc01g100700	Solyc04g081740	Solyc07g024000		Solyc08g006290	Solyc02g063350	Solyc01g049680	Solyc01g096520	Solyc05g017890	Solyc04g026200	Solyc08g075530	Solyc07g042900	Solyc01g088040	Solyc01g087210	Solyc03g116550
Solyc06g060560	Solyc03g078230	Solyc01g096810	Solyc01g088040	Solyc01g100710	Solyc04g081820	Solyc07g025390		Solyc08g006930	Solyc02g063510	Solyc01g049960	Solyc01g096570	Solyc05g018320	Solyc04g047690	Solyc08g075720	Solyc07g049380	Solyc01g088550	Solyc01g087260	Solyc03g116780
Solyc06g060960	Solyc03g078260	Solyc01g096830	Solyc01g088050	Solyc01g100750	Solyc04g081980	Solyc07g038190		Solyc08g007150	Solyc02g064680	Solyc01g056310	Solyc01g096700	Solyc05g018590	Solyc04g049620	Solyc08g076120	Solyc07g051840	Solyc01g088610	Solyc01g087450	Solyc03g116930
Solyc06g061200	Solyc03g082370	Solyc01g096840	Solyc01g088080	Solyc01g100940	Solyc04g082050	Solyc07g039510		Solyc08g007940	Solyc02g064730	Solyc01g056340	Solyc01g096760	Solyc05g018600	Solyc04g050270	Solyc08g076130	Solyc07g053180	Solyc01g088660	Solyc01g087530	Solyc03g117030
Solyc06g061230	Solyc03g082980	Solyc01g096870	Solyc01g088170	Solyc01g100970	Solyc04g082200	Solyc07g041200		Solyc08g008290	Solyc02g065550	Solyc01g056580	Solyc01g096870	Solyc05g023680	Solyc04g050560	Solyc08g076200	Solyc07g056010	Solyc01g088700	Solyc01g087560	Solyc03g117110
Solyc06g061250	Solyc03g083060	Solyc01g096940	Solyc01g088240	Solyc01g101160	Solyc04g082590	Solyc07g041280		Solyc08g008590	Solyc02g065700	Solyc01g056780	Solyc01g096900	Solyc05g026310	Solyc04g051450	Solyc08g077440	Solyc07g061930	Solyc01g088730	Solyc01g087620	Solyc03g117200
Solyc06g062580	Solyc03g083100	Solyc01g097310	Solyc01g088350	Solyc01g102290	Solyc04g082650	Solyc07g042160		Solyc08g013680	Solyc02g067010	Solyc01g056940	Solyc01g096920	Solyc05g026360	Solyc04g051660	Solyc08g077890	Solyc07g062140	Solyc01g090290	Solyc01g088050	Solyc03g117420
Solyc06g064490	Solyc03g083210	Solyc01g097320	Solyc01g088390	Solyc01g102330	Solyc04g082700	Solyc07g042300		Solyc08g013740	Solyc02g067180	Solyc01g056980	Solyc01g097010	Solyc05g026560	Solyc04g051680	Solyc08g078220	Solyc07g062530	Solyc01g090900	Solyc01g088350	Solyc03g117770
Solyc06g064550	Solyc03g083830	Solyc01g097330	Solyc01g088480	Solyc01g102500	Solyc05g005730	Solyc07g043200		Solyc08g016580	Solyc02g067520	Solyc01g057270	Solyc01g097190	Solyc05g042030	Solyc04g054880	Solyc08g078270	Solyc07g064060	Solyc01g091020	Solyc01g088570	Solyc03g117780
Solyc06g066370	Solyc03g093470	Solyc01g097500	Solyc01g088570	Solyc01g102560	Solyc05g006440	Solyc07g043500		Solyc08g028990	Solyc02g067820	Solyc01g057570	Solyc01g097250	Solyc05g044470	Solyc04g055110	Solyc08g078320	Solyc07g064590	Solyc01g091310	Solyc01g088770	Solyc03g117900
Solyc06g066750	Solyc03g095250	Solyc01g097610	Solyc01g088700	Solyc01g102730	Solyc05g006910	Solyc07g044970		Solyc08g048550	Solyc02g067880	Solyc01g057840	Solyc01g097300	Solyc05g047520	Solyc04g055180	Solyc08g078740	Solyc07g065490	Solyc01g091550	Solyc01g088820	Solyc03g118120
Solyc06g066840	Solyc03g097370	Solyc01g097670	Solyc01g088710	Solyc01g102800	Solyc05g006940	Solyc07g044990		Solyc08g065220	Solyc02g067900	Solyc01g057900	Solyc01g097360	Solyc05g047550	Solyc04g055250	Solyc08g079060	Solyc07g066470	Solyc01g093970	Solyc01g089850	Solyc03g118850
Solyc06g068230	Solyc03g097490	Solyc01g097740	Solyc01g088720	Solyc01g103080	Solyc05g007240	Solyc07g045310		Solyc08g065840	Solyc02g067910	Solyc01g058260	Solyc01g097500	Solyc05g049950	Solyc04g056270	Solyc08g079670	Solyc08g005110	Solyc01g094060	Solyc01g089980	Solyc03g119460
Solyc06g068800	Solyc03g097910	Solyc01g097810	Solyc01g088770	Solyc01g103090	Solyc05g007390	Solyc07g048010		Solyc08g066980	Solyc02g067930	Solyc01g058520	Solyc01g097540	Solyc05g050720	Solyc04g056510	Solyc08g080080	Solyc08g005190	Solyc01g094470	Solyc01g090190	Solyc03g119650
Solyc06g068880	Solyc03g098020	Solyc01g097840	Solyc01g088800	Solyc01g103120	Solyc05g007500	Solyc07g052730		Solyc08g069110	Solyc02g068090	Solyc01g058670	Solyc01g097640	Solyc05g051230	Solyc04g056540	Solyc08g080570	Solyc08g005230	Solyc01g094480	Solyc01g090590	Solyc03g119820
Solyc06g068940	Solyc03g098180	Solyc01g097960	Solyc01g089900	Solyc01g103170	Solyc05g007520	Solyc07g052900		Solyc08g069180	Solyc02g068450	Solyc01g058730	Solyc01g097810	Solyc05g051290	Solyc04g058150	Solyc08g080860	Solyc08g006810	Solyc01g094550	Solyc01g090690	Solyc03g120150
Solyc06g069250	Solyc03g098710	Solyc01g097980	Solyc01g089970	Solyc01g103180	Solyc05g007540	Solyc07g053070		Solyc08g076790	Solyc02g068530	Solyc01g059830	Solyc01g097970	Solyc05g051410	Solyc04g063380	Solyc08g081130	Solyc08g006940	Solyc01g094800	Solyc01g090850	Solyc03g120650
Solyc06g069730	Solyc03g110960	Solyc01g098040	Solyc01g090170	Solyc01g103220	Solyc05g007770	Solyc07g053440		Solyc08g076800	Solyc02g068740	Solyc01g060030	Solyc01g098030	Solyc05g051680	Solyc04g064850	Solyc08g081190	Solyc08g007320	Solyc01g094920	Solyc01g090990	Solyc03g120860
Solyc06g071180	Solyc03g111610	Solyc01g098160	Solyc01g090290	Solyc01g103440	Solyc05g008130	Solyc07g053490		Solyc08g077680	Solyc02g068990	Solyc01g060130	Solyc01g098160	Solyc05g051770	Solyc04g064930	Solyc08g081270	Solyc08g007420	Solyc01g094930	Solyc01g091210	Solyc03g121140
Solyc06g072590	Solyc03g111670	Solyc01g098170	Solyc01g090480	Solyc01g103500	Solyc05g008480	Solyc07g054000		Solyc08g080140	Solyc02g069720	Solyc01g060470	Solyc01g098180	Solyc05g051790	Solyc04g071570	Solyc08g081410	Solyc08g007800	Solyc01g095920	Solyc01g091280	Solyc03g121220
Solyc06g072710	Solyc03g111740	Solyc01g098180	Solyc01g090700	Solyc01g103540	Solyc05g008790	Solyc07g054140		Solyc08g080860	Solyc02g069790	Solyc01g065560	Solyc01g098200	Solyc05g052190	Solyc04g071620	Solyc08g081430	Solyc08g008260	Solyc01g096270	Solyc01g091620	Solyc03g121310
Solyc06g072730	Solyc03g111820	Solyc01g098190	Solyc01g090720	Solyc01g103570	Solyc05g008870	Solyc07g056410		Solyc08g081520	Solyc02g069820	Solyc01g065580	Solyc01g098230	Solyc05g052260	Solyc04g071630	Solyc08g081920	Solyc08g008510	Solyc01g096450	Solyc01g091700	Solyc03g121410
Solyc06g072930	Solyc03g112640	Solyc01g098230	Solyc01g090730	Solyc01g103590	Solyc05g008910	Solyc07g056430		Solyc08g081970	Solyc02g070280	Solyc01g065840	Solyc01g098250	Solyc05g052320	Solyc04g071650	Solyc08g082340	Solyc08g014420	Solyc01g096530	Solyc01g091710	Solyc03g121800
Solyc06g073290	Solyc03g113210	Solyc01g098320	Solyc01g090780	Solyc01g103760	Solyc05g009190	Solyc07g062530		Solyc08g082160	Solyc02g070520	Solyc01g066050	Solyc01g098350	Solyc05g052480	Solyc04g071710	Solyc08g082830	Solyc08g015780	Solyc01g096580	Solyc01g091730	Solyc03g121860
Solyc06g073420	Solyc03g113900	Solyc01g098550	Solyc01g090900	Solyc01g103790	Solyc05g009690	Solyc07g062550		Solyc08g082740	Solyc02g070630	Solyc01g066480	Solyc01g098380	Solyc05g053040	Solyc04g072040	Solyc09g005640	Solyc08g022030	Solyc01g096590	Solyc01g091750	Solyc03g121950
Solyc06g073660	Solyc03g113910	Solyc01g098610	Solyc01g090990	Solyc01g103970	Solyc05g009940	Solyc07g062770		Solyc08g083370	Solyc02g071250	Solyc01g066840	Solyc01g098430	Solyc05g053780	Solyc04g072160	Solyc09g007290	Solyc08g023440	Solyc01g096700	Solyc01g091850	Solyc03g122090
Solyc06g074290	Solyc03g113990	Solyc01g098760	Solyc01g091020	Solyc01g104160	Solyc05g010050	Solyc07g063290		Solyc09g007060	Solyc02g071770	Solyc01g067080	Solyc01g098460	Solyc05g053800	Solyc04g072220	Solyc09g007680	Solyc08g023500	Solyc01g096830	Solyc01g091950	Solyc03g122180
Solyc06g074460	Solyc03g114200	Solyc01g098800	Solyc01g091070	Solyc01g104230	Solyc05g010510	Solyc07g063560		Solyc09g007780	Solyc02g071900	Solyc01g067500	Solyc01g098800	Solyc05g054310	Solyc04g072400	Solyc09g007860	Solyc08g041810	Solyc01g097300	Solyc01g094010	Solyc03g123390
Solyc06g074620	Solyc03g114340	Solyc01g098830	Solyc01g091200	Solyc01g104370	Solyc05g010530	Solyc07g064740		Solyc09g008420	Solyc02g071940	Solyc01g067560	Solyc01g098810	Solyc05g054360	Solyc04g072800	Solyc09g007920	Solyc08g042000	Solyc01g097460	Solyc01g094580	Solyc03g123840
Solyc06g075250	Solyc03g114450	Solyc01g098980	Solyc01g091220	Solyc01g104480	Solyc05g012200	Solyc07g064850		Solyc09g009190	Solyc02g072230	Solyc01g067660	Solyc01g098830	Solyc05g054720	Solyc04g073970	Solyc09g008420	Solyc08g048240	Solyc01g097870	Solyc01g094780	Solyc03g124060
Solyc06g075510	Solyc03g114720	Solyc01g098990	Solyc01g091310	Solyc01g104530	Solyc05g012410	Solyc07g065010		Solyc09g009930	Solyc02g072270	Solyc01g067690	Solyc01g098900	Solyc05g055000	Solyc04g074960	Solyc09g008470	Solyc08g048550	Solyc01g097890	Solyc01g094880	Solyc04g005300
Solyc06g076280	Solyc03g114760	Solyc01g099140	Solyc01g091380	Solyc01g104540	Solyc05g012440	Solyc07g065140		Solyc09g010730	Solyc02g072530	Solyc01g067740	Solyc01g098920	Solyc05g055890	Solyc04g074970	Solyc09g008540	Solyc08g061320	Solyc01g098080	Solyc01g094950	Solyc04g005580
Solyc06g076470	Solyc03g114780	Solyc01g099220	Solyc01g091390	Solyc01g104560	Solyc05g012640	Solyc07g065250		Solyc09g011270	Solyc02g076730	Solyc01g068050	Solyc01g098980	Solyc05g056100	Solyc04g076040	Solyc09g010130	Solyc08g061850	Solyc01g098600	Solyc01g095040	Solyc04g007220
Solyc06g082570	Solyc03g114930	Solyc01g099570	Solyc01g091580	Solyc01g104600	Solyc05g012930	Solyc07g065320		Solyc09g011790	Solyc02g076760	Solyc01g068060	Solyc01g099130	Solyc05g056220	Solyc04g076410	Solyc09g011230	Solyc08g061960	Solyc01g098780	Solyc01g095050	Solyc04g007340
Solyc06g082810	Solyc03g115100	Solyc01g099600	Solyc01g091640	Solyc01g104680	Solyc05g013170	Solyc07g065940		Solyc09g011800	Solyc02g076780	Solyc01g068240	Solyc01g099220	Solyc05g056390	Solyc04g076470	Solyc09g011320	Solyc08g063050	Solyc01g098840	Solyc01g095440	Solyc04g007420
Solyc06g082820	Solyc03g115150	Solyc01g099720	Solyc01g091710	Solyc01g104700	Solyc05g013420	Solyc07g066240		Solyc09g015420	Solyc02g076870	Solyc01g068390	Solyc01g099240	Solyc05g056560	Solyc04g076810	Solyc09g011340	Solyc08g066420	Solyc01g098880	Solyc01g095490	Solyc04g007460
Solyc06g082970	Solyc03g115220	Solyc01g099760	Solyc01g091730	Solyc01g104920	Solyc05g015060	Solyc07g066440		Solyc09g055250	Solyc02g076900	Solyc01g068450	Solyc01g099400	Solyc06g005110	Solyc04g076940	Solyc09g011420	Solyc08g068210	Solyc01g098920	Solyc01g095510	Solyc04g007660
Solyc06g083070	Solyc03g115240	Solyc01g099890	Solyc01g091740	Solyc01g104970	Solyc05g015330	Solyc07g066450		Solyc09g057630	Solyc02g076940	Solyc01g068500	Solyc01g099410	Solyc06g005360	Solyc04g077050	Solyc09g015650	Solyc08g069000	Solyc01g099410	Solyc01g095550	Solyc04g007730
Solyc06g083730	Solyc03g115590	Solyc01g099940	Solyc01g091750	Solyc01g105110	Solyc05g015390	Solyc08g005320		Solyc09g061960	Solyc02g077690	Solyc01g068530	Solyc01g099680	Solyc06g005480	Solyc04g077660	Solyc09g020000	Solyc08g075410	Solyc01g099670	Solyc01g095570	Solyc04g007840
Solyc06g084170	Solyc03g115820	Solyc01g099980	Solyc01g091820	Solyc01g105160	Solyc05g015520	Solyc08g005430		Solyc09g065450	Solyc02g077760	Solyc01g068580	Solyc01g099740	Solyc06g007480	Solyc04g078120	Solyc09g025270	Solyc08g076810	Solyc01g099680	Solyc01g095730	Solyc04g007860
Solyc06g084450	Solyc03g116060	Solyc01g100120	Solyc01g091840	Solyc01g105170	Solyc05g015630	Solyc08g006080		Solyc09g066000	Solyc02g078210	Solyc01g073660	Solyc01g099760	Solyc06g007510	Solyc04g078130	Solyc09g042260	Solyc08g078340	Solyc01g099700	Solyc01g095790	Solyc04g008270
Solyc06g084470	Solyc03g116400	Solyc01g100180	Solyc01g091860	Solyc01g105290	Solyc05g017940	Solyc08g006210		Solyc09g074860	Solyc02g078400	Solyc01g073690	Solyc01g099790	Solyc06g007590	Solyc04g078280	Solyc09g047840	Solyc08g078880	Solyc01g099710	Solyc01g095890	Solyc04g008510
Solyc06g084540	Solyc03g116420	Solyc01g100310	Solyc01g091890	Solyc01g105420	Solyc05g017990	Solyc08g006610		Solyc09g075660	Solyc02g078840	Solyc01g073770	Solyc01g099930	Solyc06g007700	Solyc04g078950	Solyc09g055320	Solyc08g079250	Solyc01g100050	Solyc01g096090	Solyc04g008710
Solyc07g005100	Solyc03g116550	Solyc01g100330	Solyc01g091910	Solyc01g105480	Solyc05g025900	Solyc08g006910		Solyc09g075710	Solyc02g078900	Solyc01g073870	Solyc01g100050	Solyc06g010000	Solyc04g079280	Solyc09g059600	Solyc08g080370	Solyc01g100120	Solyc01g096170	Solyc04g009570
Solyc07g005120	Solyc03g117020	Solyc01g100410	Solyc01g093970	Solyc01g106060	Solyc05g026050	Solyc08g007370		Solyc09g075890	Solyc02g078960	Solyc01g073930	Solyc01g100060	Solyc06g010200	Solyc04g079410	Solyc09g059670	Solyc08g080940	Solyc01g100130	Solyc01g096180	Solyc04g009770
Solyc07g005610	Solyc03g117770	Solyc01g100460	Solyc01g094410	Solyc01g106100	Solyc05g046310	Solyc08g007510		Solyc09g082160	Solyc02g078980	Solyc01g073940	Solyc01g100080	Solyc06g030530	Solyc04g079720	Solyc09g061620	Solyc08g081010	Solyc01g100180	Solyc01g096430	Solyc04g009840
Solyc07g005900	Solyc03g117850	Solyc01g100480	Solyc01g094480	Solyc01g106290	Solyc05g047550	Solyc08g008310		Solyc09g090310	Solyc02g079970	Solyc01g073950	Solyc01g100140	Solyc06g034200	Solyc04g080290	Solyc09g065600	Solyc08g081320	Solyc01g100410	Solyc01g096570	Solyc04g009910
Solyc07g006340	Solyc03g117910	Solyc01g100530	Solyc01g094530	Solyc01g106450	Solyc05g049880	Solyc08g008670		Solyc09g090350	Solyc02g080130	Solyc01g074020	Solyc01g100170	Solyc06g034230	Solyc04g081340	Solyc09g065990	Solyc08g082290	Solyc01g100520	Solyc01g096760	Solyc04g010020
Solyc07g006360	Solyc03g118150	Solyc01g100590	Solyc01g094580	Solyc01g106700	Solyc05g050650	Solyc08g014300		Solyc09g090730	Solyc02g080270	Solyc01g079090	Solyc01g100330	Solyc06g035450	Solyc04g081850	Solyc09g072830	Solyc08g083320	Solyc01g100570	Solyc01g097020	Solyc04g010100
Solyc07g006370	Solyc03g118240	Solyc01g100730	Solyc01g094630	Solyc01g106860	Solyc05g051070	Solyc08g045710		Solyc09g091040	Solyc02g080470	Solyc01g079110	Solyc01g100420	Solyc06g036330	Solyc04g081980	Solyc09g074360	Solyc08g083380	Solyc01g100990	Solyc01g097120	Solyc04g010120
Solyc07g006490	Solyc03g118310	Solyc01g100770	Solyc01g094680	Solyc01g107030	Solyc05g051230	Solyc08g061930		Solyc09g091600	Solyc02g080590	Solyc01g079210	Solyc01g100500	Solyc06g048970	Solyc04g082050	Solyc09g074680	Solyc09g005350	Solyc01g101020	Solyc01g097140	Solyc04g010250
Solyc07g006520	Solyc03g118380	Solyc01g100820	Solyc01g094700	Solyc01g107150	Solyc05g051410	Solyc08g062340		Solyc09g091610	Solyc02g080810	Solyc01g079220	Solyc01g100700	Solyc06g051410	Solyc04g082230	Solyc09g076020	Solyc09g007820	Solyc01g102510	Solyc01g097170	Solyc04g011720
Solyc07g007130	Solyc03g118410	Solyc01g100850	Solyc01g094760	Solyc01g107160	Solyc05g052190	Solyc08g062960		Solyc09g092190	Solyc02g080820	Solyc01g079310	Solyc01g100950	Solyc06g051730	Solyc04g082320	Solyc09g082100	Solyc09g009930	Solyc01g103010	Solyc01g097230	Solyc04g011730
Solyc07g007220	Solyc03g118430	Solyc01g100880	Solyc01g094770	Solyc01g107200	Solyc05g052480	Solyc08g065210		Solyc09g092210	Solyc02g080960	Solyc01g079330	Solyc01g101010	Solyc06g053470	Solyc04g082430	Solyc09g082160	Solyc09g010730	Solyc01g103350	Solyc01g097880	Solyc04g014370
Solyc07g007240	Solyc03g118580	Solyc01g101000	Solyc01g094780	Solyc01g107610	Solyc05g053250	Solyc08g065260		Solyc09g092260	Solyc02g081080	Solyc01g079390	Solyc01g101090	Solyc06g053590	Solyc04g082810	Solyc09g083070	Solyc09g011470	Solyc01g103380	Solyc01g098030	Solyc04g014380
Solyc07g007640	Solyc03g118780	Solyc01g101060	Solyc01g094800	Solyc01g107700	Solyc05g053510	Solyc08g065860		Solyc09g092350	Solyc02g081430	Solyc01g079450	Solyc01g101160	Solyc06g060230	Solyc04g083160	Solyc09g083230	Solyc09g014780	Solyc01g103540	Solyc01g098200	Solyc04g014410
Solyc07g007800	Solyc03g118840	Solyc01g101090	Solyc01g094870	Solyc01g107760	Solyc05g053620	Solyc08g066140		Solyc09g098120	Solyc02g081580	Solyc01g079480	Solyc01g102410	Solyc06g060300	Solyc05g005210	Solyc09g089510	Solyc09g055310	Solyc01g103790	Solyc01g098800	Solyc04g014560
Solyc07g008530	Solyc03g119200	Solyc01g102300	Solyc01g094880	Solyc01g108030	Solyc05g053690	Solyc08g066520		Solyc09g098490	Solyc02g081610	Solyc01g079540	Solyc01g102560	Solyc06g062530	Solyc05g005590	Solyc09g089650	Solyc09g055340	Solyc01g103900	Solyc01g098870	Solyc04g014670
Solyc07g008670	Solyc03g119740	Solyc01g102410	Solyc01g094920	Solyc01g108180	Solyc05g053740	Solyc08g066940		Solyc09g098530	Solyc02g081810	Solyc01g079680	Solyc01g102660	Solyc06g062590	Solyc05g005910	Solyc09g090160	Solyc09g056350	Solyc01g104020	Solyc01g098990	Solyc04g014880
Solyc07g009380	Solyc03g120140	Solyc01g102480	Solyc01g094940	Solyc01g108230	Solyc05g053780	Solyc08g067000		Solyc10g005300	Solyc02g081950	Solyc01g079690	Solyc01g102820	Solyc06g063060	Solyc05g006130	Solyc09g090940	Solyc09g057660	Solyc01g104220	Solyc01g099380	Solyc04g015180
Solyc07g017960	Solyc03g120200	Solyc01g102490	Solyc01g094950	Solyc01g108340	Solyc05g054310	Solyc08g067820		Solyc10g005830	Solyc02g082100	Solyc01g079720	Solyc01g103010	Solyc06g063250	Solyc05g006380	Solyc09g091500	Solyc09g065130	Solyc01g104370	Solyc01g099390	Solyc04g015210
Solyc07g027020	Solyc03g120270	Solyc01g102510	Solyc01g094960	Solyc01g108530	Solyc05g055010	Solyc08g067850		Solyc10g006310	Solyc02g082200	Solyc01g079820	Solyc01g103020	Solyc06g064660	Solyc05g006650	Solyc09g092030	Solyc09g065370	Solyc01g104510	Solyc01g099720	Solyc04g015290
Solyc07g032380	Solyc03g120410	Solyc01g102530	Solyc01g095030	Solyc01g108670	Solyc05g055640	Solyc08g068090		Solyc10g006340	Solyc02g082220	Solyc01g079840	Solyc01g103140	Solyc06g064700	Solyc05g006800	Solyc09g092080	Solyc09g066480	Solyc01g104650	Solyc01g099820	Solyc04g015370
Solyc07g038100	Solyc03g120440	Solyc01g102760	Solyc01g095040	Solyc01g109070	Solyc05g055790	Solyc08g068160		Solyc10g006940	Solyc02g082260	Solyc01g080110	Solyc01g103160	Solyc06g065610	Solyc05g007820	Solyc09g092260	Solyc09g074050	Solyc01g104670	Solyc01g099930	Solyc04g015570
Solyc07g041330	Solyc03g120710	Solyc01g102810	Solyc01g095050	Solyc01g109330	Solyc05g055870	Solyc08g074570		Solyc10g007240	Solyc02g082290	Solyc01g080140	Solyc01g103190	Solyc06g066330	Solyc05g007900	Solyc10g005260	Solyc09g074230	Solyc01g104840	Solyc01g099940	Solyc04g016460
Solyc07g042820	Solyc03g120910	Solyc01g102820	Solyc01g095230	Solyc01g109360	Solyc05g055890	Solyc08g074740		Solyc10g007530	Solyc02g082410	Solyc01g080170	Solyc01g103230	Solyc06g066600	Solyc05g007910	Solyc10g005830	Solyc09g074950	Solyc01g105240	Solyc01g100290	Solyc04g024340
Solyc07g043130	Solyc03g120990	Solyc01g102830	Solyc01g095280	Solyc01g109380	Solyc05g056080	Solyc08g074910		Solyc10g008640	Solyc02g082490	Solyc01g080270	Solyc01g103340	Solyc06g066620	Solyc05g007990	Solyc10g006020	Solyc09g075100	Solyc01g105270	Solyc01g100330	Solyc04g024420
Solyc07g043580	Solyc03g121070	Solyc01g103020	Solyc01g095300	Solyc01g109400	Solyc05g056210	Solyc08g075010		Solyc10g008840	Solyc02g082550	Solyc01g080280	Solyc01g103350	Solyc06g068120	Solyc05g008140	Solyc10g006320	Solyc09g075120	Solyc01g105290	Solyc01g100460	Solyc04g024520
Solyc07g045300	Solyc03g121180	Solyc01g103040	Solyc01g095360	Solyc01g109440	Solyc05g056390	Solyc08g075360		Solyc10g009360	Solyc02g082600	Solyc01g080310	Solyc01g103430	Solyc06g068280	Solyc05g008480	Solyc10g007010	Solyc09g075760	Solyc01g105710	Solyc01g100590	Solyc04g024710
Solyc07g047690	Solyc03g121430	Solyc01g103050	Solyc01g095370	Solyc01g109570	Solyc05g056420	Solyc08g076570		Solyc10g009390	Solyc02g082710	Solyc01g080330	Solyc01g103540	Solyc06g068820	Solyc05g009130	Solyc10g007240	Solyc09g083080	Solyc01g106100	Solyc01g100700	Solyc04g025280
Solyc07g047890	Solyc03g121480	Solyc01g103100	Solyc01g095410	Solyc01g109680	Solyc05g056560	Solyc08g077050		Solyc10g009430	Solyc02g082810	Solyc01g080350	Solyc01g103660	Solyc06g068850	Solyc05g009350	Solyc10g007680	Solyc09g090070	Solyc01g106280	Solyc01g100720	Solyc04g025670
Solyc07g049320	Solyc03g122240	Solyc01g103190	Solyc01g095510	Solyc01g109710	Solyc06g005390	Solyc08g077380		Solyc10g011750	Solyc02g082860	Solyc01g080410	Solyc01g103690	Solyc06g069390	Solyc05g009370	Solyc10g008340	Solyc09g090110	Solyc01g106360	Solyc01g100840	Solyc04g026350
Solyc07g049530	Solyc03g123500	Solyc01g103210	Solyc01g095590	Solyc01g109850	Solyc06g005480	Solyc08g077690		Solyc10g011900	Solyc02g082900	Solyc01g080650	Solyc01g103710	Solyc06g069410	Solyc05g009840	Solyc10g008750	Solyc09g091440	Solyc01g106560	Solyc01g100970	Solyc04g045430
Solyc07g049750	Solyc03g123520	Solyc01g103230	Solyc01g095970	Solyc01g109970	Solyc06g005570	Solyc08g078220		Solyc10g017520	Solyc02g083280	Solyc01g080700	Solyc01g103750	Solyc06g069820	Solyc05g010210	Solyc10g009110	Solyc09g092380	Solyc01g107150	Solyc01g101060	Solyc04g047770
Solyc07g051930	Solyc03g123720	Solyc01g103400	Solyc01g096000	Solyc01g110020	Solyc06g005600	Solyc08g078510		Solyc10g017550	Solyc02g083400	Solyc01g080810	Solyc01g103800	Solyc06g071140	Solyc05g010720	Solyc10g037890	Solyc09g098120	Solyc01g107290	Solyc01g101090	Solyc04g049690
Solyc07g054670	Solyc03g123740	Solyc01g103410	Solyc01g096020	Solyc01g110270	Solyc06g006000	Solyc08g078710		Solyc10g017590	Solyc02g083420	Solyc01g080940	Solyc01g103850	Solyc06g071460	Solyc05g012100	Solyc10g037980	Solyc09g098310	Solyc01g107410	Solyc01g102410	Solyc04g049840
Solyc07g054900	Solyc03g124000	Solyc01g103460	Solyc01g096040	Solyc01g110300	Solyc06g007510	Solyc08g080300		Solyc10g018020	Solyc02g083580	Solyc01g081150	Solyc01g104040	Solyc06g071680	Solyc05g012950	Solyc10g047030	Solyc10g005820	Solyc01g107640	Solyc01g102480	Solyc04g050130
Solyc07g055330	Solyc04g005070	Solyc01g103650	Solyc01g096090	Solyc01g110310	Solyc06g008020	Solyc08g080540		Solyc10g018060	Solyc02g083650	Solyc01g081380	Solyc01g104100	Solyc06g071860	Solyc05g013240	Solyc10g047210	Solyc10g006930	Solyc01g108020	Solyc01g102560	Solyc04g050260
Solyc07g055700	Solyc04g005450	Solyc01g103750	Solyc01g096150	Solyc01g110350	Solyc06g008510	Solyc08g081070		Solyc10g018640	Solyc02g083860	Solyc01g081470	Solyc01g104160	Solyc06g072300	Solyc05g013320	Solyc10g047930	Solyc10g007370	Solyc01g108230	Solyc01g102660	Solyc04g050970
Solyc07g056000	Solyc04g007070	Solyc01g104080	Solyc01g096180	Solyc01g110400	Solyc06g008960	Solyc08g081490		Solyc10g018920	Solyc02g084030	Solyc01g081510	Solyc01g104270	Solyc06g072370	Solyc05g013390	Solyc10g048010	Solyc10g008840	Solyc01g108460	Solyc01g102730	Solyc04g051190
Solyc07g056260	Solyc04g007820	Solyc01g104190	Solyc01g096190	Solyc01g110410	Solyc06g009170	Solyc08g081810		Solyc10g044520	Solyc02g084220	Solyc01g081520	Solyc01g104310	Solyc06g072470	Solyc05g013490	Solyc10g050860	Solyc10g009050	Solyc01g108900	Solyc01g102830	Solyc04g051590
Solyc07g056380	Solyc04g007880	Solyc01g104250	Solyc01g096230	Solyc01g110440	Solyc06g009400	Solyc08g082570		Solyc10g044700	Solyc02g084230	Solyc01g081630	Solyc01g104350	Solyc06g072810	Solyc05g014280	Solyc10g051120	Solyc10g009350	Solyc01g108920	Solyc01g103140	Solyc04g053140
Solyc07g056670	Solyc04g007890	Solyc01g104400	Solyc01g096350	Solyc01g110450	Solyc06g010000	Solyc08g082860		Solyc10g045580	Solyc02g084280	Solyc01g086850	Solyc01g104460	Solyc06g072830	Solyc05g014340	Solyc10g061870	Solyc10g017600	Solyc01g109220	Solyc01g103240	Solyc04g054460
Solyc07g061720	Solyc04g008110	Solyc01g104490	Solyc01g096390	Solyc01g110530	Solyc06g011560	Solyc08g082960		Solyc10g046970	Solyc02g084670	Solyc01g086890	Solyc01g104470	Solyc06g072980	Solyc05g014530	Solyc10g074810	Solyc10g045580	Solyc01g109710	Solyc01g103370	Solyc04g054710
Solyc07g062040	Solyc04g008340	Solyc01g104570	Solyc01g096490	Solyc01g111150	Solyc06g016790	Solyc09g005740		Solyc10g046990	Solyc02g084710	Solyc01g086960	Solyc01g104480	Solyc06g073230	Solyc05g016260	Solyc10g074860	Solyc10g045640	Solyc01g109770	Solyc01g103410	Solyc04g056650
Solyc07g062060	Solyc04g008820	Solyc01g104650	Solyc01g096520	Solyc01g111200	Solyc06g030510	Solyc09g005770		Solyc10g050550	Solyc02g084810	Solyc01g086980	Solyc01g104530	Solyc06g073320	Solyc05g017990	Solyc10g075130	Solyc10g054560	Solyc01g110110	Solyc01g103750	Solyc04g063280
Solyc07g062580	Solyc04g009030	Solyc01g104860	Solyc01g096530	Solyc01g111420	Solyc06g034030	Solyc09g007120		Solyc10g053910	Solyc02g084850	Solyc01g086990	Solyc01g104540	Solyc06g073460	Solyc05g023710	Solyc10g076640	Solyc10g054570	Solyc01g110300	Solyc01g103930	Solyc04g064610
Solyc07g062740	Solyc04g009820	Solyc01g104880	Solyc01g096550	Solyc01g111440	Solyc06g034200	Solyc09g007300		Solyc10g054280	Solyc02g084870	Solyc01g087000	Solyc01g104560	Solyc06g073550	Solyc05g026510	Solyc10g078150	Solyc10g054780	Solyc01g110310	Solyc01g104160	Solyc04g071700
Solyc07g062940	Solyc04g011550	Solyc01g104990	Solyc01g096580	Solyc01g111570	Solyc06g035790	Solyc09g008400		Solyc10g055560	Solyc02g085000	Solyc01g087030	Solyc01g104670	Solyc06g074720	Solyc05g041530	Solyc10g078290	Solyc10g055560	Solyc01g110400	Solyc01g104250	Solyc04g071730
Solyc07g062970	Solyc04g011580	Solyc01g105020	Solyc01g096600	Solyc01g111580	Solyc06g036000	Solyc09g008720		Solyc10g076300	Solyc02g085010	Solyc01g087090	Solyc01g104790	Solyc06g075390	Solyc05g046310	Solyc10g078490	Solyc10g061940	Solyc01g110410	Solyc01g104500	Solyc04g071860
Solyc07g063480	Solyc04g014260	Solyc01g105050	Solyc01g096710	Solyc01g111610	Solyc06g036050	Solyc09g008820		Solyc10g076640	Solyc02g085080	Solyc01g087120	Solyc01g104980	Solyc06g075580	Solyc05g049880	Solyc10g079470	Solyc10g074980	Solyc01g110520	Solyc01g104720	Solyc04g072120
Solyc07g063690	Solyc04g014500	Solyc01g105230	Solyc01g096730	Solyc01g111620	Solyc06g036430	Solyc09g008970		Solyc10g076690	Solyc02g085100	Solyc01g087250	Solyc01g105100	Solyc06g075800	Solyc05g049900	Solyc10g079620	Solyc10g076990	Solyc01g110530	Solyc01g104890	Solyc04g072560
Solyc07g063970	Solyc04g014680	Solyc01g105280	Solyc01g096780	Solyc01g111670	Solyc06g048930	Solyc09g009630		Solyc10g077060	Solyc02g085130	Solyc01g087450	Solyc01g105150	Solyc06g076140	Solyc05g050600	Solyc10g079850	Solyc10g078630	Solyc01g111150	Solyc01g105510	Solyc04g072660
Solyc07g064100	Solyc04g015030	Solyc01g105970	Solyc01g096880	Solyc01g111680	Solyc06g050700	Solyc09g009750		Solyc10g078570	Solyc02g085170	Solyc01g087550	Solyc01g105160	Solyc06g076340	Solyc05g050650	Solyc10g079890	Solyc10g078760	Solyc01g111530	Solyc01g105560	Solyc04g074910
Solyc07g064910	Solyc04g015280	Solyc01g106030	Solyc01g096910	Solyc01g111690	Solyc06g051400	Solyc09g009860		Solyc10g079420	Solyc02g085220	Solyc01g087560	Solyc01g105740	Solyc06g076360	Solyc05g051750	Solyc10g080370	Solyc10g079140	Solyc01g111570	Solyc01g105720	Solyc04g076050
Solyc07g066300	Solyc04g015300	Solyc01g106280	Solyc01g097020	Solyc01g111750	Solyc06g051740	Solyc09g010030		Solyc10g079910	Solyc02g085300	Solyc01g087610	Solyc01g105980	Solyc06g076670	Solyc05g051990	Solyc10g080970	Solyc10g079420	Solyc01g111710	Solyc01g105970	Solyc04g076110
Solyc08g005260	Solyc04g015680	Solyc01g106360	Solyc01g097030	Solyc01g111910	Solyc06g053340	Solyc09g010150		Solyc10g080360	Solyc02g085570	Solyc01g087620	Solyc01g106430	Solyc06g082390	Solyc05g052210	Solyc10g083390	Solyc10g080360	Solyc01g111770	Solyc01g105980	Solyc04g076250
Solyc08g005400	Solyc04g015740	Solyc01g106370	Solyc01g097040	Solyc01g111990	Solyc06g053820	Solyc09g010470		Solyc10g080500	Solyc02g085730	Solyc01g087650	Solyc01g106480	Solyc06g082800	Solyc05g052490	Solyc10g084640	Solyc10g081020	Solyc01g111890	Solyc01g106060	Solyc04g076340
Solyc08g005860	Solyc04g015750	Solyc01g106440	Solyc01g097120	Solyc01g112280	Solyc06g054020	Solyc09g011410		Solyc10g081430	Solyc02g085810	Solyc01g087880	Solyc01g106560	Solyc06g083540	Solyc05g052520	Solyc10g085830	Solyc10g081480	Solyc01g111920	Solyc01g106080	Solyc04g076670
Solyc08g006160	Solyc04g015940	Solyc01g106540	Solyc01g097140	Solyc02g005200	Solyc06g054150	Solyc09g012020		Solyc10g081670	Solyc02g086300	Solyc01g087900	Solyc01g106580	Solyc06g083740	Solyc05g052530	Solyc10g086760	Solyc10g081800	Solyc01g112150	Solyc01g106900	Solyc04g078070
Solyc08g006420	Solyc04g016290	Solyc01g106580	Solyc01g097150	Solyc02g005210	Solyc06g054590	Solyc09g014400		Solyc10g084500	Solyc02g086370	Solyc01g088350	Solyc01g106680	Solyc06g084160	Solyc05g052640	Solyc11g005170	Solyc10g083760	Solyc01g112230	Solyc01g107120	Solyc04g078600
Solyc08g006660	Solyc04g017700	Solyc01g106600	Solyc01g097190	Solyc02g005510	Solyc06g059720	Solyc09g014440		Solyc10g085830	Solyc02g086680	Solyc01g088530	Solyc01g106690	Solyc06g084550	Solyc05g052820	Solyc11g006360	Solyc10g084990	Solyc01g112310	Solyc01g107130	Solyc04g078680
Solyc08g007100	Solyc04g018110	Solyc01g106680	Solyc01g097220	Solyc02g014310	Solyc06g060210	Solyc09g015000		Solyc10g086670	Solyc02g086810	Solyc01g088550	Solyc01g106870	Solyc06g084590	Solyc05g053020	Solyc11g006870	Solyc10g085360	Solyc01g112350	Solyc01g107380	Solyc04g078890
Solyc08g007190	Solyc04g040160	Solyc01g106690	Solyc01g097300	Solyc02g014870	Solyc06g060230	Solyc09g015020		Solyc11g005880	Solyc02g087150	Solyc01g088570	Solyc01g106900	Solyc07g005140	Solyc05g053410	Solyc11g008000	Solyc10g085750	Solyc02g005340	Solyc01g107550	Solyc04g078950
Solyc08g014150	Solyc04g040210	Solyc01g106740	Solyc01g097350	Solyc02g020890	Solyc06g061170	Solyc09g015880		Solyc11g007830	Solyc02g087250	Solyc01g088700	Solyc01g107120	Solyc07g005530	Solyc05g053490	Solyc11g008030	Solyc11g005050	Solyc02g005510	Solyc01g107750	Solyc04g080020
Solyc08g014280	Solyc04g049160	Solyc01g106770	Solyc01g097880	Solyc02g021420	Solyc06g062430	Solyc09g018160		Solyc11g008330	Solyc02g087300	Solyc01g088730	Solyc01g107160	Solyc07g005720	Solyc05g053710	Solyc11g008430	Solyc11g007760	Solyc02g014310	Solyc01g107880	Solyc04g080280
Solyc08g023270	Solyc04g050510	Solyc01g106880	Solyc01g097890	Solyc02g021760	Solyc06g062550	Solyc09g018370		Solyc11g008400	Solyc02g087330	Solyc01g088800	Solyc01g107290	Solyc07g005880	Solyc05g054050	Solyc11g008540	Solyc11g010630	Solyc02g020910	Solyc01g108120	Solyc04g080440
Solyc08g042030	Solyc04g051280	Solyc01g106940	Solyc01g097910	Solyc02g022870	Solyc06g063000	Solyc09g031790		Solyc11g008900	Solyc02g087620	Solyc01g089900	Solyc01g107350	Solyc07g006350	Solyc05g054140	Solyc11g008820	Solyc11g012020	Solyc02g021240	Solyc01g108150	Solyc04g080630
Solyc08g060970	Solyc04g051310	Solyc01g107180	Solyc01g098030	Solyc02g022930	Solyc06g063380	Solyc09g042780		Solyc11g008980	Solyc02g087730	Solyc01g089980	Solyc01g107410	Solyc07g006510	Solyc05g054230	Solyc11g011130	Solyc11g013020	Solyc02g021560	Solyc01g108300	Solyc04g080890
Solyc08g062620	Solyc04g051720	Solyc01g107290	Solyc01g098090	Solyc02g030080	Solyc06g063400	Solyc09g057880		Solyc11g009100	Solyc02g087780	Solyc01g090170	Solyc01g107450	Solyc07g007210	Solyc05g054400	Solyc11g012410	Solyc11g013110	Solyc02g021620	Solyc01g108890	Solyc04g081410
Solyc08g063010	Solyc04g054400	Solyc01g107310	Solyc01g098200	Solyc02g031710	Solyc06g063420	Solyc09g059270		Solyc11g010870	Solyc02g087930	Solyc01g090200	Solyc01g107590	Solyc07g007230	Solyc05g054500	Solyc11g013170	Solyc11g066160	Solyc02g022880	Solyc01g109130	Solyc04g081470
Solyc08g065320	Solyc04g054410	Solyc01g107340	Solyc01g098340	Solyc02g032100	Solyc06g064530	Solyc09g059570		Solyc11g012490	Solyc02g088280	Solyc01g090230	Solyc01g107630	Solyc07g008330	Solyc05g054800	Solyc11g013400	Solyc11g066260	Solyc02g024050	Solyc01g109300	Solyc04g081940
Solyc08g066740	Solyc04g054500	Solyc01g107380	Solyc01g098390	Solyc02g032510	Solyc06g064850	Solyc09g059650		Solyc11g012500	Solyc02g088320	Solyc01g090550	Solyc01g107860	Solyc07g008850	Solyc05g054840	Solyc11g017240	Solyc11g066430	Solyc02g031710	Solyc01g109350	Solyc04g082160
Solyc08g067160	Solyc04g054810	Solyc01g107470	Solyc01g098580	Solyc02g032850	Solyc06g064860	Solyc09g063140		Solyc11g013110	Solyc02g088460	Solyc01g090700	Solyc01g107930	Solyc07g008880	Solyc05g055010	Solyc11g018590	Solyc11g069410	Solyc02g036380	Solyc01g109530	Solyc04g082440
Solyc08g067300	Solyc04g055250	Solyc01g107590	Solyc01g098750	Solyc02g032870	Solyc06g065100	Solyc09g064600		Solyc11g020850	Solyc02g088630	Solyc01g090710	Solyc01g107940	Solyc07g017510	Solyc05g055040	Solyc11g018670	Solyc11g069720	Solyc02g036440	Solyc01g109600	Solyc04g082820
Solyc08g069160	Solyc04g056650	Solyc01g107600	Solyc01g098840	Solyc02g032970	Solyc06g065610	Solyc09g065250		Solyc11g042420	Solyc02g088660	Solyc01g090720	Solyc01g107990	Solyc07g017750	Solyc05g055400	Solyc11g020810	Solyc11g071310	Solyc02g038760	Solyc01g110320	Solyc05g005000
Solyc08g074460	Solyc04g058150	Solyc01g107640	Solyc01g098870	Solyc02g036330	Solyc06g065660	Solyc09g065660		Solyc11g044230	Solyc02g088900	Solyc01g090880	Solyc01g108110	Solyc07g017780	Solyc05g055780	Solyc11g022540	Solyc11g073050	Solyc02g062250	Solyc01g110540	Solyc05g005030
Solyc08g074480	Solyc04g064800	Solyc01g107660	Solyc01g098900	Solyc02g036360	Solyc06g068100	Solyc09g065760		Solyc11g044740	Solyc02g089150	Solyc01g090910	Solyc01g108160	Solyc07g018210	Solyc05g056040	Solyc11g033280	Solyc12g006500	Solyc02g062530	Solyc01g111060	Solyc05g005210
Solyc08g075240	Solyc04g070980	Solyc01g107670	Solyc01g098910	Solyc02g036380	Solyc06g068330	Solyc09g065820		Solyc11g044860	Solyc02g089210	Solyc01g091160	Solyc01g108340	Solyc07g022920	Solyc05g056150	Solyc11g040370	Solyc12g006830	Solyc02g062540	Solyc01g111270	Solyc05g005220
Solyc08g077940	Solyc04g071000	Solyc01g107750	Solyc01g098920	Solyc02g038750	Solyc06g068410	Solyc09g065930		Solyc11g045210	Solyc02g089230	Solyc01g091210	Solyc01g108500	Solyc07g032220	Solyc05g056270	Solyc11g063520	Solyc12g006950	Solyc02g062670	Solyc01g111360	Solyc05g005780
Solyc08g078020	Solyc04g071340	Solyc01g107800	Solyc01g098960	Solyc02g038760	Solyc06g068580	Solyc09g072790		Solyc11g064920	Solyc02g089240	Solyc01g091220	Solyc01g108650	Solyc07g039510	Solyc05g056300	Solyc11g064920	Solyc12g008320	Solyc02g062750	Solyc01g111650	Solyc05g006230
Solyc08g078300	Solyc04g071610	Solyc01g107860	Solyc01g099100	Solyc02g038770	Solyc06g068710	Solyc09g074180		Solyc11g065400	Solyc02g089360	Solyc01g091280	Solyc01g108900	Solyc07g041020	Solyc06g005190	Solyc11g065370	Solyc12g009180	Solyc02g062810	Solyc01g111690	Solyc05g006580
Solyc08g078470	Solyc04g071620	Solyc01g108110	Solyc01g099110	Solyc02g050260	Solyc06g069080	Solyc09g074420		Solyc11g068400	Solyc02g089440	Solyc01g091310	Solyc01g109130	Solyc07g041830	Solyc06g005200	Solyc11g066110	Solyc12g009840	Solyc02g062930	Solyc01g111720	Solyc05g007020
Solyc08g078660	Solyc04g071650	Solyc01g108120	Solyc01g099130	Solyc02g050280	Solyc06g069390	Solyc09g074480		Solyc11g068530	Solyc02g089590	Solyc01g091340	Solyc01g109260	Solyc07g042490	Solyc06g005410	Solyc11g066460	Solyc12g014110	Solyc02g063130	Solyc01g112020	Solyc05g007280
Solyc08g079280	Solyc04g072240	Solyc01g108140	Solyc01g099230	Solyc02g061790	Solyc06g069470	Solyc09g074970		Solyc11g069210	Solyc02g090530	Solyc01g091620	Solyc01g109280	Solyc07g042550	Solyc06g005800	Solyc11g067010	Solyc12g014500	Solyc02g065540	Solyc01g112180	Solyc05g008400
Solyc08g079670	Solyc04g072450	Solyc01g108250	Solyc01g099240	Solyc02g061940	Solyc06g071010	Solyc09g075610		Solyc11g072700	Solyc02g090570	Solyc01g091650	Solyc01g109450	Solyc07g042930	Solyc06g005950	Solyc11g067020	Solyc12g019320	Solyc02g065550	Solyc01g112260	Solyc05g008780
Solyc08g080490	Solyc04g072740	Solyc01g108290	Solyc01g099280	Solyc02g061980	Solyc06g071320	Solyc09g075950		Solyc12g005180	Solyc02g090650	Solyc01g091730	Solyc01g109680	Solyc07g045320	Solyc06g007640	Solyc11g069050	Solyc12g036900	Solyc02g065580	Solyc02g014290	Solyc05g009250
Solyc08g080640	Solyc04g072780	Solyc01g108300	Solyc01g099300	Solyc02g062000	Solyc06g071390	Solyc09g082330		Solyc12g005460	Solyc02g090810	Solyc01g091890	Solyc01g109850	Solyc07g049470	Solyc06g007660	Solyc11g069270	Solyc12g040510	Solyc02g067030	Solyc02g014530	Solyc05g009290
Solyc08g080650	Solyc04g073970	Solyc01g108490	Solyc01g099350	Solyc02g062040	Solyc06g071750	Solyc09g082500		Solyc12g005580	Solyc02g091120	Solyc01g091900	Solyc01g109870	Solyc07g049720	Solyc06g007770	Solyc11g071320	Solyc12g042850	Solyc02g067180	Solyc02g014560	Solyc05g009850
Solyc08g081140	Solyc04g074080	Solyc01g108610	Solyc01g099400	Solyc02g062110	Solyc06g072370	Solyc09g082580		Solyc12g006000	Solyc02g091130	Solyc01g091950	Solyc01g109910	Solyc07g053160	Solyc06g008130	Solyc11g071800	Solyc12g043090	Solyc02g067350	Solyc02g014870	Solyc05g010120
Solyc08g081370	Solyc04g074120	Solyc01g108880	Solyc01g099410	Solyc02g062240	Solyc06g072600	Solyc09g082750		Solyc12g006400	Solyc02g091340	Solyc01g093970	Solyc01g109950	Solyc07g053480	Solyc06g008360	Solyc11g073280	Solyc12g056060	Solyc02g068530	Solyc02g020890	Solyc05g012330
Solyc08g081380	Solyc04g074410	Solyc01g109010	Solyc01g099540	Solyc02g062250	Solyc06g072970	Solyc09g082820		Solyc12g007060	Solyc02g091830	Solyc01g094000	Solyc01g109960	Solyc07g054060	Solyc06g008850	Solyc12g005200	Solyc12g056520	Solyc02g069180	Solyc02g021100	Solyc05g013050
Solyc08g081710	Solyc04g074440	Solyc01g109130	Solyc01g099700	Solyc02g062520	Solyc06g073340	Solyc09g082950		Solyc12g008320	Solyc02g091870	Solyc01g094060	Solyc01g109970	Solyc07g055860	Solyc06g008910	Solyc12g006090	Solyc12g088000	Solyc02g069350	Solyc02g021400	Solyc05g013770
Solyc08g081770	Solyc04g074700	Solyc01g109290	Solyc01g099710	Solyc02g062530	Solyc06g073400	Solyc09g083240		Solyc12g009180	Solyc02g091880	Solyc01g094290	Solyc01g110000	Solyc07g061930	Solyc06g009790	Solyc12g006200	Solyc12g088190	Solyc02g069470	Solyc02g021410	Solyc05g014760
Solyc08g082000	Solyc04g074990	Solyc01g109300	Solyc01g099860	Solyc02g062640	Solyc06g073480	Solyc09g083350		Solyc12g009190	Solyc02g092410	Solyc01g094390	Solyc01g110020	Solyc07g061960	Solyc06g010260	Solyc12g006250	Solyc12g089150	Solyc02g069610	Solyc02g021440	Solyc05g015170
Solyc08g082870	Solyc04g076090	Solyc01g109350	Solyc01g099930	Solyc02g062670	Solyc06g073520	Solyc09g090450		Solyc12g013630	Solyc02g092450	Solyc01g094560	Solyc01g110110	Solyc07g062090	Solyc06g011400	Solyc12g006870	Solyc12g095800	Solyc02g069720	Solyc02g021590	Solyc05g015390
Solyc08g082890	Solyc04g076140	Solyc01g109430	Solyc01g099970	Solyc02g062720	Solyc06g073680	Solyc09g090840		Solyc12g014130	Solyc02g092780	Solyc01g094780	Solyc01g110130	Solyc07g062110	Solyc06g011490	Solyc12g008360	Solyc12g095990	Solyc02g069860	Solyc02g022920	Solyc05g015630
Solyc08g083250	Solyc04g076360	Solyc01g109450	Solyc01g100040	Solyc02g062930	Solyc06g073870	Solyc09g091160		Solyc12g014240	Solyc02g092990	Solyc01g094820	Solyc01g110300	Solyc07g062640	Solyc06g011550	Solyc12g009120	Solyc12g096000	Solyc02g070050	Solyc02g023990	Solyc05g015820
Solyc09g005230	Solyc04g076780	Solyc01g109460	Solyc01g100060	Solyc02g063130	Solyc06g074400	Solyc09g091420		Solyc12g014580	Solyc02g093000	Solyc01g094880	Solyc01g110490	Solyc07g062880	Solyc06g030490	Solyc12g009210	Solyc12g096450	Solyc02g070310	Solyc02g024020	Solyc05g015930
Solyc09g005340	Solyc04g077490	Solyc01g109530	Solyc01g100080	Solyc02g063240	Solyc06g074450	Solyc09g091570		Solyc12g019320	Solyc02g093630	Solyc01g094990	Solyc01g110530	Solyc07g063170	Solyc06g031670	Solyc12g010570	Solyc12g098140	Solyc02g070570	Solyc02g031960	Solyc05g018340
Solyc09g005660	Solyc04g077570	Solyc01g109580	Solyc01g100110	Solyc02g063350	Solyc06g074770	Solyc09g092100		Solyc12g035710	Solyc02g093640	Solyc01g095040	Solyc01g110550	Solyc07g063650	Solyc06g033850	Solyc12g011120	Solyc12g098930	Solyc02g070640	Solyc02g032300	Solyc05g026050
Solyc09g007200	Solyc04g077580	Solyc01g109640	Solyc01g100190	Solyc02g063430	Solyc06g075190	Solyc09g092180		Solyc12g036900	Solyc02g093650	Solyc01g095050	Solyc01g110990	Solyc07g063870	Solyc06g043070	Solyc12g013820	Solyc12g098940	Solyc02g071120	Solyc02g032910	Solyc05g026360
Solyc09g007330	Solyc04g077880	Solyc01g109780	Solyc01g100240	Solyc02g063510	Solyc06g075780	Solyc09g097880		Solyc12g042780	Solyc02g093770	Solyc01g095210	Solyc01g111060	Solyc07g063900	Solyc06g048480	Solyc12g014290	Solyc12g099330	Solyc02g071900	Solyc02g032940	Solyc05g042170
Solyc09g007360	Solyc04g077910	Solyc01g109790	Solyc01g100260	Solyc02g064570	Solyc06g076670	Solyc09g098070		Solyc12g042850	Solyc02g093910	Solyc01g095410	Solyc01g111140	Solyc07g064300	Solyc06g048960	Solyc12g017310		Solyc02g072000	Solyc02g036450	Solyc05g043350
Solyc09g007380	Solyc04g078470	Solyc01g109830	Solyc01g100270	Solyc02g064980	Solyc06g082110	Solyc09g098590		Solyc12g044630	Solyc02g093990	Solyc01g095430	Solyc01g111200	Solyc07g064560	Solyc06g050230	Solyc12g017820		Solyc02g072300	Solyc02g038740	Solyc05g045660
Solyc09g007760	Solyc04g079780	Solyc01g109870	Solyc01g100290	Solyc02g065180	Solyc06g082290	Solyc10g005640		Solyc12g049580	Solyc02g094090	Solyc01g095480	Solyc01g111370	Solyc07g064810	Solyc06g050300	Solyc12g017910		Solyc02g072530	Solyc02g061840	Solyc05g046120
Solyc09g007820	Solyc04g079970	Solyc01g109880	Solyc01g100350	Solyc02g065370	Solyc06g082330	Solyc10g005910		Solyc12g056450	Solyc02g094200	Solyc01g095680	Solyc01g111440	Solyc07g065370	Solyc06g050620	Solyc12g019070		Solyc02g076780	Solyc02g061850	Solyc05g047550
Solyc09g009380	Solyc04g080180	Solyc01g109930	Solyc01g100420	Solyc02g065580	Solyc06g082370	Solyc10g006240		Solyc12g057130	Solyc02g094280	Solyc01g095920	Solyc01g111560	Solyc07g065510	Solyc06g050700	Solyc12g019880		Solyc02g077410	Solyc02g062020	Solyc05g047570
Solyc09g009550	Solyc04g080200	Solyc01g109960	Solyc01g100500	Solyc02g065790	Solyc06g082520	Solyc10g008200		Solyc12g062910	Solyc02g094320	Solyc01g095990	Solyc01g111570	Solyc07g065600	Solyc06g050880	Solyc12g020050		Solyc02g077720	Solyc02g062040	Solyc05g048820
Solyc09g009930	Solyc04g080260	Solyc01g110100	Solyc01g100520	Solyc02g066940	Solyc06g084060	Solyc10g008630		Solyc12g070200	Solyc02g094370	Solyc01g096020	Solyc01g111590	Solyc07g065710	Solyc06g051020	Solyc12g038980		Solyc02g077730	Solyc02g062740	Solyc05g049890
Solyc09g010810	Solyc04g080360	Solyc01g110120	Solyc01g100570	Solyc02g067160	Solyc06g084390	Solyc10g011700		Solyc12g088330	Solyc02g094380	Solyc01g096070	Solyc01g111680	Solyc07g066070	Solyc06g051270	Solyc12g049330		Solyc02g077970	Solyc02g063160	Solyc05g050390
Solyc09g010860	Solyc04g080490	Solyc01g110130	Solyc01g100600	Solyc02g067220	Solyc06g084510	Solyc10g018850		Solyc12g088910	Solyc02g094510	Solyc01g096300	Solyc01g111720	Solyc07g066240	Solyc06g051750	Solyc12g056420		Solyc02g078430	Solyc02g063310	Solyc05g050530
Solyc09g011380	Solyc04g080540	Solyc01g110210	Solyc01g100720	Solyc02g067230	Solyc06g084550	Solyc10g024410		Solyc12g094610	Solyc03g005150	Solyc01g096390	Solyc01g111880	Solyc07g066580	Solyc06g051900	Solyc12g056550		Solyc02g078480	Solyc02g063340	Solyc05g050580
Solyc09g011580	Solyc04g080550	Solyc01g110220	Solyc01g100740	Solyc02g067370	Solyc07g005360	Solyc10g024470		Solyc12g094690	Solyc03g005390	Solyc01g096430	Solyc01g111910	Solyc07g066670	Solyc06g053180	Solyc12g056640		Solyc02g078640	Solyc02g064650	Solyc05g050800
Solyc09g013090	Solyc04g081260	Solyc01g110230	Solyc01g100810	Solyc02g067570	Solyc07g005550	Solyc10g037960		Solyc12g096640	Solyc03g005590	Solyc01g096500	Solyc01g112060	Solyc08g005020	Solyc06g053480	Solyc12g056900		Solyc02g078900	Solyc02g064670	Solyc05g050850
Solyc09g013150	Solyc04g081320	Solyc01g110240	Solyc01g100840	Solyc02g068010	Solyc07g005570	Solyc10g038190		Solyc12g097050	Solyc03g005630	Solyc01g096580	Solyc01g112090	Solyc08g005130	Solyc06g054080	Solyc12g088910		Solyc02g079330	Solyc02g064680	Solyc05g051320
Solyc09g015770	Solyc04g081350	Solyc01g110370	Solyc01g101020	Solyc02g068110	Solyc07g005710	Solyc10g045550		Solyc12g098180	Solyc03g005740	Solyc01g096590	Solyc01g112180	Solyc08g005150	Solyc06g054450	Solyc12g094490		Solyc02g080420	Solyc02g064700	Solyc05g051330
Solyc09g018460	Solyc04g081440	Solyc01g110480	Solyc01g101030	Solyc02g068230	Solyc07g005980	Solyc10g047420		Solyc12g098390	Solyc03g005760	Solyc01g096660	Solyc01g112240	Solyc08g005190	Solyc06g059980	Solyc12g095900		Solyc02g080470	Solyc02g064730	Solyc05g051570
Solyc09g019980	Solyc04g081490	Solyc01g110990	Solyc01g101040	Solyc02g068360	Solyc07g005990	Solyc10g047540		Solyc12g098450	Solyc03g005930	Solyc01g096710	Solyc01g112320	Solyc08g005270	Solyc06g060380	Solyc12g096210		Solyc02g080630	Solyc02g065110	Solyc05g051760
Solyc09g025210	Solyc04g081810	Solyc01g111110	Solyc01g101110	Solyc02g068500	Solyc07g006070	Solyc10g049470		Solyc12g098720	Solyc03g006110	Solyc01g096780	Solyc02g014290	Solyc08g005900	Solyc06g062780	Solyc12g098720		Solyc02g080640	Solyc02g065380	Solyc05g051830
Solyc09g031690	Solyc04g082250	Solyc01g111210	Solyc01g101250	Solyc02g068650	Solyc07g006560	Solyc10g049630			Solyc03g006490	Solyc01g096800	Solyc02g014520	Solyc08g006150	Solyc06g062830	Solyc12g099940		Solyc02g080820	Solyc02g065640	Solyc05g051890
Solyc09g031920	Solyc04g082400	Solyc01g111240	Solyc01g102270	Solyc02g068690	Solyc07g007230	Solyc10g049650			Solyc03g007030	Solyc01g096830	Solyc02g014530	Solyc08g006670	Solyc06g063100	Solyc12g100120		Solyc02g081290	Solyc02g065650	Solyc05g052200
Solyc09g055570	Solyc04g082430	Solyc01g111310	Solyc01g102540	Solyc02g068770	Solyc07g007330	Solyc10g049750			Solyc03g007110	Solyc01g097030	Solyc02g020910	Solyc08g007010	Solyc06g064560			Solyc02g081310	Solyc02g065690	Solyc05g052320
Solyc09g057640	Solyc04g082750	Solyc01g111350	Solyc01g102660	Solyc02g069100	Solyc07g007370	Solyc10g050170			Solyc03g007140	Solyc01g097230	Solyc02g021100	Solyc08g007180	Solyc06g064860			Solyc02g081710	Solyc02g065700	Solyc05g052900
Solyc09g057680	Solyc05g005000	Solyc01g111360	Solyc01g102750	Solyc02g069120	Solyc07g008040	Solyc10g055720			Solyc03g007370	Solyc01g097310	Solyc02g021140	Solyc08g007530	Solyc06g065390			Solyc02g081950	Solyc02g067040	Solyc05g053040
Solyc09g057910	Solyc05g005030	Solyc01g111370	Solyc01g102840	Solyc02g069160	Solyc07g008460	Solyc10g061970			Solyc03g007470	Solyc01g097320	Solyc02g021230	Solyc08g007970	Solyc06g065500			Solyc02g082100	Solyc02g067220	Solyc05g053130
Solyc09g061930	Solyc05g005080	Solyc01g111380	Solyc01g102940	Solyc02g069180	Solyc07g008800	Solyc10g074470			Solyc03g007610	Solyc01g097330	Solyc02g021340	Solyc08g008580	Solyc06g066050			Solyc02g082220	Solyc02g067390	Solyc05g053310
Solyc09g064230	Solyc05g005210	Solyc01g111410	Solyc01g102970	Solyc02g069650	Solyc07g017780	Solyc10g074560			Solyc03g007750	Solyc01g097440	Solyc02g021690	Solyc08g013770	Solyc06g066110			Solyc02g082230	Solyc02g067420	Solyc05g053390
Solyc09g064310	Solyc05g005810	Solyc01g111520	Solyc01g103010	Solyc02g069720	Solyc07g032150	Solyc10g074880			Solyc03g007920	Solyc01g097460	Solyc02g023970	Solyc08g014550	Solyc06g066740			Solyc02g082490	Solyc02g067470	Solyc05g053440
Solyc09g064520	Solyc05g005920	Solyc01g111550	Solyc01g103140	Solyc02g069790	Solyc07g039200	Solyc10g076250			Solyc03g007980	Solyc01g097610	Solyc02g030080	Solyc08g015630	Solyc06g066800			Solyc02g082660	Solyc02g067510	Solyc05g053450
Solyc09g072750	Solyc05g006170	Solyc01g111560	Solyc01g103250	Solyc02g069850	Solyc07g040780	Solyc10g076320			Solyc03g019730	Solyc01g097740	Solyc02g031770	Solyc08g048450	Solyc06g067950			Solyc02g082700	Solyc02g067530	Solyc05g053600
Solyc09g074920	Solyc05g006430	Solyc01g111600	Solyc01g103340	Solyc02g070100	Solyc07g041020	Solyc10g078880			Solyc03g019850	Solyc01g097870	Solyc02g031830	Solyc08g062560	Solyc06g068050			Solyc02g082990	Solyc02g067820	Solyc05g054160
Solyc09g075090	Solyc05g006950	Solyc01g111730	Solyc01g103350	Solyc02g070140	Solyc07g041900	Solyc10g079370			Solyc03g025250	Solyc01g097890	Solyc02g031970	Solyc08g062700	Solyc06g068210			Solyc02g083170	Solyc02g067860	Solyc05g054180
Solyc09g075470	Solyc05g007080	Solyc01g111920	Solyc01g103420	Solyc02g070260	Solyc07g042000	Solyc10g079670			Solyc03g025290	Solyc01g098000	Solyc02g032120	Solyc08g065940	Solyc06g068290			Solyc02g083250	Solyc02g068100	Solyc05g054520
Solyc09g075620	Solyc05g007150	Solyc01g111930	Solyc01g103610	Solyc02g070310	Solyc07g042220	Solyc10g079720			Solyc03g025320	Solyc01g098040	Solyc02g032330	Solyc08g066110	Solyc06g068870			Solyc02g083260	Solyc02g068360	Solyc05g054990
Solyc09g082690	Solyc05g007180	Solyc01g112000	Solyc01g103670	Solyc02g070460	Solyc07g042550	Solyc10g081150			Solyc03g025340	Solyc01g098090	Solyc02g032450	Solyc08g066640	Solyc06g069360			Solyc02g083440	Solyc02g068490	Solyc05g055170
Solyc09g082790	Solyc05g007190	Solyc01g112060	Solyc01g103710	Solyc02g070560	Solyc07g042570	Solyc10g081210			Solyc03g025520	Solyc01g098100	Solyc02g032510	Solyc08g066730	Solyc06g069570			Solyc02g083590	Solyc02g068500	Solyc05g055210
Solyc09g083210	Solyc05g008140	Solyc01g112180	Solyc01g103720	Solyc02g070570	Solyc07g042850	Solyc10g081290			Solyc03g025720	Solyc01g098210	Solyc02g032920	Solyc08g067290	Solyc06g069790			Solyc02g083690	Solyc02g068770	Solyc05g055300
Solyc09g090340	Solyc05g008620	Solyc01g112240	Solyc01g103770	Solyc02g070640	Solyc07g045370	Solyc10g081380			Solyc03g025750	Solyc01g098610	Solyc02g032970	Solyc08g067950	Solyc06g071160			Solyc02g083800	Solyc02g068790	Solyc05g055310
Solyc09g091010	Solyc05g008670	Solyc01g112310	Solyc01g103800	Solyc02g070760	Solyc07g047670	Solyc10g082040			Solyc03g025780	Solyc01g098780	Solyc02g036330	Solyc08g067960	Solyc06g071310			Solyc02g084240	Solyc02g069640	Solyc05g055470
Solyc09g091460	Solyc05g008860	Solyc02g014090	Solyc01g103850	Solyc02g071060	Solyc07g047940	Solyc10g083200			Solyc03g025910	Solyc01g098840	Solyc02g036370	Solyc08g069050	Solyc06g071420			Solyc02g084690	Solyc02g069740	Solyc05g055500
Solyc09g091550	Solyc05g008900	Solyc02g014110	Solyc01g103890	Solyc02g071180	Solyc07g048110	Solyc10g083450			Solyc03g025940	Solyc01g098870	Solyc02g037510	Solyc08g069120	Solyc06g071580			Solyc02g084710	Solyc02g069780	Solyc05g055600
Solyc09g091660	Solyc05g009330	Solyc02g014380	Solyc01g103930	Solyc02g071510	Solyc07g049250	Solyc10g083600			Solyc03g026090	Solyc01g098880	Solyc02g038760	Solyc08g075540	Solyc06g071670			Solyc02g084820	Solyc02g069820	Solyc05g055720
Solyc09g092220	Solyc05g009470	Solyc02g014520	Solyc01g103940	Solyc02g071730	Solyc07g049470	Solyc10g083760			Solyc03g026110	Solyc01g099230	Solyc02g043830	Solyc08g075780	Solyc06g071750			Solyc02g085130	Solyc02g070470	Solyc05g055860
Solyc09g092520	Solyc05g009540	Solyc02g014720	Solyc01g103980	Solyc02g071890	Solyc07g052110	Solyc10g083800			Solyc03g031560	Solyc01g099280	Solyc02g050280	Solyc08g075960	Solyc06g072290			Solyc02g085170	Solyc02g070550	Solyc05g056030
Solyc09g098110	Solyc05g009800	Solyc02g020980	Solyc01g103990	Solyc02g071980	Solyc07g052190	Solyc10g083930			Solyc03g031650	Solyc01g099290	Solyc02g061810	Solyc08g076020	Solyc06g072330			Solyc02g085480	Solyc02g070630	Solyc05g056180
Solyc09g098510	Solyc05g009890	Solyc02g021230	Solyc01g104020	Solyc02g072230	Solyc07g052200	Solyc10g084170			Solyc03g031710	Solyc01g099300	Solyc02g061940	Solyc08g076200	Solyc06g072500			Solyc02g085810	Solyc02g070650	Solyc05g056530
Solyc10g005480	Solyc05g012110	Solyc02g021340	Solyc01g104060	Solyc02g072420	Solyc07g052420	Solyc10g084320			Solyc03g031880	Solyc01g099360	Solyc02g061960	Solyc08g076420	Solyc06g072590			Solyc02g086300	Solyc02g071150	Solyc06g005250
Solyc10g005780	Solyc05g012570	Solyc02g021470	Solyc01g104100	Solyc02g076790	Solyc07g052550	Solyc10g084400			Solyc03g032050	Solyc01g099530	Solyc02g062020	Solyc08g076660	Solyc06g072790			Solyc02g086520	Solyc02g071350	Solyc06g005340
Solyc10g005830	Solyc05g013690	Solyc02g021590	Solyc01g104130	Solyc02g076940	Solyc07g052740	Solyc10g084700			Solyc03g032130	Solyc01g099670	Solyc02g062180	Solyc08g077040	Solyc06g073200			Solyc02g086710	Solyc02g071770	Solyc06g005590
Solyc10g006340	Solyc05g013720	Solyc02g021640	Solyc01g104240	Solyc02g077410	Solyc07g053150	Solyc10g084830			Solyc03g032240	Solyc01g099700	Solyc02g062290	Solyc08g077520	Solyc06g074030			Solyc02g087170	Solyc02g071890	Solyc06g007130
Solyc10g006690	Solyc05g014140	Solyc02g022920	Solyc01g104270	Solyc02g077660	Solyc07g053560	Solyc10g085180			Solyc03g033500	Solyc01g099720	Solyc02g062350	Solyc08g077800	Solyc06g074080			Solyc02g087280	Solyc02g075610	Solyc06g007250
Solyc10g006880	Solyc05g014210	Solyc02g024070	Solyc01g104300	Solyc02g077670	Solyc07g053950	Solyc10g086120			Solyc03g033720	Solyc01g099890	Solyc02g062410	Solyc08g077980	Solyc06g074130			Solyc02g087580	Solyc02g076860	Solyc06g007590
Solyc10g008520	Solyc05g014320	Solyc02g031830	Solyc01g104310	Solyc02g077730	Solyc07g054060	Solyc10g086280			Solyc03g034090	Solyc01g100110	Solyc02g062420	Solyc08g078160	Solyc06g074380			Solyc02g087670	Solyc02g076870	Solyc06g007700
Solyc10g008550	Solyc05g014700	Solyc02g031840	Solyc01g104350	Solyc02g078120	Solyc07g054550	Solyc10g086500			Solyc03g034430	Solyc01g100120	Solyc02g062460	Solyc08g080200	Solyc06g075140			Solyc02g087750	Solyc02g076900	Solyc06g007800
Solyc10g008590	Solyc05g015490	Solyc02g031850	Solyc01g104470	Solyc02g078150	Solyc07g054600	Solyc10g086540			Solyc03g034440	Solyc01g100210	Solyc02g062560	Solyc08g080340	Solyc06g075170			Solyc02g088550	Solyc02g077460	Solyc06g008200
Solyc10g009210	Solyc05g015750	Solyc02g032120	Solyc01g104500	Solyc02g078180	Solyc07g054620	Solyc11g005900			Solyc03g043660	Solyc01g100250	Solyc02g062620	Solyc08g080920	Solyc06g076170			Solyc02g088590	Solyc02g077490	Solyc06g008230
Solyc10g009340	Solyc05g016230	Solyc02g032210	Solyc01g104510	Solyc02g078200	Solyc07g054630	Solyc11g006190			Solyc03g043720	Solyc01g100260	Solyc02g062640	Solyc08g081040	Solyc06g076250			Solyc02g088760	Solyc02g077510	Solyc06g008240
Solyc10g009380	Solyc05g016250	Solyc02g032450	Solyc01g104630	Solyc02g078260	Solyc07g055090	Solyc11g006470			Solyc03g043870	Solyc01g100290	Solyc02g062670	Solyc08g081280	Solyc06g076540			Solyc02g088790	Solyc02g077660	Solyc06g008520
Solyc10g009420	Solyc05g016440	Solyc02g032910	Solyc01g104640	Solyc02g078410	Solyc07g055860	Solyc11g006660			Solyc03g043960	Solyc01g100350	Solyc02g063090	Solyc08g081290	Solyc06g076560			Solyc02g089220	Solyc02g077760	Solyc06g008660
Solyc10g009580	Solyc05g017900	Solyc02g036440	Solyc01g104660	Solyc02g078440	Solyc07g056220	Solyc11g007040			Solyc03g044380	Solyc01g100360	Solyc02g063130	Solyc08g081330	Solyc06g076570			Solyc02g089580	Solyc02g077900	Solyc06g008910
Solyc10g017550	Solyc05g024260	Solyc02g036460	Solyc01g104790	Solyc02g078560	Solyc07g056440	Solyc11g007360			Solyc03g044430	Solyc01g100380	Solyc02g063160	Solyc08g081430	Solyc06g082930			Solyc02g089600	Solyc02g078140	Solyc06g009130
Solyc10g038000	Solyc05g025600	Solyc02g037510	Solyc01g104840	Solyc02g078760	Solyc07g056550	Solyc11g007650			Solyc03g044880	Solyc01g100410	Solyc02g063300	Solyc08g081570	Solyc06g082940			Solyc02g089620	Solyc02g078180	Solyc06g009140
Solyc10g038080	Solyc05g026080	Solyc02g037530	Solyc01g104950	Solyc02g078820	Solyc07g062090	Solyc11g007800			Solyc03g046570	Solyc01g100430	Solyc02g064580	Solyc08g081950	Solyc06g083060			Solyc02g089820	Solyc02g078190	Solyc06g009200
Solyc10g039380	Solyc05g026240	Solyc02g043830	Solyc01g104980	Solyc02g078830	Solyc07g062130	Solyc11g008310			Solyc03g052980	Solyc01g100480	Solyc02g064670	Solyc08g082070	Solyc06g084250			Solyc02g089970	Solyc02g078400	Solyc06g011440
Solyc10g044470	Solyc05g026360	Solyc02g061870	Solyc01g105100	Solyc02g078840	Solyc07g063170	Solyc11g008430			Solyc03g058340	Solyc01g100520	Solyc02g064700	Solyc08g082410	Solyc06g084290			Solyc02g090090	Solyc02g078660	Solyc06g031690
Solyc10g044480	Solyc05g041420	Solyc02g061900	Solyc01g105120	Solyc02g078860	Solyc07g063180	Solyc11g008440			Solyc03g058400	Solyc01g100580	Solyc02g065080	Solyc08g082730	Solyc06g084390			Solyc02g090760	Solyc02g078820	Solyc06g036430
Solyc10g047140	Solyc05g042170	Solyc02g062020	Solyc01g105130	Solyc02g078970	Solyc07g063330	Solyc11g010560			Solyc03g058430	Solyc01g100610	Solyc02g065350	Solyc08g083140	Solyc07g005210			Solyc02g090860	Solyc02g079130	Solyc06g036540
Solyc10g047220	Solyc05g047570	Solyc02g062070	Solyc01g105140	Solyc02g079020	Solyc07g063410	Solyc11g010890			Solyc03g058890	Solyc01g100720	Solyc02g065790	Solyc09g005120	Solyc07g005340			Solyc02g091410	Solyc02g079270	Solyc06g036780
Solyc10g049210	Solyc05g048750	Solyc02g062170	Solyc01g105150	Solyc02g079140	Solyc07g063420	Solyc11g011250			Solyc03g058910	Solyc01g100740	Solyc02g066940	Solyc09g005270	Solyc07g005400			Solyc02g091900	Solyc02g079350	Solyc06g043250
Solyc10g050470	Solyc05g049900	Solyc02g062380	Solyc01g105240	Solyc02g079330	Solyc07g063580	Solyc11g011420			Solyc03g062790	Solyc01g100820	Solyc02g067030	Solyc09g005480	Solyc07g006220			Solyc02g092150	Solyc02g079400	Solyc06g048510
Solyc10g062340	Solyc05g049980	Solyc02g062740	Solyc01g105270	Solyc02g079350	Solyc07g063790	Solyc11g011610			Solyc03g063150	Solyc01g100840	Solyc02g067090	Solyc09g005760	Solyc07g006250			Solyc02g092230	Solyc02g079970	Solyc06g049020
Solyc10g074750	Solyc05g050590	Solyc02g062810	Solyc01g105340	Solyc02g079850	Solyc07g063890	Solyc11g012020			Solyc03g063290	Solyc01g100860	Solyc02g067160	Solyc09g005930	Solyc07g006530			Solyc02g092270	Solyc02g080130	Solyc06g051210
Solyc10g074900	Solyc05g050660	Solyc02g062920	Solyc01g105540	Solyc02g079870	Solyc07g064080	Solyc11g012090			Solyc03g063600	Solyc01g100930	Solyc02g067230	Solyc09g007080	Solyc07g006570			Solyc02g092350	Solyc02g080180	Solyc06g051730
Solyc10g075130	Solyc05g051040	Solyc02g063090	Solyc01g105560	Solyc02g079960	Solyc07g064500	Solyc11g012410			Solyc03g063630	Solyc01g100970	Solyc02g067370	Solyc09g007160	Solyc07g006810			Solyc02g092430	Solyc02g080230	Solyc06g053330
Solyc10g077060	Solyc05g051290	Solyc02g063170	Solyc01g105670	Solyc02g080130	Solyc07g064560	Solyc11g012450			Solyc03g065340	Solyc01g100990	Solyc02g067420	Solyc09g008490	Solyc07g007030			Solyc02g093000	Solyc02g080330	Solyc06g053390
Solyc10g079260	Solyc05g051690	Solyc02g063390	Solyc01g105710	Solyc02g080140	Solyc07g064600	Solyc11g012840			Solyc03g078160	Solyc01g101000	Solyc02g067530	Solyc09g008520	Solyc07g007300			Solyc02g093010	Solyc02g080340	Solyc06g053660
Solyc10g079560	Solyc05g051750	Solyc02g064550	Solyc01g105780	Solyc02g080560	Solyc07g064930	Solyc11g013460			Solyc03g078260	Solyc01g101020	Solyc02g067580	Solyc09g009040	Solyc07g007340			Solyc02g093370	Solyc02g080430	Solyc06g053790
Solyc10g079730	Solyc05g051900	Solyc02g064630	Solyc01g105980	Solyc02g080570	Solyc07g064990	Solyc11g017300			Solyc03g079850	Solyc01g101030	Solyc02g067670	Solyc09g009300	Solyc07g007500			Solyc02g093640	Solyc02g080440	Solyc06g054150
Solyc10g079770	Solyc05g052520	Solyc02g064680	Solyc01g105990	Solyc02g080590	Solyc07g065290	Solyc11g021240			Solyc03g080020	Solyc01g101040	Solyc02g068010	Solyc09g010030	Solyc07g008710			Solyc02g093770	Solyc02g080780	Solyc06g054270
Solyc10g080400	Solyc05g052550	Solyc02g064750	Solyc01g106000	Solyc02g080640	Solyc07g065350	Solyc11g032090			Solyc03g080040	Solyc01g101250	Solyc02g068150	Solyc09g010080	Solyc07g008840			Solyc02g093790	Solyc02g080880	Solyc06g054590
Solyc10g080430	Solyc05g052600	Solyc02g064770	Solyc01g106050	Solyc02g080760	Solyc07g065470	Solyc11g033270			Solyc03g082480	Solyc01g102320	Solyc02g068290	Solyc09g010150	Solyc07g008920			Solyc02g094280	Solyc02g080940	Solyc06g059810
Solyc10g080500	Solyc05g053070	Solyc02g064960	Solyc01g106070	Solyc02g080780	Solyc07g065510	Solyc11g043120			Solyc03g082640	Solyc01g102480	Solyc02g068340	Solyc09g010180	Solyc07g009550			Solyc02g094380	Solyc02g080960	Solyc06g060120
Solyc10g081700	Solyc05g053190	Solyc02g065160	Solyc01g106090	Solyc02g080800	Solyc07g065600	Solyc11g044750			Solyc03g082850	Solyc01g102490	Solyc02g068360	Solyc09g010190	Solyc07g017690			Solyc02g094480	Solyc02g081320	Solyc06g060400
Solyc10g081930	Solyc05g053450	Solyc02g065350	Solyc01g106420	Solyc02g080940	Solyc07g065650	Solyc11g056270			Solyc03g082880	Solyc01g102530	Solyc02g068490	Solyc09g010400	Solyc07g017770			Solyc02g094510	Solyc02g081390	Solyc06g060420
Solyc10g083590	Solyc05g054180	Solyc02g065400	Solyc01g106430	Solyc02g080980	Solyc07g065890	Solyc11g056360			Solyc03g083010	Solyc01g102540	Solyc02g068500	Solyc09g010640	Solyc07g018360			Solyc03g005100	Solyc02g081430	Solyc06g060610
Solyc10g084040	Solyc05g054320	Solyc02g065470	Solyc01g106470	Solyc02g081140	Solyc08g005060	Solyc11g056480			Solyc03g083300	Solyc01g102760	Solyc02g068640	Solyc09g010930	Solyc07g021340			Solyc03g005260	Solyc02g081580	Solyc06g060720
Solyc10g084880	Solyc05g054440	Solyc02g065620	Solyc01g106480	Solyc02g081310	Solyc08g005470	Solyc11g056500			Solyc03g083450	Solyc01g102830	Solyc02g068700	Solyc09g011020	Solyc07g021610			Solyc03g005590	Solyc02g081700	Solyc06g061000
Solyc10g085160	Solyc05g056120	Solyc02g065630	Solyc01g106570	Solyc02g081320	Solyc08g005560	Solyc11g063500			Solyc03g083520	Solyc01g102940	Solyc02g068790	Solyc09g011450	Solyc07g024070			Solyc03g005680	Solyc02g081880	Solyc06g062360
Solyc10g085320	Solyc05g056150	Solyc02g065660	Solyc01g106750	Solyc02g081400	Solyc08g005900	Solyc11g063540			Solyc03g083570	Solyc01g102970	Solyc02g069090	Solyc09g011480	Solyc07g025370			Solyc03g005730	Solyc02g082020	Solyc06g062620
Solyc10g085930	Solyc05g056270	Solyc02g065670	Solyc01g106870	Solyc02g081430	Solyc08g005970	Solyc11g065620			Solyc03g083610	Solyc01g102990	Solyc02g069180	Solyc09g013130	Solyc07g026660			Solyc03g005930	Solyc02g082260	Solyc06g062820
Solyc10g086150	Solyc05g056300	Solyc02g065680	Solyc01g106890	Solyc02g081440	Solyc08g006540	Solyc11g066540			Solyc03g083700	Solyc01g103090	Solyc02g069230	Solyc09g014500	Solyc07g026670			Solyc03g006030	Solyc02g082400	Solyc06g063050
Solyc11g005800	Solyc05g056490	Solyc02g065700	Solyc01g106900	Solyc02g081570	Solyc08g006620	Solyc11g068790			Solyc03g083910	Solyc01g103120	Solyc02g069340	Solyc09g019970	Solyc07g032140			Solyc03g006870	Solyc02g082500	Solyc06g063060
Solyc11g005810	Solyc06g005280	Solyc02g065720	Solyc01g106950	Solyc02g081590	Solyc08g006900	Solyc11g068910			Solyc03g093510	Solyc01g103180	Solyc02g069580	Solyc09g031940	Solyc07g032480			Solyc03g007070	Solyc02g082710	Solyc06g063360
Solyc11g006250	Solyc06g005750	Solyc02g065740	Solyc01g107040	Solyc02g081620	Solyc08g007240	Solyc11g068930			Solyc03g093640	Solyc01g103220	Solyc02g069680	Solyc09g055230	Solyc07g040690			Solyc03g007270	Solyc02g082730	Solyc06g063400
Solyc11g007470	Solyc06g005930	Solyc02g066990	Solyc01g107210	Solyc02g081640	Solyc08g007350	Solyc11g068980			Solyc03g093990	Solyc01g103410	Solyc02g069770	Solyc09g055850	Solyc07g040910			Solyc03g007440	Solyc02g082840	Solyc06g063410
Solyc11g007690	Solyc06g006110	Solyc02g067070	Solyc01g107330	Solyc02g081680	Solyc08g008130	Solyc11g069290			Solyc03g095190	Solyc01g103480	Solyc02g069850	Solyc09g056160	Solyc07g041010			Solyc03g007610	Solyc02g083360	Solyc06g064890
Solyc11g007830	Solyc06g007240	Solyc02g067090	Solyc01g107410	Solyc02g081730	Solyc08g008340	Solyc11g069320			Solyc03g095500	Solyc01g103570	Solyc02g069860	Solyc09g059500	Solyc07g041760			Solyc03g007660	Solyc02g083420	Solyc06g065020
Solyc11g008700	Solyc06g007250	Solyc02g067420	Solyc01g107450	Solyc02g081810	Solyc08g014550	Solyc11g069340			Solyc03g095720	Solyc01g103760	Solyc02g069950	Solyc09g063030	Solyc07g042010			Solyc03g007680	Solyc02g083430	Solyc06g065290
Solyc11g008730	Solyc06g007600	Solyc02g067510	Solyc01g107550	Solyc02g081880	Solyc08g016440	Solyc11g069610			Solyc03g096390	Solyc01g103860	Solyc02g070030	Solyc09g064420	Solyc07g042730			Solyc03g007810	Solyc02g083580	Solyc06g065710
Solyc11g010390	Solyc06g008130	Solyc02g067540	Solyc01g107620	Solyc02g081940	Solyc08g044330	Solyc11g071650			Solyc03g096940	Solyc01g103890	Solyc02g070100	Solyc09g064470	Solyc07g042750			Solyc03g019650	Solyc02g083650	Solyc06g066600
Solyc11g010580	Solyc06g008650	Solyc02g067740	Solyc01g107740	Solyc02g082250	Solyc08g060930	Solyc11g071700			Solyc03g097180	Solyc01g103930	Solyc02g070250	Solyc09g064590	Solyc07g042980			Solyc03g019720	Solyc02g083850	Solyc06g068110
Solyc11g010600	Solyc06g008660	Solyc02g067830	Solyc01g107870	Solyc02g082280	Solyc08g062700	Solyc11g071930			Solyc03g097270	Solyc01g103960	Solyc02g070270	Solyc09g064800	Solyc07g045050			Solyc03g019770	Solyc02g083990	Solyc06g068120
Solyc11g010730	Solyc06g008740	Solyc02g067840	Solyc01g107880	Solyc02g082360	Solyc08g067460	Solyc11g072080			Solyc03g097390	Solyc01g103980	Solyc02g070400	Solyc09g064870	Solyc07g045090			Solyc03g025150	Solyc02g084030	Solyc06g068220
Solyc11g010850	Solyc06g009130	Solyc02g067860	Solyc01g107930	Solyc02g082470	Solyc08g067830	Solyc11g072390			Solyc03g097450	Solyc01g104080	Solyc02g070440	Solyc09g065720	Solyc07g045170			Solyc03g025250	Solyc02g084210	Solyc06g068280
Solyc11g011040	Solyc06g009140	Solyc02g067900	Solyc01g107940	Solyc02g082700	Solyc08g068070	Solyc11g073300			Solyc03g097750	Solyc01g104130	Solyc02g070550	Solyc09g066100	Solyc07g045190			Solyc03g025340	Solyc02g084230	Solyc06g068780
Solyc11g011170	Solyc06g009650	Solyc02g068150	Solyc01g108020	Solyc02g083240	Solyc08g068220	Solyc12g005100			Solyc03g097780	Solyc01g104220	Solyc02g070570	Solyc09g066130	Solyc07g045380			Solyc03g025520	Solyc02g084550	Solyc06g068900
Solyc11g011400	Solyc06g010060	Solyc02g068270	Solyc01g108080	Solyc02g083360	Solyc08g068530	Solyc12g005230			Solyc03g097910	Solyc01g104250	Solyc02g070640	Solyc09g072570	Solyc07g047900			Solyc03g025600	Solyc02g084650	Solyc06g069120
Solyc11g011910	Solyc06g030580	Solyc02g068290	Solyc01g108150	Solyc02g083460	Solyc08g074670	Solyc12g005910			Solyc03g097990	Solyc01g104300	Solyc02g070650	Solyc09g074300	Solyc07g048080			Solyc03g025630	Solyc02g085100	Solyc06g069330
Solyc11g012560	Solyc06g035720	Solyc02g068380	Solyc01g108220	Solyc02g083470	Solyc08g075160	Solyc12g008970			Solyc03g098120	Solyc01g104370	Solyc02g070670	Solyc09g074460	Solyc07g048110			Solyc03g031650	Solyc02g085220	Solyc06g069410
Solyc11g012770	Solyc06g036260	Solyc02g068390	Solyc01g108260	Solyc02g083590	Solyc08g075540	Solyc12g009970			Solyc03g098240	Solyc01g104500	Solyc02g070770	Solyc09g074510	Solyc07g049310			Solyc03g031700	Solyc02g085280	Solyc06g070940
Solyc11g020230	Solyc06g036540	Solyc02g068480	Solyc01g108270	Solyc02g083730	Solyc08g075780	Solyc12g010880			Solyc03g098500	Solyc01g104510	Solyc02g070780	Solyc09g075000	Solyc07g049500			Solyc03g031810	Solyc02g085330	Solyc06g071210
Solyc11g020620	Solyc06g043150	Solyc02g068530	Solyc01g108840	Solyc02g083750	Solyc08g075900	Solyc12g010950			Solyc03g110860	Solyc01g104750	Solyc02g070790	Solyc09g075200	Solyc07g052270			Solyc03g033640	Solyc02g085380	Solyc06g071380
Solyc11g020760	Solyc06g048730	Solyc02g068720	Solyc01g108890	Solyc02g083900	Solyc08g076080	Solyc12g011120			Solyc03g111340	Solyc01g104840	Solyc02g071350	Solyc09g075360	Solyc07g052950			Solyc03g034060	Solyc02g085520	Solyc06g071400
Solyc11g020870	Solyc06g048950	Solyc02g068910	Solyc01g108920	Solyc02g084290	Solyc08g076480	Solyc12g013550			Solyc03g111630	Solyc01g104920	Solyc02g071890	Solyc09g082050	Solyc07g053140			Solyc03g034270	Solyc02g085540	Solyc06g071450
Solyc11g022380	Solyc06g049050	Solyc02g068990	Solyc01g108940	Solyc02g084750	Solyc08g076490	Solyc12g013890			Solyc03g111720	Solyc01g105060	Solyc02g072160	Solyc09g082100	Solyc07g053620			Solyc03g034450	Solyc02g085570	Solyc06g072320
Solyc11g030710	Solyc06g050620	Solyc02g069010	Solyc01g109110	Solyc02g084870	Solyc08g076860	Solyc12g014430			Solyc03g112290	Solyc01g105240	Solyc02g072260	Solyc09g082510	Solyc07g054000			Solyc03g043720	Solyc02g085950	Solyc06g072420
Solyc11g042990	Solyc06g050840	Solyc02g069090	Solyc01g109220	Solyc02g085280	Solyc08g077090	Solyc12g015680			Solyc03g112440	Solyc01g105280	Solyc02g076720	Solyc09g082800	Solyc07g054070			Solyc03g044140	Solyc02g086110	Solyc06g072570
Solyc11g044740	Solyc06g051300	Solyc02g069130	Solyc01g109260	Solyc02g085430	Solyc08g077310	Solyc12g015850			Solyc03g112650	Solyc01g105290	Solyc02g077460	Solyc09g083330	Solyc07g054230			Solyc03g044260	Solyc02g086160	Solyc06g072590
Solyc11g062300	Solyc06g051630	Solyc02g069150	Solyc01g109280	Solyc02g085650	Solyc08g077360	Solyc12g017280			Solyc03g112670	Solyc01g105420	Solyc02g077730	Solyc09g083380	Solyc07g054270			Solyc03g044380	Solyc02g086180	Solyc06g072600
Solyc11g064850	Solyc06g051790	Solyc02g069230	Solyc01g109510	Solyc02g085690	Solyc08g077530	Solyc12g017410			Solyc03g112850	Solyc01g105510	Solyc02g077890	Solyc09g090020	Solyc07g055050			Solyc03g045140	Solyc02g086370	Solyc06g073010
Solyc11g065820	Solyc06g053350	Solyc02g069350	Solyc01g109540	Solyc02g085790	Solyc08g077700	Solyc12g017690			Solyc03g112860	Solyc01g105540	Solyc02g077900	Solyc09g090270	Solyc07g055290			Solyc03g046320	Solyc02g086840	Solyc06g073350
Solyc11g066110	Solyc06g053990	Solyc02g069410	Solyc01g109560	Solyc02g086100	Solyc08g077800	Solyc12g042390			Solyc03g113230	Solyc01g105560	Solyc02g077990	Solyc09g090290	Solyc07g055870			Solyc03g053010	Solyc02g087330	Solyc06g074220
Solyc11g066240	Solyc06g054000	Solyc02g069590	Solyc01g109590	Solyc02g086250	Solyc08g078070	Solyc12g055720			Solyc03g113440	Solyc01g105670	Solyc02g078120	Solyc09g090400	Solyc07g056470			Solyc03g058860	Solyc02g087520	Solyc06g075110
Solyc11g066480	Solyc06g054250	Solyc02g069680	Solyc01g109600	Solyc02g086660	Solyc08g078270	Solyc12g056160			Solyc03g113680	Solyc01g105710	Solyc02g078200	Solyc09g090700	Solyc07g056510			Solyc03g063280	Solyc02g087550	Solyc06g075800
Solyc11g066820	Solyc06g054270	Solyc02g069740	Solyc01g109750	Solyc02g086730	Solyc08g078340	Solyc12g076320			Solyc03g113790	Solyc01g105730	Solyc02g078220	Solyc09g091240	Solyc07g061970			Solyc03g063320	Solyc02g087900	Solyc06g076270
Solyc11g066870	Solyc06g054540	Solyc02g069770	Solyc01g109770	Solyc02g086740	Solyc08g078720	Solyc12g088070			Solyc03g113880	Solyc01g105970	Solyc02g078300	Solyc09g092070	Solyc07g062030			Solyc03g063350	Solyc02g087930	Solyc06g076390
Solyc11g069460	Solyc06g059710	Solyc02g069780	Solyc01g109890	Solyc02g086760	Solyc08g079700	Solyc12g088230			Solyc03g114090	Solyc01g105990	Solyc02g078440	Solyc09g092240	Solyc07g062100			Solyc03g063880	Solyc02g087940	Solyc06g076450
Solyc11g069470	Solyc06g060360	Solyc02g069800	Solyc01g109910	Solyc02g086810	Solyc08g080510	Solyc12g088960			Solyc03g114100	Solyc01g106030	Solyc02g078470	Solyc09g092320	Solyc07g062860			Solyc03g064030	Solyc02g088010	Solyc06g082140
Solyc11g070150	Solyc06g060410	Solyc02g069820	Solyc01g109940	Solyc02g086880	Solyc08g081030	Solyc12g089030			Solyc03g114170	Solyc01g106050	Solyc02g078560	Solyc10g005370	Solyc07g062940			Solyc03g065340	Solyc02g088320	Solyc06g082510
Solyc11g071240	Solyc06g060810	Solyc02g069940	Solyc01g109990	Solyc02g086910	Solyc08g081170	Solyc12g089070			Solyc03g114380	Solyc01g106080	Solyc02g078580	Solyc10g005700	Solyc07g063310			Solyc03g078150	Solyc02g088330	Solyc06g082600
Solyc11g071250	Solyc06g061070	Solyc02g070000	Solyc01g110000	Solyc02g086920	Solyc08g081410	Solyc12g089100			Solyc03g114760	Solyc01g106090	Solyc02g078640	Solyc10g006000	Solyc07g064620			Solyc03g078290	Solyc02g088460	Solyc06g082680
Solyc11g071970	Solyc06g062750	Solyc02g070030	Solyc01g110280	Solyc02g087280	Solyc08g082090	Solyc12g089130			Solyc03g114790	Solyc01g106260	Solyc02g078830	Solyc10g006030	Solyc07g064850			Solyc03g078380	Solyc02g088710	Solyc06g082830
Solyc12g005580	Solyc06g062830	Solyc02g070050	Solyc01g110290	Solyc02g087340	Solyc08g082370	Solyc12g089210			Solyc03g114810	Solyc01g106280	Solyc02g078880	Solyc10g006260	Solyc07g065210			Solyc03g078570	Solyc02g088930	Solyc06g083150
Solyc12g005980	Solyc06g062930	Solyc02g070210	Solyc01g110340	Solyc02g087550	Solyc08g082560	Solyc12g089280			Solyc03g114930	Solyc01g106290	Solyc02g078970	Solyc10g006470	Solyc07g065360			Solyc03g079920	Solyc02g089060	Solyc06g083260
Solyc12g006530	Solyc06g063410	Solyc02g070240	Solyc01g110390	Solyc02g087650	Solyc09g005050	Solyc12g089290			Solyc03g115060	Solyc01g106320	Solyc02g078990	Solyc10g006770	Solyc07g065530			Solyc03g080030	Solyc02g089110	Solyc06g083290
Solyc12g006870	Solyc06g064500	Solyc02g070510	Solyc01g110460	Solyc02g087940	Solyc09g005480	Solyc12g094470			Solyc03g115090	Solyc01g106360	Solyc02g079000	Solyc10g008130	Solyc07g065550			Solyc03g080080	Solyc02g089440	Solyc06g083340
Solyc12g007090	Solyc06g064570	Solyc02g070680	Solyc01g110470	Solyc02g088030	Solyc09g005960	Solyc12g094620			Solyc03g115410	Solyc01g106420	Solyc02g079020	Solyc10g012400	Solyc07g065680			Solyc03g082350	Solyc02g089590	Solyc06g083360
Solyc12g008420	Solyc06g065970	Solyc02g070780	Solyc01g110490	Solyc02g088220	Solyc09g005980	Solyc12g095760			Solyc03g115590	Solyc01g106740	Solyc02g079100	Solyc10g019040	Solyc07g065690			Solyc03g083300	Solyc02g089850	Solyc06g083440
Solyc12g009930	Solyc06g066780	Solyc02g070790	Solyc01g110520	Solyc02g088300	Solyc09g007280	Solyc12g095860			Solyc03g115820	Solyc01g106810	Solyc02g079130	Solyc10g039190	Solyc07g066050			Solyc03g083450	Solyc02g089870	Solyc06g083500
Solyc12g010050	Solyc06g067980	Solyc02g070860	Solyc01g110550	Solyc02g088390	Solyc09g007440	Solyc12g096210			Solyc03g115840	Solyc01g106890	Solyc02g079770	Solyc10g045540	Solyc07g066290			Solyc03g083610	Solyc02g090150	Solyc06g083630
Solyc12g010450	Solyc06g068160	Solyc02g071140	Solyc01g110960	Solyc02g088460	Solyc09g007500	Solyc12g096650			Solyc03g116070	Solyc01g106940	Solyc02g079830	Solyc10g046930	Solyc08g005400			Solyc03g093220	Solyc02g090810	Solyc06g083800
Solyc12g014460	Solyc06g068560	Solyc02g071150	Solyc01g111050	Solyc02g088550	Solyc09g007850	Solyc12g098350			Solyc03g116470	Solyc01g106950	Solyc02g079850	Solyc10g047250	Solyc08g005980			Solyc03g093290	Solyc02g090840	Solyc06g083820
Solyc12g014490	Solyc06g069330	Solyc02g071330	Solyc01g111070	Solyc02g088590	Solyc09g008020	Solyc12g098430			Solyc03g116670	Solyc01g106970	Solyc02g079880	Solyc10g047950	Solyc08g006210			Solyc03g093510	Solyc02g090850	Solyc06g083920
Solyc12g017240	Solyc06g069530	Solyc02g071350	Solyc01g111510	Solyc02g088720	Solyc09g008070	Solyc12g098530			Solyc03g116900	Solyc01g107030	Solyc02g079950	Solyc10g050860	Solyc08g006220			Solyc03g093990	Solyc02g090910	Solyc06g084000
Solyc12g017260	Solyc06g071040	Solyc02g071450	Solyc01g111530	Solyc02g088740	Solyc09g008120	Solyc12g099040			Solyc03g117000	Solyc01g107040	Solyc02g079980	Solyc10g078190	Solyc08g007030			Solyc03g094020	Solyc02g091190	Solyc06g084620
Solyc12g021230	Solyc06g071400	Solyc02g071610	Solyc01g111590	Solyc02g088760	Solyc09g008320	Solyc12g099380			Solyc03g117490	Solyc01g107130	Solyc02g080150	Solyc10g078660	Solyc08g008010			Solyc03g095220	Solyc02g091280	Solyc07g005300
Solyc12g027650	Solyc06g071550	Solyc02g071830	Solyc01g111650	Solyc02g088770	Solyc09g008470	Solyc12g099400			Solyc03g117650	Solyc01g107150	Solyc02g080340	Solyc10g078860	Solyc08g008250			Solyc03g096000	Solyc02g091480	Solyc07g005570
Solyc12g035600	Solyc06g071980	Solyc02g071900	Solyc01g111720	Solyc02g088910	Solyc09g009170				Solyc03g117760	Solyc01g107210	Solyc02g080380	Solyc10g079190	Solyc08g008320			Solyc03g096360	Solyc02g091510	Solyc07g006020
Solyc12g036170	Solyc06g072200	Solyc02g071930	Solyc01g111770	Solyc02g088920	Solyc09g009320				Solyc03g117790	Solyc01g107470	Solyc02g080570	Solyc10g079270	Solyc08g008410			Solyc03g096940	Solyc02g091560	Solyc07g006160
Solyc12g038340	Solyc06g072440	Solyc02g072250	Solyc01g111890	Solyc02g089220	Solyc09g009720				Solyc03g118000	Solyc01g107550	Solyc02g080800	Solyc10g079560	Solyc08g013750			Solyc03g097200	Solyc02g091880	Solyc07g006180
Solyc12g038630	Solyc06g072550	Solyc02g072270	Solyc01g111940	Solyc02g089240	Solyc09g009850				Solyc03g118100	Solyc01g107600	Solyc02g080890	Solyc10g080320	Solyc08g013820			Solyc03g097260	Solyc02g092410	Solyc07g006350
Solyc12g038920	Solyc06g073010	Solyc02g072430	Solyc01g112010	Solyc02g089260	Solyc09g010050				Solyc03g118120	Solyc01g107610	Solyc02g080940	Solyc10g080700	Solyc08g013890			Solyc03g097270	Solyc02g093060	Solyc07g006640
Solyc12g040800	Solyc06g073180	Solyc02g072490	Solyc01g112150	Solyc02g089280	Solyc09g010140				Solyc03g118140	Solyc01g107620	Solyc02g081320	Solyc10g080710	Solyc08g014600			Solyc03g097310	Solyc02g093430	Solyc07g007040
Solyc12g042850	Solyc06g073540	Solyc02g072540	Solyc01g112160	Solyc02g089630	Solyc09g010180				Solyc03g118170	Solyc01g107640	Solyc02g081390	Solyc10g080940	Solyc08g016080			Solyc03g097350	Solyc02g093670	Solyc07g007050
Solyc12g044620	Solyc06g073740	Solyc02g075610	Solyc01g112290	Solyc02g089810	Solyc09g010310				Solyc03g118640	Solyc01g107660	Solyc02g081420	Solyc10g081820	Solyc08g023280			Solyc03g097670	Solyc02g093820	Solyc07g007610
Solyc12g044630	Solyc06g073780	Solyc02g075630	Solyc01g112320	Solyc02g089890	Solyc09g011030				Solyc03g118750	Solyc01g107700	Solyc02g081620	Solyc10g083640	Solyc08g023560			Solyc03g097750	Solyc02g093860	Solyc07g007700
Solyc12g044820	Solyc06g073820	Solyc02g076760	Solyc01g112350	Solyc02g089950	Solyc09g011160				Solyc03g119410	Solyc01g108150	Solyc02g081680	Solyc10g084350	Solyc08g036520			Solyc03g097780	Solyc02g094200	Solyc07g008050
Solyc12g044920	Solyc06g073920	Solyc02g076810	Solyc02g005180	Solyc02g089970	Solyc09g011300				Solyc03g119820	Solyc01g108250	Solyc02g081820	Solyc10g084700	Solyc08g041820			Solyc03g097900	Solyc02g094400	Solyc07g008750
Solyc12g049290	Solyc06g074030	Solyc02g076870	Solyc02g014770	Solyc02g090010	Solyc09g011360				Solyc03g120270	Solyc01g108270	Solyc02g081880	Solyc10g085490	Solyc08g044410			Solyc03g097910	Solyc02g094500	Solyc07g008780
Solyc12g049440	Solyc06g074040	Solyc02g076960	Solyc02g020910	Solyc02g090090	Solyc09g011550				Solyc03g120430	Solyc01g108890	Solyc02g081920	Solyc10g085580	Solyc08g061140			Solyc03g097970	Solyc03g005110	Solyc07g015860
Solyc12g049560	Solyc06g074200	Solyc02g077220	Solyc02g021050	Solyc02g090230	Solyc09g011740				Solyc03g120450	Solyc01g108920	Solyc02g082130	Solyc10g086120	Solyc08g061560			Solyc03g098130	Solyc03g005300	Solyc07g015940
Solyc12g056300	Solyc06g074260	Solyc02g077250	Solyc02g021100	Solyc02g090390	Solyc09g014170				Solyc03g120470	Solyc01g109070	Solyc02g082190	Solyc11g005170	Solyc08g061910			Solyc03g098150	Solyc03g005310	Solyc07g021540
Solyc12g056580	Solyc06g074330	Solyc02g077330	Solyc02g021140	Solyc02g090420	Solyc09g014500				Solyc03g120680	Solyc01g109220	Solyc02g082280	Solyc11g005920	Solyc08g062670			Solyc03g098170	Solyc03g005380	Solyc07g021700
Solyc12g088460	Solyc06g074820	Solyc02g077440	Solyc02g021240	Solyc02g090510	Solyc09g014510				Solyc03g120750	Solyc01g109290	Solyc02g082340	Solyc11g008100	Solyc08g062960			Solyc03g098240	Solyc03g005390	Solyc07g025140
Solyc12g089310	Solyc06g075000	Solyc02g077560	Solyc02g021400	Solyc02g090760	Solyc09g014780				Solyc03g120760	Solyc01g109300	Solyc02g082460	Solyc11g009090	Solyc08g065640			Solyc03g098600	Solyc03g005430	Solyc07g025400
Solyc12g096560	Solyc06g075260	Solyc02g077760	Solyc02g021440	Solyc02g090870	Solyc09g020140				Solyc03g120890	Solyc01g109350	Solyc02g082500	Solyc11g010170	Solyc08g065860			Solyc03g098750	Solyc03g005610	Solyc07g032230
Solyc12g096780	Solyc06g075430	Solyc02g077900	Solyc02g021550	Solyc02g090910	Solyc09g031930				Solyc03g121060	Solyc01g109430	Solyc02g082660	Solyc11g011130	Solyc08g066580			Solyc03g111010	Solyc03g005720	Solyc07g032730
Solyc12g097050	Solyc06g075750	Solyc02g078000	Solyc02g021560	Solyc02g091190	Solyc09g055940				Solyc03g121270	Solyc01g109510	Solyc02g082840	Solyc11g011840	Solyc08g066850			Solyc03g111090	Solyc03g005740	Solyc07g042180
Solyc12g098720	Solyc06g075840	Solyc02g078190	Solyc02g021620	Solyc02g091220	Solyc09g061310				Solyc03g121360	Solyc01g109600	Solyc02g083150	Solyc11g012140	Solyc08g066940			Solyc03g111340	Solyc03g006110	Solyc07g044810
Solyc12g098950	Solyc06g075950	Solyc02g078270	Solyc02g021650	Solyc02g091280	Solyc09g061430				Solyc03g121560	Solyc01g109620	Solyc02g083250	Solyc11g013400	Solyc08g067160			Solyc03g112230	Solyc03g006170	Solyc07g045240
Solyc12g099200	Solyc06g076090	Solyc02g078400	Solyc02g021690	Solyc02g091500	Solyc09g064860				Solyc03g121650	Solyc01g109830	Solyc02g083270	Solyc11g021270	Solyc08g068100			Solyc03g112290	Solyc03g006360	Solyc07g045340
Solyc12g099370	Solyc06g076140	Solyc02g078450	Solyc02g022880	Solyc02g091510	Solyc09g065610				Solyc03g121720	Solyc01g109880	Solyc02g083430	Solyc11g021280	Solyc08g068200			Solyc03g112660	Solyc03g006530	Solyc07g047720
Solyc12g099540	Solyc06g076480	Solyc02g078540	Solyc02g023970	Solyc02g091560	Solyc09g066000				Solyc03g121800	Solyc01g109930	Solyc02g083470	Solyc11g063520	Solyc08g068450			Solyc03g112720	Solyc03g006560	Solyc07g047970
Solyc12g099760	Solyc06g076690	Solyc02g078590	Solyc02g024020	Solyc02g091640	Solyc09g066470				Solyc03g121810	Solyc01g109940	Solyc02g083500	Solyc11g065930	Solyc08g069060			Solyc03g112810	Solyc03g006580	Solyc07g049580
Solyc12g100050	Solyc06g076700	Solyc02g078610	Solyc02g024050	Solyc02g091710	Solyc09g072610				Solyc03g121910	Solyc01g109990	Solyc02g083590	Solyc11g067010	Solyc08g069160			Solyc03g112830	Solyc03g007040	Solyc07g049720
Solyc12g100300	Solyc06g082070	Solyc02g078940	Solyc02g030450	Solyc02g091770	Solyc09g072930				Solyc03g122110	Solyc01g110120	Solyc02g083660	Solyc11g068870	Solyc08g074720			Solyc03g113020	Solyc03g007060	Solyc07g052720
	Solyc06g082350	Solyc02g078960	Solyc02g031900	Solyc02g091780	Solyc09g072960				Solyc03g122300	Solyc01g110170	Solyc02g083710	Solyc11g068900	Solyc08g075110			Solyc03g113030	Solyc03g007120	Solyc07g052730
	Solyc06g082500	Solyc02g078990	Solyc02g032200	Solyc02g091790	Solyc09g074870				Solyc03g123370	Solyc01g110280	Solyc02g083750	Solyc11g069290	Solyc08g075390			Solyc03g113150	Solyc03g007310	Solyc07g053660
	Solyc06g082910	Solyc02g079090	Solyc02g032300	Solyc02g091900	Solyc09g075120				Solyc03g123390	Solyc01g110310	Solyc02g083890	Solyc11g069320	Solyc08g075650			Solyc03g113360	Solyc03g007370	Solyc07g053670
	Solyc06g082930	Solyc02g079230	Solyc02g032660	Solyc02g091950	Solyc09g075390				Solyc03g123500	Solyc01g110350	Solyc02g083900	Solyc11g071770	Solyc08g075770			Solyc03g113680	Solyc03g007500	Solyc07g053690
	Solyc06g082980	Solyc02g079590	Solyc02g032860	Solyc02g092150	Solyc09g082240				Solyc03g123760	Solyc01g110390	Solyc02g083990	Solyc11g072740	Solyc08g076680			Solyc03g113780	Solyc03g007750	Solyc07g053920
	Solyc06g083080	Solyc02g079750	Solyc02g032940	Solyc02g092270	Solyc09g082250				Solyc03g123900	Solyc01g110400	Solyc02g084020	Solyc11g073130	Solyc08g076720			Solyc03g113810	Solyc03g008000	Solyc07g054160
	Solyc06g083150	Solyc02g080270	Solyc02g036350	Solyc02g092330	Solyc09g082260				Solyc03g124050	Solyc01g110440	Solyc02g084240	Solyc11g073260	Solyc08g076880			Solyc03g114400	Solyc03g019730	Solyc07g054250
	Solyc06g083320	Solyc02g080330	Solyc02g036450	Solyc02g092440	Solyc09g082990				Solyc04g005280	Solyc01g110470	Solyc02g084660	Solyc12g005010	Solyc08g077150			Solyc03g114470	Solyc03g019900	Solyc07g054270
	Solyc06g083490	Solyc02g080610	Solyc02g036470	Solyc02g092510	Solyc09g089650				Solyc04g005420	Solyc01g110520	Solyc02g084690	Solyc12g005760	Solyc08g077250			Solyc03g114810	Solyc03g025270	Solyc07g054320
	Solyc06g083610	Solyc02g080620	Solyc02g049070	Solyc02g092660	Solyc09g090020				Solyc04g005440	Solyc01g111150	Solyc02g084750	Solyc12g009160	Solyc08g077470			Solyc03g115120	Solyc03g025420	Solyc07g054420
	Solyc06g083680	Solyc02g080820	Solyc02g061810	Solyc02g092710	Solyc09g090160				Solyc04g005480	Solyc01g111170	Solyc02g084760	Solyc12g009860	Solyc08g078660			Solyc03g115140	Solyc03g025440	Solyc07g054450
	Solyc06g084050	Solyc02g080960	Solyc02g061820	Solyc02g092800	Solyc09g090510				Solyc04g005580	Solyc01g111300	Solyc02g085050	Solyc12g010170	Solyc08g078790			Solyc03g115640	Solyc03g025750	Solyc07g055150
	Solyc06g084180	Solyc02g080970	Solyc02g061840	Solyc02g092830	Solyc09g090610				Solyc04g005820	Solyc01g111410	Solyc02g085280	Solyc12g010180	Solyc08g080270			Solyc03g116590	Solyc03g025810	Solyc07g055830
	Solyc06g084430	Solyc02g081160	Solyc02g062090	Solyc02g092880	Solyc09g091520				Solyc04g005850	Solyc01g111420	Solyc02g085420	Solyc12g010340	Solyc08g080290			Solyc03g116810	Solyc03g025840	Solyc07g055860
	Solyc06g084620	Solyc02g081170	Solyc02g062100	Solyc02g093010	Solyc09g091590				Solyc04g007370	Solyc01g111510	Solyc02g085560	Solyc12g011340	Solyc08g080470			Solyc03g116850	Solyc03g025910	Solyc07g056150
	Solyc07g005390	Solyc02g081290	Solyc02g062210	Solyc02g093110	Solyc09g092070				Solyc04g007840	Solyc01g111530	Solyc02g085650	Solyc12g013790	Solyc08g080540			Solyc03g117320	Solyc03g025920	Solyc07g056560
	Solyc07g005660	Solyc02g081380	Solyc02g062290	Solyc02g093120	Solyc09g092110				Solyc04g007960	Solyc01g111580	Solyc02g085820	Solyc12g014470	Solyc08g081480			Solyc03g117580	Solyc03g026080	Solyc07g062560
	Solyc07g006280	Solyc02g081390	Solyc02g062350	Solyc02g093140	Solyc09g092240				Solyc04g008240	Solyc01g111620	Solyc02g085840	Solyc12g016190	Solyc08g081760			Solyc03g117790	Solyc03g026090	Solyc07g062920
	Solyc07g006380	Solyc02g081460	Solyc02g062430	Solyc02g093160	Solyc09g092260				Solyc04g008490	Solyc01g111650	Solyc02g085860	Solyc12g035130	Solyc08g082250			Solyc03g118270	Solyc03g026350	Solyc07g063300
	Solyc07g006630	Solyc02g081520	Solyc02g062460	Solyc02g093340	Solyc09g092540				Solyc04g008510	Solyc01g111670	Solyc02g085920	Solyc12g042380	Solyc08g082960			Solyc03g119260	Solyc03g031530	Solyc07g063340
	Solyc07g006660	Solyc02g081580	Solyc02g062540	Solyc02g093360	Solyc09g097930				Solyc04g008550	Solyc01g111690	Solyc02g086100	Solyc12g042500	Solyc09g005160			Solyc03g119410	Solyc03g031770	Solyc07g063430
	Solyc07g007310	Solyc02g081970	Solyc02g062620	Solyc02g093390	Solyc09g097940				Solyc04g008590	Solyc01g111750	Solyc02g086130	Solyc12g042700	Solyc09g005460			Solyc03g119520	Solyc03g031950	Solyc07g063660
	Solyc07g007500	Solyc02g082030	Solyc02g062780	Solyc02g093430	Solyc09g098170				Solyc04g008660	Solyc01g111760	Solyc02g086150	Solyc12g043020	Solyc09g005550			Solyc03g119590	Solyc03g032160	Solyc07g063680
	Solyc07g007550	Solyc02g082100	Solyc02g062790	Solyc02g093440	Solyc09g098240				Solyc04g008720	Solyc01g111780	Solyc02g086180	Solyc12g043110	Solyc09g005770			Solyc03g119750	Solyc03g033370	Solyc07g063870
	Solyc07g007760	Solyc02g082200	Solyc02g062800	Solyc02g093450	Solyc09g098330				Solyc04g008730	Solyc01g111890	Solyc02g086360	Solyc12g043120	Solyc09g007370			Solyc03g120100	Solyc03g033420	Solyc07g064080
	Solyc07g008180	Solyc02g082230	Solyc02g062940	Solyc02g093680	Solyc10g005880				Solyc04g008770	Solyc01g111920	Solyc02g086500	Solyc12g044400	Solyc09g007440			Solyc03g120120	Solyc03g033540	Solyc07g064280
	Solyc07g014640	Solyc02g082300	Solyc02g062970	Solyc02g093690	Solyc10g006170				Solyc04g008990	Solyc01g111940	Solyc02g086510	Solyc12g044640	Solyc09g007850			Solyc03g120270	Solyc03g033560	Solyc07g064340
	Solyc07g016170	Solyc02g082400	Solyc02g063010	Solyc02g093880	Solyc10g006990				Solyc04g009060	Solyc01g111970	Solyc02g086520	Solyc12g056200	Solyc09g008100			Solyc03g120350	Solyc03g033580	Solyc07g064470
	Solyc07g017230	Solyc02g082410	Solyc02g063050	Solyc02g093920	Solyc10g007060				Solyc04g009430	Solyc01g112150	Solyc02g086640	Solyc12g056560	Solyc09g008190			Solyc03g120780	Solyc03g033950	Solyc07g064680
	Solyc07g017430	Solyc02g082760	Solyc02g063060	Solyc02g094250	Solyc10g007160				Solyc04g009510	Solyc01g112160	Solyc02g086660	Solyc12g056780	Solyc09g008210			Solyc03g120940	Solyc03g034200	Solyc07g064890
	Solyc07g017800	Solyc02g082840	Solyc02g063300	Solyc02g094360	Solyc10g007190				Solyc04g009550	Solyc01g112170	Solyc02g086790	Solyc12g057120	Solyc09g008350			Solyc03g121290	Solyc03g034230	Solyc07g064960
	Solyc07g017950	Solyc02g082930	Solyc02g063450	Solyc02g094400	Solyc10g007390				Solyc04g009830	Solyc01g112250	Solyc02g086840	Solyc12g063050	Solyc09g008400			Solyc03g121360	Solyc03g034280	Solyc07g065470
	Solyc07g018220	Solyc02g083110	Solyc02g064580	Solyc02g094430	Solyc10g007680				Solyc04g010100	Solyc01g112280	Solyc02g086880	Solyc12g077590	Solyc09g008730			Solyc03g121640	Solyc03g043930	Solyc07g065640
	Solyc07g020800	Solyc02g083140	Solyc02g064670	Solyc02g094450	Solyc10g008350				Solyc04g010120	Solyc01g112310	Solyc02g086890	Solyc12g094490	Solyc09g008970			Solyc03g121700	Solyc03g044000	Solyc07g065800
	Solyc07g021020	Solyc02g083180	Solyc02g064700	Solyc02g094480	Solyc10g009040				Solyc04g010250	Solyc01g112350	Solyc02g087230	Solyc12g098650	Solyc09g009100			Solyc03g121980	Solyc03g044270	Solyc07g065820
	Solyc07g021700	Solyc02g083260	Solyc02g064730	Solyc02g094490	Solyc10g009060				Solyc04g011340	Solyc02g005210	Solyc02g087640	Solyc12g099040	Solyc09g009290			Solyc03g121990	Solyc03g044430	Solyc07g065850
	Solyc07g022790	Solyc02g083320	Solyc02g064950	Solyc03g005010	Solyc10g011980				Solyc04g011460	Solyc02g005350	Solyc02g087760	Solyc12g099560	Solyc09g009320			Solyc03g122260	Solyc03g044880	Solyc07g065930
	Solyc07g025140	Solyc02g083340	Solyc02g065070	Solyc03g005060	Solyc10g019040				Solyc04g011500	Solyc02g014150	Solyc02g087900	Solyc12g099640	Solyc09g009680			Solyc03g123370	Solyc03g045090	Solyc07g066120
	Solyc07g025160	Solyc02g083500	Solyc02g065170	Solyc03g005090	Solyc10g046930				Solyc04g011570	Solyc02g014450	Solyc02g087940	Solyc12g099960	Solyc09g010050			Solyc03g123440	Solyc03g051970	Solyc07g066170
	Solyc07g032250	Solyc02g083540	Solyc02g065300	Solyc03g005230	Solyc10g050860				Solyc04g014760	Solyc02g014720	Solyc02g088000	Solyc12g099990	Solyc09g010060			Solyc03g123900	Solyc03g058340	Solyc07g066310
	Solyc07g032260	Solyc02g083560	Solyc02g065550	Solyc03g005260	Solyc10g051380				Solyc04g015030	Solyc02g021240	Solyc02g088010		Solyc09g010110			Solyc04g005420	Solyc03g058430	Solyc07g066640
	Solyc07g032510	Solyc02g083580	Solyc02g065690	Solyc03g005310	Solyc10g052660				Solyc04g015090	Solyc02g021400	Solyc02g088080		Solyc09g010660			Solyc04g007280	Solyc03g058910	Solyc07g066650
	Solyc07g040690	Solyc02g083600	Solyc02g066910	Solyc03g005600	Solyc10g061950				Solyc04g015150	Solyc02g021440	Solyc02g088260		Solyc09g010820			Solyc04g007520	Solyc03g059030	Solyc08g005040
	Solyc07g040730	Solyc02g083710	Solyc02g067030	Solyc03g005700	Solyc10g074630				Solyc04g015160	Solyc02g021470	Solyc02g088350		Solyc09g011030			Solyc04g007610	Solyc03g062890	Solyc08g005070
	Solyc07g040960	Solyc02g083860	Solyc02g067150	Solyc03g005730	Solyc10g074930				Solyc04g015270	Solyc02g021560	Solyc02g088490		Solyc09g011160			Solyc04g008000	Solyc03g062940	Solyc08g005270
	Solyc07g042630	Solyc02g083880	Solyc02g067180	Solyc03g005800	Solyc10g074980				Solyc04g015340	Solyc02g021650	Solyc02g088580		Solyc09g011730			Solyc04g008380	Solyc03g063060	Solyc08g005450
	Solyc07g042830	Solyc02g083950	Solyc02g067390	Solyc03g005930	Solyc10g076370				Solyc04g015680	Solyc02g022910	Solyc02g088720		Solyc09g011840			Solyc04g008460	Solyc03g065200	Solyc08g006150
	Solyc07g043000	Solyc02g084030	Solyc02g067470	Solyc03g006310	Solyc10g076990				Solyc04g015960	Solyc02g022930	Solyc02g088790		Solyc09g011850			Solyc04g008490	Solyc03g071560	Solyc08g006480
	Solyc07g043050	Solyc02g084200	Solyc02g067520	Solyc03g006400	Solyc10g078330				Solyc04g015990	Solyc02g023980	Solyc02g088840		Solyc09g013090			Solyc04g008660	Solyc03g071750	Solyc08g006590
	Solyc07g043550	Solyc02g084240	Solyc02g067670	Solyc03g006510	Solyc10g078470				Solyc04g016260	Solyc02g024020	Solyc02g088930		Solyc09g015000			Solyc04g009410	Solyc03g078160	Solyc08g007160
	Solyc07g043600	Solyc02g084280	Solyc02g067820	Solyc03g006570	Solyc10g078630				Solyc04g016270	Solyc02g024050	Solyc02g089060		Solyc09g015010			Solyc04g009790	Solyc03g078260	Solyc08g007410
	Solyc07g044830	Solyc02g084550	Solyc02g067890	Solyc03g006820	Solyc10g078920				Solyc04g016390	Solyc02g030250	Solyc02g089100		Solyc09g015040			Solyc04g009990	Solyc03g078420	Solyc08g007940
	Solyc07g044870	Solyc02g084590	Solyc02g067970	Solyc03g007060	Solyc10g078930				Solyc04g016420	Solyc02g032300	Solyc02g089110		Solyc09g015070			Solyc04g010070	Solyc03g079850	Solyc08g008230
	Solyc07g045440	Solyc02g084620	Solyc02g067980	Solyc03g007070	Solyc10g078960				Solyc04g017650	Solyc02g036450	Solyc02g089220		Solyc09g015180			Solyc04g010220	Solyc03g079900	Solyc08g008240
	Solyc07g045460	Solyc02g084710	Solyc02g068060	Solyc03g007100	Solyc10g080070				Solyc04g017700	Solyc02g049070	Solyc02g089260		Solyc09g018510			Solyc04g010230	Solyc03g080000	Solyc08g008350
	Solyc07g047800	Solyc02g084810	Solyc02g068090	Solyc03g007270	Solyc10g080090				Solyc04g024530	Solyc02g050180	Solyc02g089280		Solyc09g018690			Solyc04g011350	Solyc03g080040	Solyc08g008580
	Solyc07g047830	Solyc02g085010	Solyc02g068100	Solyc03g007440	Solyc10g080180				Solyc04g024940	Solyc02g050260	Solyc02g089600		Solyc09g020060			Solyc04g011380	Solyc03g080160	Solyc08g008590
	Solyc07g048090	Solyc02g085150	Solyc02g068130	Solyc03g007520	Solyc10g080320				Solyc04g025260	Solyc02g055450	Solyc02g089610		Solyc09g042780			Solyc04g011620	Solyc03g082540	Solyc08g013820
	Solyc07g049140	Solyc02g085170	Solyc02g068240	Solyc03g007900	Solyc10g080720				Solyc04g025540	Solyc02g055550	Solyc02g089800		Solyc09g055570			Solyc04g014490	Solyc03g082590	Solyc08g013860
	Solyc07g049180	Solyc02g085210	Solyc02g068310	Solyc03g008000	Solyc10g081100				Solyc04g025940	Solyc02g061980	Solyc02g089870		Solyc09g055700			Solyc04g014570	Solyc03g082820	Solyc08g013910
	Solyc07g049400	Solyc02g085230	Solyc02g068450	Solyc03g025260	Solyc10g081480				Solyc04g026380	Solyc02g062000	Solyc02g089890		Solyc09g057710			Solyc04g014720	Solyc03g083010	Solyc08g013920
	Solyc07g049440	Solyc02g085250	Solyc02g068580	Solyc03g025390	Solyc10g081750				Solyc04g040110	Solyc02g062240	Solyc02g090010		Solyc09g058990			Solyc04g014800	Solyc03g083070	Solyc08g013990
	Solyc07g049550	Solyc02g085450	Solyc02g068590	Solyc03g025440	Solyc10g082020				Solyc04g040180	Solyc02g062250	Solyc02g090200		Solyc09g059650			Solyc04g015050	Solyc03g083600	Solyc08g014580
	Solyc07g049580	Solyc02g085570	Solyc02g068640	Solyc03g025480	Solyc10g083540				Solyc04g049070	Solyc02g062520	Solyc02g090420		Solyc09g061310			Solyc04g015150	Solyc03g083910	Solyc08g015990
	Solyc07g049590	Solyc02g085930	Solyc02g068700	Solyc03g025500	Solyc10g085580				Solyc04g049180	Solyc02g062600	Solyc02g090480		Solyc09g063140			Solyc04g015160	Solyc03g093230	Solyc08g016160
	Solyc07g052430	Solyc02g085950	Solyc02g068740	Solyc03g025690	Solyc10g085650				Solyc04g049360	Solyc02g062740	Solyc02g090760		Solyc09g064320			Solyc04g015270	Solyc03g093640	Solyc08g016620
	Solyc07g052980	Solyc02g086440	Solyc02g068920	Solyc03g025740	Solyc10g086390				Solyc04g049410	Solyc02g062810	Solyc02g090840		Solyc09g064380			Solyc04g015340	Solyc03g094080	Solyc08g022120
	Solyc07g053140	Solyc02g086670	Solyc02g069070	Solyc03g025980	Solyc11g005920				Solyc04g050050	Solyc02g062910	Solyc02g091100		Solyc09g064780			Solyc04g016160	Solyc03g095260	Solyc08g023470
	Solyc07g053270	Solyc02g086710	Solyc02g069080	Solyc03g026080	Solyc11g006720				Solyc04g050190	Solyc02g062920	Solyc02g091170		Solyc09g064790			Solyc04g016440	Solyc03g095360	Solyc08g023630
	Solyc07g053350	Solyc02g086770	Solyc02g069210	Solyc03g026170	Solyc11g006970				Solyc04g051190	Solyc02g062970	Solyc02g091190		Solyc09g064850			Solyc04g017680	Solyc03g095500	Solyc08g029130
	Solyc07g053790	Solyc02g086840	Solyc02g069260	Solyc03g026240	Solyc11g007290				Solyc04g051390	Solyc02g063050	Solyc02g091220		Solyc09g064890			Solyc04g017700	Solyc03g095730	Solyc08g041850
	Solyc07g053820	Solyc02g086900	Solyc02g069340	Solyc03g031690	Solyc11g007620				Solyc04g054310	Solyc02g063060	Solyc02g091240		Solyc09g065200			Solyc04g024530	Solyc03g095840	Solyc08g044380
	Solyc07g054250	Solyc02g086930	Solyc02g069370	Solyc03g031890	Solyc11g007930				Solyc04g054510	Solyc02g063260	Solyc02g091430		Solyc09g065240			Solyc04g026100	Solyc03g096390	Solyc08g044540
	Solyc07g054290	Solyc02g086940	Solyc02g069380	Solyc03g032070	Solyc11g008230				Solyc04g054830	Solyc02g063280	Solyc02g091470		Solyc09g065250			Solyc04g026280	Solyc03g096810	Solyc08g061810
	Solyc07g054590	Solyc02g087190	Solyc02g069400	Solyc03g032130	Solyc11g008850				Solyc04g054900	Solyc02g063490	Solyc02g091790		Solyc09g065270			Solyc04g026380	Solyc03g096880	Solyc08g061820
	Solyc07g054780	Solyc02g087230	Solyc02g069580	Solyc03g032140	Solyc11g009090				Solyc04g055120	Solyc02g065150	Solyc02g091900		Solyc09g065340			Solyc04g049010	Solyc03g097070	Solyc08g062420
	Solyc07g054850	Solyc02g087530	Solyc02g069610	Solyc03g032190	Solyc11g010650				Solyc04g055190	Solyc02g065180	Solyc02g091940		Solyc09g065610			Solyc04g049120	Solyc03g097140	Solyc08g062500
	Solyc07g055160	Solyc02g087580	Solyc02g069640	Solyc03g033370	Solyc11g011130				Solyc04g056290	Solyc02g065300	Solyc02g091960		Solyc09g065760			Solyc04g049180	Solyc03g097180	Solyc08g062660
	Solyc07g055300	Solyc02g087620	Solyc02g069840	Solyc03g033420	Solyc11g013190				Solyc04g056330	Solyc02g065580	Solyc02g091970		Solyc09g066210			Solyc04g049350	Solyc03g097230	Solyc08g065890
	Solyc07g055790	Solyc02g087670	Solyc02g069950	Solyc03g033640	Solyc11g017220				Solyc04g056360	Solyc02g065630	Solyc02g092010		Solyc09g073020			Solyc04g049360	Solyc03g097290	Solyc08g065900
	Solyc07g055840	Solyc02g087720	Solyc02g069980	Solyc03g033720	Solyc11g020040				Solyc04g056600	Solyc02g065660	Solyc02g092330		Solyc09g074320			Solyc04g049540	Solyc03g097360	Solyc08g066050
	Solyc07g055950	Solyc02g087740	Solyc02g070250	Solyc03g033950	Solyc11g020820				Solyc04g056610	Solyc02g065680	Solyc02g092380		Solyc09g074420			Solyc04g049710	Solyc03g097710	Solyc08g066180
	Solyc07g056060	Solyc02g087760	Solyc02g070300	Solyc03g034060	Solyc11g020890				Solyc04g057890	Solyc02g065690	Solyc02g092440		Solyc09g074470			Solyc04g049790	Solyc03g098000	Solyc08g066530
	Solyc07g056230	Solyc02g087770	Solyc02g070400	Solyc03g034080	Solyc11g021280				Solyc04g063210	Solyc02g065720	Solyc02g092560		Solyc09g074480			Solyc04g049970	Solyc03g098010	Solyc08g066960
	Solyc07g056320	Solyc02g087780	Solyc02g070440	Solyc03g034200	Solyc11g021300				Solyc04g064570	Solyc02g066910	Solyc02g092640		Solyc09g074990			Solyc04g050240	Solyc03g098140	Solyc08g066990
	Solyc07g056340	Solyc02g087900	Solyc02g070470	Solyc03g034250	Solyc11g039950				Solyc04g064610	Solyc02g067390	Solyc02g092660		Solyc09g075470			Solyc04g054330	Solyc03g098220	Solyc08g067290
	Solyc07g056420	Solyc02g087930	Solyc02g070500	Solyc03g034270	Solyc11g039990				Solyc04g064680	Solyc02g067840	Solyc02g092830		Solyc09g075480			Solyc04g054810	Solyc03g098230	Solyc08g067890
	Solyc07g056460	Solyc02g087980	Solyc02g070520	Solyc03g034440	Solyc11g056320				Solyc04g070980	Solyc02g067860	Solyc02g092910		Solyc09g075600			Solyc04g054830	Solyc03g098500	Solyc08g067910
	Solyc07g056650	Solyc02g088000	Solyc02g070550	Solyc03g043930	Solyc11g061940				Solyc04g071340	Solyc02g068130	Solyc02g092980		Solyc09g075950			Solyc04g056350	Solyc03g098590	Solyc08g068320
	Solyc07g061750	Solyc02g088260	Solyc02g070630	Solyc03g044080	Solyc11g063510				Solyc04g071560	Solyc02g068180	Solyc02g093060		Solyc09g082240			Solyc04g056360	Solyc03g110860	Solyc08g068350
	Solyc07g061780	Solyc02g088280	Solyc02g070670	Solyc03g044260	Solyc11g063520				Solyc04g071610	Solyc02g068380	Solyc02g093110		Solyc09g082260			Solyc04g057880	Solyc03g110870	Solyc08g068880
	Solyc07g061790	Solyc02g088320	Solyc02g070770	Solyc03g044510	Solyc11g065270				Solyc04g072060	Solyc02g068390	Solyc02g093340		Solyc09g082500			Solyc04g057990	Solyc03g110920	Solyc08g074420
	Solyc07g061900	Solyc02g088490	Solyc02g071120	Solyc03g044620	Solyc11g065540				Solyc04g072120	Solyc02g068480	Solyc02g093440		Solyc09g083240			Solyc04g063210	Solyc03g111160	Solyc08g075030
	Solyc07g061970	Solyc02g088620	Solyc02g071170	Solyc03g044660	Solyc11g065730				Solyc04g072130	Solyc02g068580	Solyc02g093460		Solyc09g083310			Solyc04g064500	Solyc03g111270	Solyc08g075340
	Solyc07g062560	Solyc02g088660	Solyc02g071250	Solyc03g046200	Solyc11g065880				Solyc04g072380	Solyc02g068650	Solyc02g093670		Solyc09g083400			Solyc04g071180	Solyc03g111570	Solyc08g075380
	Solyc07g062570	Solyc02g088670	Solyc02g071600	Solyc03g051770	Solyc11g066100				Solyc04g072450	Solyc02g068690	Solyc02g093690		Solyc09g090130			Solyc04g071550	Solyc03g111580	Solyc08g075690
	Solyc07g062730	Solyc02g088830	Solyc02g071740	Solyc03g051790	Solyc11g067280				Solyc04g072490	Solyc02g068770	Solyc02g093730		Solyc09g090160			Solyc04g071660	Solyc03g111640	Solyc08g075780
	Solyc07g063300	Solyc02g089110	Solyc02g072100	Solyc03g051970	Solyc11g068480				Solyc04g072520	Solyc02g068920	Solyc02g093760		Solyc09g090250			Solyc04g071760	Solyc03g111720	Solyc08g075860
	Solyc07g063540	Solyc02g089150	Solyc02g072160	Solyc03g053010	Solyc11g070070				Solyc04g074230	Solyc02g069150	Solyc02g093820		Solyc09g090340			Solyc04g071880	Solyc03g111850	Solyc08g076140
	Solyc07g063600	Solyc02g089200	Solyc02g072180	Solyc03g058950	Solyc11g071320				Solyc04g074410	Solyc02g069350	Solyc02g093890		Solyc09g090380			Solyc04g072380	Solyc03g112050	Solyc08g076340
	Solyc07g064200	Solyc02g089210	Solyc02g072300	Solyc03g058990	Solyc11g071770				Solyc04g074980	Solyc02g069370	Solyc02g093920		Solyc09g090560			Solyc04g072670	Solyc03g112270	Solyc08g076510
	Solyc07g064440	Solyc02g089250	Solyc02g072510	Solyc03g059030	Solyc11g071830				Solyc04g076150	Solyc02g069380	Solyc02g094120		Solyc09g090690			Solyc04g073980	Solyc03g112350	Solyc08g076580
	Solyc07g064470	Solyc02g089350	Solyc02g076680	Solyc03g059170	Solyc11g071950				Solyc04g076420	Solyc02g069410	Solyc02g094190		Solyc09g091050			Solyc04g074100	Solyc03g112450	Solyc08g076730
	Solyc07g064810	Solyc02g089480	Solyc02g076720	Solyc03g059420	Solyc11g072260				Solyc04g076650	Solyc02g069470	Solyc02g094420		Solyc09g092100			Solyc04g076210	Solyc03g112670	Solyc08g076800
	Solyc07g065080	Solyc02g089640	Solyc02g076730	Solyc03g061600	Solyc12g005360				Solyc04g076750	Solyc02g069640	Solyc02g094430		Solyc09g092540			Solyc04g076230	Solyc03g112730	Solyc08g077270
	Solyc07g065110	Solyc02g089690	Solyc02g076780	Solyc03g062650	Solyc12g006830				Solyc04g077120	Solyc02g069710	Solyc02g094450		Solyc09g097860			Solyc04g076620	Solyc03g112770	Solyc08g077550
	Solyc07g065120	Solyc02g089870	Solyc02g076840	Solyc03g062940	Solyc12g008560				Solyc04g077150	Solyc02g069740	Solyc03g005170		Solyc09g098150			Solyc04g076890	Solyc03g112860	Solyc08g077710
	Solyc07g065150	Solyc02g090070	Solyc02g076900	Solyc03g063060	Solyc12g009210				Solyc04g077240	Solyc02g069780	Solyc03g005220		Solyc09g098580			Solyc04g077120	Solyc03g112900	Solyc08g077790
	Solyc07g066030	Solyc02g090110	Solyc02g077080	Solyc03g063760	Solyc12g010000				Solyc04g077420	Solyc02g069840	Solyc03g005270		Solyc10g005180			Solyc04g077150	Solyc03g113060	Solyc08g078000
	Solyc07g066100	Solyc02g090130	Solyc02g077320	Solyc03g064030	Solyc12g010020				Solyc04g077470	Solyc02g070050	Solyc03g005310		Solyc10g005490			Solyc04g077420	Solyc03g113090	Solyc08g078160
	Solyc08g005040	Solyc02g090160	Solyc02g077450	Solyc03g071710	Solyc12g010030				Solyc04g077500	Solyc02g070240	Solyc03g005340		Solyc10g005910			Solyc04g077470	Solyc03g113220	Solyc08g078490
	Solyc08g005180	Solyc02g090200	Solyc02g077460	Solyc03g078080	Solyc12g010340				Solyc04g077590	Solyc02g070310	Solyc03g005350		Solyc10g006010			Solyc04g077920	Solyc03g113440	Solyc08g079470
	Solyc08g005280	Solyc02g090530	Solyc02g077630	Solyc03g078600	Solyc12g010430				Solyc04g077920	Solyc02g070340	Solyc03g005380		Solyc10g006040			Solyc04g078050	Solyc03g113590	Solyc08g079520
	Solyc08g005610	Solyc02g090570	Solyc02g077690	Solyc03g079930	Solyc12g010780				Solyc04g078100	Solyc02g070360	Solyc03g005420		Solyc10g006300			Solyc04g078130	Solyc03g113640	Solyc08g080140
	Solyc08g005800	Solyc02g091100	Solyc02g077740	Solyc03g080020	Solyc12g017630				Solyc04g078910	Solyc02g070460	Solyc03g005470		Solyc10g006330			Solyc04g079770	Solyc03g113730	Solyc08g080240
	Solyc08g006050	Solyc02g091240	Solyc02g077990	Solyc03g080080	Solyc12g019750				Solyc04g078920	Solyc02g070500	Solyc03g005680		Solyc10g006520			Solyc04g080080	Solyc03g113790	Solyc08g080290
	Solyc08g006110	Solyc02g091430	Solyc02g078030	Solyc03g080140	Solyc12g020050				Solyc04g079880	Solyc02g070510	Solyc03g005730		Solyc10g006760			Solyc04g080170	Solyc03g114050	Solyc08g080520
	Solyc08g006290	Solyc02g091680	Solyc02g078140	Solyc03g080170	Solyc12g038980				Solyc04g080050	Solyc02g070560	Solyc03g005870		Solyc10g008070			Solyc04g080190	Solyc03g114110	Solyc08g080740
	Solyc08g006980	Solyc02g091740	Solyc02g078210	Solyc03g082380	Solyc12g042700				Solyc04g080080	Solyc02g070860	Solyc03g006020		Solyc10g008170			Solyc04g080220	Solyc03g114170	Solyc08g081100
	Solyc08g007150	Solyc02g091880	Solyc02g078220	Solyc03g082440	Solyc12g042950				Solyc04g080200	Solyc02g071120	Solyc03g006400		Solyc10g008480			Solyc04g080240	Solyc03g114380	Solyc08g081360
	Solyc08g007280	Solyc02g091930	Solyc02g078470	Solyc03g082490	Solyc12g044330				Solyc04g080740	Solyc02g071150	Solyc03g006520		Solyc10g008950			Solyc04g080540	Solyc03g114410	Solyc08g081420
	Solyc08g007940	Solyc02g091960	Solyc02g078520	Solyc03g083030	Solyc12g044640				Solyc04g080810	Solyc02g071160	Solyc03g006560		Solyc10g009010			Solyc04g080810	Solyc03g114480	Solyc08g081970
	Solyc08g008020	Solyc02g092290	Solyc02g078580	Solyc03g083290	Solyc12g049220				Solyc04g080900	Solyc02g071170	Solyc03g006920		Solyc10g009060			Solyc04g080900	Solyc03g114730	Solyc08g081980
	Solyc08g008370	Solyc02g092360	Solyc02g078640	Solyc03g083300	Solyc12g056780				Solyc04g080930	Solyc02g071180	Solyc03g007010		Solyc10g009280			Solyc04g080960	Solyc03g114860	Solyc08g082410
	Solyc08g008610	Solyc02g092410	Solyc02g078670	Solyc03g083440	Solyc12g056790				Solyc04g080960	Solyc02g071330	Solyc03g007040		Solyc10g011700			Solyc04g081090	Solyc03g114970	Solyc08g082980
	Solyc08g013670	Solyc02g092640	Solyc02g078700	Solyc03g083540	Solyc12g056890				Solyc04g080980	Solyc02g071510	Solyc03g007100		Solyc10g011810			Solyc04g081280	Solyc03g115060	Solyc09g005390
	Solyc08g013740	Solyc02g092790	Solyc02g078790	Solyc03g083700	Solyc12g057140				Solyc04g081090	Solyc02g071520	Solyc03g007150		Solyc10g011960			Solyc04g081750	Solyc03g115100	Solyc09g005910
	Solyc08g014040	Solyc02g092910	Solyc02g078850	Solyc03g083770	Solyc12g087950				Solyc04g081160	Solyc02g071980	Solyc03g007290		Solyc10g021280			Solyc04g082030	Solyc03g115630	Solyc09g007080
	Solyc08g014120	Solyc02g092920	Solyc02g078950	Solyc03g093160	Solyc12g095800				Solyc04g081240	Solyc02g072130	Solyc03g007310		Solyc10g024470			Solyc04g082090	Solyc03g115760	Solyc09g007160
	Solyc08g014580	Solyc02g092940	Solyc02g079030	Solyc03g093200	Solyc12g095930				Solyc04g081400	Solyc02g072180	Solyc03g007480		Solyc10g047000			Solyc04g082340	Solyc03g116170	Solyc09g007180
	Solyc08g016050	Solyc02g093000	Solyc02g079040	Solyc03g093220	Solyc12g096000				Solyc04g081410	Solyc02g072300	Solyc03g007500		Solyc10g047270			Solyc04g082530	Solyc03g116340	Solyc09g007370
	Solyc08g022210	Solyc02g093030	Solyc02g079100	Solyc03g093300	Solyc12g096260				Solyc04g081490	Solyc02g072510	Solyc03g007620		Solyc10g049470			Solyc04g082560	Solyc03g116470	Solyc09g007630
	Solyc08g029090	Solyc02g093210	Solyc02g079220	Solyc03g093330	Solyc12g096450				Solyc04g081940	Solyc02g072540	Solyc03g007900		Solyc10g050840			Solyc05g005020	Solyc03g116490	Solyc09g007780
	Solyc08g029120	Solyc02g093290	Solyc02g079250	Solyc03g093340	Solyc12g098940				Solyc04g082090	Solyc02g075610	Solyc03g007960		Solyc10g055720			Solyc05g006080	Solyc03g116500	Solyc09g008060
	Solyc08g042000	Solyc02g093300	Solyc02g079300	Solyc03g093480	Solyc12g099330				Solyc04g082340	Solyc02g075630	Solyc03g013030		Solyc10g062200			Solyc05g006400	Solyc03g116670	Solyc09g008770
	Solyc08g060940	Solyc02g093350	Solyc02g079400	Solyc03g093970	Solyc12g099820				Solyc04g082390	Solyc02g076790	Solyc03g013630		Solyc10g074590			Solyc05g006950	Solyc03g116750	Solyc09g009300
	Solyc08g062630	Solyc02g093630	Solyc02g079410	Solyc03g094120	Solyc12g099890				Solyc04g082830	Solyc02g077310	Solyc03g019650		Solyc10g074750			Solyc05g007070	Solyc03g116900	Solyc09g009630
	Solyc08g062770	Solyc02g093640	Solyc02g079830	Solyc03g095190	Solyc12g099920				Solyc04g082990	Solyc02g077320	Solyc03g019810		Solyc10g076270			Solyc05g007150	Solyc03g117000	Solyc09g010090
	Solyc08g063090	Solyc02g093730	Solyc02g079880	Solyc03g095220	Solyc12g099970				Solyc05g005020	Solyc02g077410	Solyc03g019840		Solyc10g076360			Solyc05g007560	Solyc03g117020	Solyc09g010520
	Solyc08g065480	Solyc02g093760	Solyc02g079950	Solyc03g095500					Solyc05g005160	Solyc02g077440	Solyc03g019940		Solyc10g076910			Solyc05g007660	Solyc03g117040	Solyc09g010640
	Solyc08g065850	Solyc02g093820	Solyc02g079970	Solyc03g095510					Solyc05g005220	Solyc02g077450	Solyc03g025150		Solyc10g077040			Solyc05g007670	Solyc03g117060	Solyc09g010800
	Solyc08g066180	Solyc02g093910	Solyc02g079980	Solyc03g095600					Solyc05g005510	Solyc02g077560	Solyc03g025440		Solyc10g078200			Solyc05g007920	Solyc03g117360	Solyc09g010940
	Solyc08g066200	Solyc02g093950	Solyc02g080150	Solyc03g095610					Solyc05g006760	Solyc02g077660	Solyc03g025540		Solyc10g078520			Solyc05g007960	Solyc03g117590	Solyc09g011360
	Solyc08g066400	Solyc02g093980	Solyc02g080180	Solyc03g095720					Solyc05g007150	Solyc02g077910	Solyc03g025690		Solyc10g078560			Solyc05g008010	Solyc03g117650	Solyc09g011760
	Solyc08g066840	Solyc02g094090	Solyc02g080260	Solyc03g096360					Solyc05g007490	Solyc02g078140	Solyc03g025710		Solyc10g078750			Solyc05g008180	Solyc03g117660	Solyc09g011930
	Solyc08g066880	Solyc02g094100	Solyc02g080340	Solyc03g096640					Solyc05g007670	Solyc02g078180	Solyc03g025740		Solyc10g078930			Solyc05g008260	Solyc03g117760	Solyc09g015420
	Solyc08g067230	Solyc02g094120	Solyc02g080370	Solyc03g096840					Solyc05g008020	Solyc02g078260	Solyc03g025840		Solyc10g079950			Solyc05g008370	Solyc03g118110	Solyc09g018670
	Solyc08g067260	Solyc02g094130	Solyc02g080380	Solyc03g096900					Solyc05g008090	Solyc02g078270	Solyc03g025980		Solyc10g080020			Solyc05g008590	Solyc03g118140	Solyc09g020140
	Solyc08g067320	Solyc02g094140	Solyc02g080420	Solyc03g097020					Solyc05g008340	Solyc02g078380	Solyc03g026080		Solyc10g080070			Solyc05g008750	Solyc03g118420	Solyc09g020190
	Solyc08g067530	Solyc02g094150	Solyc02g080440	Solyc03g097050					Solyc05g008590	Solyc02g078480	Solyc03g026200		Solyc10g080190			Solyc05g008760	Solyc03g118530	Solyc09g025230
	Solyc08g067940	Solyc02g094300	Solyc02g080470	Solyc03g097070					Solyc05g008620	Solyc02g078550	Solyc03g026290		Solyc10g081320			Solyc05g008790	Solyc03g118580	Solyc09g025250
	Solyc08g068100	Solyc02g094350	Solyc02g080530	Solyc03g097110					Solyc05g008680	Solyc02g078610	Solyc03g026350		Solyc10g081330			Solyc05g009160	Solyc03g118620	Solyc09g030360
	Solyc08g068150	Solyc02g094390	Solyc02g080630	Solyc03g097130					Solyc05g008910	Solyc02g078790	Solyc03g031490		Solyc10g083240			Solyc05g009190	Solyc03g118670	Solyc09g031590
	Solyc08g068400	Solyc02g094410	Solyc02g080660	Solyc03g097180					Solyc05g008920	Solyc02g078820	Solyc03g031520		Solyc10g083550			Solyc05g009240	Solyc03g118800	Solyc09g055590
	Solyc08g068570	Solyc02g094520	Solyc02g080670	Solyc03g097310					Solyc05g009160	Solyc02g078860	Solyc03g031700		Solyc10g083800			Solyc05g009910	Solyc03g119090	Solyc09g055710
	Solyc08g069020	Solyc03g005030	Solyc02g080810	Solyc03g097350					Solyc05g009240	Solyc02g078940	Solyc03g032000		Solyc10g083930			Solyc05g009940	Solyc03g119170	Solyc09g055760
	Solyc08g069050	Solyc03g005100	Solyc02g081010	Solyc03g097470					Solyc05g010150	Solyc02g079030	Solyc03g032160		Solyc10g083990			Solyc05g010050	Solyc03g119330	Solyc09g055850
	Solyc08g075030	Solyc03g005140	Solyc02g081030	Solyc03g097520					Solyc05g010160	Solyc02g079250	Solyc03g033310		Solyc10g084160			Solyc05g010250	Solyc03g119380	Solyc09g056360
	Solyc08g075080	Solyc03g005220	Solyc02g081080	Solyc03g097670					Solyc05g010260	Solyc02g079270	Solyc03g033390		Solyc10g084170			Solyc05g010280	Solyc03g119480	Solyc09g057680
	Solyc08g075100	Solyc03g005340	Solyc02g081190	Solyc03g097690					Solyc05g010290	Solyc02g079400	Solyc03g033480		Solyc10g084400			Solyc05g010320	Solyc03g119720	Solyc09g059450
	Solyc08g075120	Solyc03g005770	Solyc02g081410	Solyc03g097740					Solyc05g010350	Solyc02g079410	Solyc03g033600		Solyc10g084830			Solyc05g011810	Solyc03g120000	Solyc09g061420
	Solyc08g075210	Solyc03g006020	Solyc02g081420	Solyc03g097900					Solyc05g010540	Solyc02g079960	Solyc03g033990		Solyc10g085040			Solyc05g012150	Solyc03g120240	Solyc09g061440
	Solyc08g075390	Solyc03g007040	Solyc02g081450	Solyc03g097970					Solyc05g011980	Solyc02g080140	Solyc03g034050		Solyc10g086400			Solyc05g012770	Solyc03g120250	Solyc09g061680
	Solyc08g075530	Solyc03g007170	Solyc02g081660	Solyc03g098310					Solyc05g012160	Solyc02g080180	Solyc03g034080		Solyc11g005440			Solyc05g013070	Solyc03g120330	Solyc09g064930
	Solyc08g075940	Solyc03g007190	Solyc02g081700	Solyc03g098450					Solyc05g012400	Solyc02g080420	Solyc03g034140		Solyc11g005810			Solyc05g013340	Solyc03g120430	Solyc09g065210
	Solyc08g076650	Solyc03g007210	Solyc02g081830	Solyc03g098470					Solyc05g012420	Solyc02g080430	Solyc03g034190		Solyc11g006660			Solyc05g013700	Solyc03g120450	Solyc09g065450
	Solyc08g076800	Solyc03g007310	Solyc02g081950	Solyc03g098780					Solyc05g012560	Solyc02g080440	Solyc03g034230		Solyc11g006960			Solyc05g013720	Solyc03g120490	Solyc09g066490
	Solyc08g076820	Solyc03g007420	Solyc02g081960	Solyc03g110900					Solyc05g012770	Solyc02g080630	Solyc03g043880		Solyc11g006970			Solyc05g013730	Solyc03g120670	Solyc09g072640
	Solyc08g077180	Solyc03g007610	Solyc02g082020	Solyc03g110910					Solyc05g013070	Solyc02g080640	Solyc03g044000		Solyc11g007070			Solyc05g013980	Solyc03g120700	Solyc09g072870
	Solyc08g077230	Solyc03g007670	Solyc02g082080	Solyc03g110930					Solyc05g013130	Solyc02g080880	Solyc03g044080		Solyc11g007200			Solyc05g014030	Solyc03g120810	Solyc09g072900
	Solyc08g077270	Solyc03g007810	Solyc02g082130	Solyc03g111030					Solyc05g013220	Solyc02g080980	Solyc03g044140		Solyc11g007360			Solyc05g015070	Solyc03g121010	Solyc09g072980
	Solyc08g078140	Solyc03g007830	Solyc02g082180	Solyc03g111050					Solyc05g013380	Solyc02g081140	Solyc03g044260		Solyc11g007580			Solyc05g015860	Solyc03g121350	Solyc09g072990
	Solyc08g078490	Solyc03g007920	Solyc02g082190	Solyc03g111090					Solyc05g013410	Solyc02g081160	Solyc03g044330		Solyc11g007640			Solyc05g015950	Solyc03g121590	Solyc09g074080
	Solyc08g078620	Solyc03g007980	Solyc02g082210	Solyc03g111390					Solyc05g013660	Solyc02g081290	Solyc03g044620		Solyc11g007950			Solyc05g016240	Solyc03g121810	Solyc09g074820
	Solyc08g078670	Solyc03g008010	Solyc02g082220	Solyc03g111580					Solyc05g013750	Solyc02g081310	Solyc03g044720		Solyc11g008150			Solyc05g018390	Solyc03g121820	Solyc09g074920
	Solyc08g079050	Solyc03g013030	Solyc02g082260	Solyc03g111620					Solyc05g013910	Solyc02g081380	Solyc03g045060		Solyc11g008580			Solyc05g018700	Solyc03g121840	Solyc09g075160
	Solyc08g079100	Solyc03g019650	Solyc02g082270	Solyc03g112050					Solyc05g013960	Solyc02g081520	Solyc03g045090		Solyc11g008670			Solyc05g018810	Solyc03g123420	Solyc09g075210
	Solyc08g079910	Solyc03g019680	Solyc02g082290	Solyc03g112230					Solyc05g014030	Solyc02g081570	Solyc03g051790		Solyc11g008710			Solyc05g021100	Solyc03g123500	Solyc09g075370
	Solyc08g080140	Solyc03g019730	Solyc02g082310	Solyc03g112350					Solyc05g014560	Solyc02g081590	Solyc03g051950		Solyc11g010310			Solyc05g025510	Solyc03g123660	Solyc09g075440
	Solyc08g080830	Solyc03g019800	Solyc02g082340	Solyc03g112530					Solyc05g015420	Solyc02g081640	Solyc03g058190		Solyc11g010610			Solyc05g026080	Solyc03g123890	Solyc09g075660
	Solyc08g080860	Solyc03g019810	Solyc02g082350	Solyc03g112570					Solyc05g015640	Solyc02g081700	Solyc03g058350		Solyc11g010660			Solyc05g031600	Solyc03g123910	Solyc09g082520
	Solyc08g081100	Solyc03g019850	Solyc02g082420	Solyc03g112660					Solyc05g015940	Solyc02g081730	Solyc03g058880		Solyc11g011040			Solyc05g032850	Solyc03g124050	Solyc09g082970
	Solyc08g081720	Solyc03g019880	Solyc02g082430	Solyc03g112710					Solyc05g017760	Solyc02g081940	Solyc03g058990		Solyc11g011250			Solyc05g043320	Solyc04g005030	Solyc09g083280
	Solyc08g081940	Solyc03g019890	Solyc02g082460	Solyc03g112760					Solyc05g018180	Solyc02g082000	Solyc03g059100		Solyc11g011990			Solyc05g047450	Solyc04g005140	Solyc09g089870
	Solyc08g081970	Solyc03g019900	Solyc02g082660	Solyc03g112810					Solyc05g018210	Solyc02g082020	Solyc03g059310		Solyc11g012070			Solyc05g050680	Solyc04g005450	Solyc09g090480
	Solyc08g082010	Solyc03g019910	Solyc02g082690	Solyc03g112950					Solyc05g021100	Solyc02g082030	Solyc03g059420		Solyc11g012280			Solyc05g050860	Solyc04g005530	Solyc09g090850
	Solyc08g082060	Solyc03g019930	Solyc02g082710	Solyc03g113020					Solyc05g023740	Solyc02g082080	Solyc03g060510		Solyc11g012560			Solyc05g051040	Solyc04g005570	Solyc09g090860
	Solyc08g082160	Solyc03g019940	Solyc02g082750	Solyc03g113090					Solyc05g025510	Solyc02g082210	Solyc03g062830		Solyc11g012820			Solyc05g051050	Solyc04g005590	Solyc09g091040
	Solyc08g082620	Solyc03g025130	Solyc02g082800	Solyc03g113310					Solyc05g025650	Solyc02g082230	Solyc03g062940		Solyc11g013190			Solyc05g051400	Solyc04g005650	Solyc09g091570
	Solyc08g082730	Solyc03g025140	Solyc02g082810	Solyc03g113540					Solyc05g026080	Solyc02g082250	Solyc03g063060		Solyc11g013340			Solyc05g051560	Solyc04g006930	Solyc09g091610
	Solyc08g082810	Solyc03g025340	Solyc02g082820	Solyc03g113610					Solyc05g032760	Solyc02g082360	Solyc03g063240		Solyc11g013840			Solyc05g052460	Solyc04g007640	Solyc09g091790
	Solyc08g082830	Solyc03g025410	Solyc02g082860	Solyc03g113760					Solyc05g046120	Solyc02g082400	Solyc03g063880		Solyc11g017040			Solyc05g052470	Solyc04g008240	Solyc09g092220
	Solyc08g083370	Solyc03g025420	Solyc02g082900	Solyc03g113810					Solyc05g046300	Solyc02g082570	Solyc03g079940		Solyc11g017240			Solyc05g052630	Solyc04g008350	Solyc09g092350
	Solyc09g005260	Solyc03g025520	Solyc02g083150	Solyc03g113920					Solyc05g047570	Solyc02g082700	Solyc03g079950		Solyc11g017470			Solyc05g052760	Solyc04g008540	Solyc09g098200
	Solyc09g007110	Solyc03g025540	Solyc02g083250	Solyc03g114050					Solyc05g048760	Solyc02g082730	Solyc03g080080		Solyc11g018490			Solyc05g052810	Solyc04g008580	Solyc09g098280
	Solyc09g007260	Solyc03g025600	Solyc02g083270	Solyc03g114120					Solyc05g048820	Solyc02g082800	Solyc03g080090		Solyc11g020060			Solyc05g052930	Solyc04g008640	Solyc10g005110
	Solyc09g007770	Solyc03g025630	Solyc02g083280	Solyc03g114470					Solyc05g050090	Solyc02g082850	Solyc03g081310		Solyc11g020780			Solyc05g052980	Solyc04g008720	Solyc10g005300
	Solyc09g007780	Solyc03g025910	Solyc02g083290	Solyc03g114560					Solyc05g050230	Solyc02g083170	Solyc03g082380		Solyc11g020870			Solyc05g053760	Solyc04g008780	Solyc10g005340
	Solyc09g008240	Solyc03g025950	Solyc02g083350	Solyc03g114920					Solyc05g050490	Solyc02g083260	Solyc03g082390		Solyc11g021300			Solyc05g053830	Solyc04g008800	Solyc10g005370
	Solyc09g008270	Solyc03g026040	Solyc02g083400	Solyc03g115120					Solyc05g050580	Solyc02g083290	Solyc03g082580		Solyc11g030600			Solyc05g054100	Solyc04g008810	Solyc10g005590
	Solyc09g008380	Solyc03g026120	Solyc02g083420	Solyc03g115190					Solyc05g050690	Solyc02g083390	Solyc03g082620		Solyc11g040050			Solyc05g054730	Solyc04g008980	Solyc10g005850
	Solyc09g008630	Solyc03g026150	Solyc02g083450	Solyc03g115420					Solyc05g050800	Solyc02g083690	Solyc03g082700		Solyc11g045120			Solyc05g054810	Solyc04g008990	Solyc10g005890
	Solyc09g008830	Solyc03g026320	Solyc02g083640	Solyc03g115460					Solyc05g051040	Solyc02g083800	Solyc03g082740		Solyc11g045170			Solyc05g054920	Solyc04g009190	Solyc10g006240
	Solyc09g008920	Solyc03g031610	Solyc02g083650	Solyc03g115490					Solyc05g051050	Solyc02g084000	Solyc03g082910		Solyc11g045240			Solyc05g054970	Solyc04g009200	Solyc10g006260
	Solyc09g008930	Solyc03g031670	Solyc02g083810	Solyc03g115760					Solyc05g051400	Solyc02g084360	Solyc03g082980		Solyc11g062010			Solyc05g055340	Solyc04g009340	Solyc10g006350
	Solyc09g009210	Solyc03g031680	Solyc02g083850	Solyc03g115840					Solyc05g051570	Solyc02g084550	Solyc03g083270		Solyc11g062120			Solyc05g055450	Solyc04g009430	Solyc10g006440
	Solyc09g009580	Solyc03g031760	Solyc02g083890	Solyc03g116020					Solyc05g051700	Solyc02g084650	Solyc03g083310		Solyc11g062240			Solyc05g056110	Solyc04g009510	Solyc10g006450
	Solyc09g009770	Solyc03g031790	Solyc02g084000	Solyc03g116380					Solyc05g051970	Solyc02g084700	Solyc03g083330		Solyc11g063500			Solyc05g056340	Solyc04g009550	Solyc10g006460
	Solyc09g010080	Solyc03g031840	Solyc02g084020	Solyc03g116590					Solyc05g052070	Solyc02g084770	Solyc03g083410		Solyc11g063510			Solyc05g056350	Solyc04g009580	Solyc10g006470
	Solyc09g010380	Solyc03g031860	Solyc02g084220	Solyc03g116740					Solyc05g052170	Solyc02g084820	Solyc03g083430		Solyc11g063540			Solyc05g056510	Solyc04g009700	Solyc10g006490
	Solyc09g010510	Solyc03g031880	Solyc02g084230	Solyc03g116760					Solyc05g052180	Solyc02g084920	Solyc03g083440		Solyc11g065100			Solyc05g056580	Solyc04g009920	Solyc10g006570
	Solyc09g011660	Solyc03g031950	Solyc02g084360	Solyc03g117060					Solyc05g052200	Solyc02g085040	Solyc03g083540		Solyc11g065180			Solyc06g005180	Solyc04g010000	Solyc10g006820
	Solyc09g011710	Solyc03g031970	Solyc02g084380	Solyc03g117120					Solyc05g052500	Solyc02g085230	Solyc03g083600		Solyc11g065190			Solyc06g007220	Solyc04g010240	Solyc10g006980
	Solyc09g011790	Solyc03g032040	Solyc02g084660	Solyc03g117250					Solyc05g052800	Solyc02g085240	Solyc03g093140		Solyc11g065640			Solyc06g007360	Solyc04g011360	Solyc10g007140
	Solyc09g011800	Solyc03g032050	Solyc02g084690	Solyc03g117420					Solyc05g052810	Solyc02g085260	Solyc03g093200		Solyc11g065880			Solyc06g007490	Solyc04g011390	Solyc10g007730
	Solyc09g011840	Solyc03g032240	Solyc02g084720	Solyc03g117470					Solyc05g052900	Solyc02g085350	Solyc03g093450		Solyc11g066100			Solyc06g007500	Solyc04g011570	Solyc10g008360
	Solyc09g014300	Solyc03g033330	Solyc02g084760	Solyc03g117530					Solyc05g053290	Solyc02g085380	Solyc03g093520		Solyc11g066110			Solyc06g007610	Solyc04g014250	Solyc10g008420
	Solyc09g014350	Solyc03g033340	Solyc02g084820	Solyc03g118070					Solyc05g053430	Solyc02g085430	Solyc03g093830		Solyc11g066130			Solyc06g007630	Solyc04g014390	Solyc10g008550
	Solyc09g014380	Solyc03g033380	Solyc02g085040	Solyc03g118090					Solyc05g053560	Solyc02g085490	Solyc03g095260		Solyc11g066280			Solyc06g008110	Solyc04g014460	Solyc10g008920
	Solyc09g015080	Solyc03g033400	Solyc02g085090	Solyc03g118140					Solyc05g053740	Solyc02g085520	Solyc03g095510		Solyc11g066290			Solyc06g008670	Solyc04g014820	Solyc10g009010
	Solyc09g015170	Solyc03g033540	Solyc02g085100	Solyc03g118200					Solyc05g053760	Solyc02g085540	Solyc03g095760		Solyc11g066440			Solyc06g008860	Solyc04g015140	Solyc10g009030
	Solyc09g015360	Solyc03g033580	Solyc02g085130	Solyc03g118350					Solyc05g053970	Solyc02g085640	Solyc03g095840		Solyc11g066480			Solyc06g008960	Solyc04g015260	Solyc10g009140
	Solyc09g018010	Solyc03g033980	Solyc02g085180	Solyc03g118360					Solyc05g054040	Solyc02g085690	Solyc03g096370		Solyc11g066630			Solyc06g010170	Solyc04g015580	Solyc10g009170
	Solyc09g018950	Solyc03g034050	Solyc02g085240	Solyc03g118420					Solyc05g054130	Solyc02g085780	Solyc03g096640		Solyc11g066650			Solyc06g016750	Solyc04g015680	Solyc10g011670
	Solyc09g025230	Solyc03g034220	Solyc02g085300	Solyc03g118570					Solyc05g054200	Solyc02g085790	Solyc03g096730		Solyc11g066870			Solyc06g017850	Solyc04g016520	Solyc10g012070
	Solyc09g031750	Solyc03g034430	Solyc02g085310	Solyc03g118610					Solyc05g054220	Solyc02g086160	Solyc03g096790		Solyc11g067280			Solyc06g034020	Solyc04g017610	Solyc10g017520
	Solyc09g042710	Solyc03g034450	Solyc02g085390	Solyc03g118680					Solyc05g054260	Solyc02g086170	Solyc03g096860		Solyc11g068460			Solyc06g034100	Solyc04g017710	Solyc10g017580
	Solyc09g059240	Solyc03g043660	Solyc02g085400	Solyc03g118720					Solyc05g054460	Solyc02g086670	Solyc03g096880		Solyc11g068730			Solyc06g035610	Solyc04g024430	Solyc10g018020
	Solyc09g059960	Solyc03g043870	Solyc02g085420	Solyc03g118830					Solyc05g054490	Solyc02g086710	Solyc03g096900		Solyc11g068980			Solyc06g036100	Solyc04g024510	Solyc10g045350
	Solyc09g061960	Solyc03g043960	Solyc02g085470	Solyc03g118970					Solyc05g054520	Solyc02g086780	Solyc03g096930		Solyc11g069070			Solyc06g049070	Solyc04g024940	Solyc10g049300
	Solyc09g062970	Solyc03g044000	Solyc02g085520	Solyc03g119170					Solyc05g054730	Solyc02g086920	Solyc03g096990		Solyc11g069340			Solyc06g050510	Solyc04g025400	Solyc10g049650
	Solyc09g064200	Solyc03g044150	Solyc02g085540	Solyc03g119270					Solyc05g055180	Solyc02g086940	Solyc03g097070		Solyc11g069400			Solyc06g050690	Solyc04g045480	Solyc10g050550
	Solyc09g065450	Solyc03g044430	Solyc02g085560	Solyc03g119300					Solyc05g055240	Solyc02g087050	Solyc03g097110		Solyc11g070060			Solyc06g051390	Solyc04g045620	Solyc10g050850
	Solyc09g065850	Solyc03g045050	Solyc02g085580	Solyc03g119380					Solyc05g055250	Solyc02g087130	Solyc03g097280		Solyc11g071270			Solyc06g051400	Solyc04g045650	Solyc10g054050
	Solyc09g066100	Solyc03g045060	Solyc02g085610	Solyc03g119430					Solyc05g055280	Solyc02g087170	Solyc03g097290		Solyc11g071350			Solyc06g051630	Solyc04g048980	Solyc10g054400
	Solyc09g072640	Solyc03g046340	Solyc02g085620	Solyc03g119460					Solyc05g055470	Solyc02g087240	Solyc03g097460		Solyc11g071450			Solyc06g051980	Solyc04g049400	Solyc10g076750
	Solyc09g074320	Solyc03g046590	Solyc02g085640	Solyc03g119490					Solyc05g055750	Solyc02g087280	Solyc03g097470		Solyc11g071510			Solyc06g053780	Solyc04g049410	Solyc10g076930
	Solyc09g075210	Solyc03g051810	Solyc02g085670	Solyc03g119520					Solyc05g055830	Solyc02g087340	Solyc03g097490		Solyc11g071700			Solyc06g054350	Solyc04g049550	Solyc10g078650
	Solyc09g075350	Solyc03g052980	Solyc02g085730	Solyc03g119560					Solyc05g055860	Solyc02g087550	Solyc03g097520		Solyc11g071830			Solyc06g054470	Solyc04g050050	Solyc10g079080
	Solyc09g075460	Solyc03g053100	Solyc02g085780	Solyc03g119730					Solyc05g056010	Solyc02g087630	Solyc03g097670		Solyc11g071930			Solyc06g054510	Solyc04g050150	Solyc10g079270
	Solyc09g075660	Solyc03g053110	Solyc02g085820	Solyc03g119890					Solyc05g056020	Solyc02g087650	Solyc03g097690		Solyc11g072290			Solyc06g054650	Solyc04g051370	Solyc10g081450
	Solyc09g075890	Solyc03g058190	Solyc02g085920	Solyc03g120030					Solyc05g056060	Solyc02g087710	Solyc03g097900		Solyc11g072390			Solyc06g054690	Solyc04g051850	Solyc10g081670
	Solyc09g082210	Solyc03g058340	Solyc02g086050	Solyc03g120230					Solyc05g056540	Solyc02g087750	Solyc03g097950		Solyc11g072690			Solyc06g059820	Solyc04g054310	Solyc10g081740
	Solyc09g082710	Solyc03g058390	Solyc02g086150	Solyc03g120280					Solyc06g005080	Solyc02g087950	Solyc03g098000		Solyc12g005150			Solyc06g059960	Solyc04g054320	Solyc10g081950
	Solyc09g082830	Solyc03g058400	Solyc02g086180	Solyc03g120390					Solyc06g005180	Solyc02g088110	Solyc03g098170		Solyc12g005770			Solyc06g060080	Solyc04g054960	Solyc10g083460
	Solyc09g082940	Solyc03g058450	Solyc02g086360	Solyc03g120470					Solyc06g005220	Solyc02g088210	Solyc03g098280		Solyc12g005950			Solyc06g060090	Solyc04g055000	Solyc10g083630
	Solyc09g084450	Solyc03g058860	Solyc02g086410	Solyc03g120490					Solyc06g005260	Solyc02g088290	Solyc03g098410		Solyc12g005990			Solyc06g060100	Solyc04g056340	Solyc10g083990
	Solyc09g084490	Solyc03g059010	Solyc02g086470	Solyc03g120550					Solyc06g007120	Solyc02g088550	Solyc03g098620		Solyc12g006170			Solyc06g060170	Solyc04g056430	Solyc10g084050
	Solyc09g089530	Solyc03g059310	Solyc02g086510	Solyc03g120750					Solyc06g007130	Solyc02g088590	Solyc03g111030		Solyc12g006260			Solyc06g060370	Solyc04g056630	Solyc10g084260
	Solyc09g090190	Solyc03g062680	Solyc02g086520	Solyc03g120760					Solyc06g007180	Solyc02g088700	Solyc03g111250		Solyc12g007200			Solyc06g060920	Solyc04g064490	Solyc10g084540
	Solyc09g090570	Solyc03g062790	Solyc02g086620	Solyc03g120780					Solyc06g007210	Solyc02g088730	Solyc03g111320		Solyc12g008330			Solyc06g062280	Solyc04g064700	Solyc10g084880
	Solyc09g090930	Solyc03g063110	Solyc02g086640	Solyc03g120820					Solyc06g007220	Solyc02g088910	Solyc03g111330		Solyc12g008450			Solyc06g062510	Solyc04g064710	Solyc10g085430
	Solyc09g090960	Solyc03g063350	Solyc02g086680	Solyc03g121060					Solyc06g007340	Solyc02g088920	Solyc03g111380		Solyc12g008750			Solyc06g062750	Solyc04g064810	Solyc10g086020
	Solyc09g090980	Solyc03g063560	Solyc02g086750	Solyc03g121090					Solyc06g007440	Solyc02g089070	Solyc03g111390		Solyc12g008940			Solyc06g062760	Solyc04g071310	Solyc10g086080
	Solyc09g091900	Solyc03g063600	Solyc02g086790	Solyc03g121260					Solyc06g007540	Solyc02g089200	Solyc03g111580		Solyc12g008970			Solyc06g062950	Solyc04g071750	Solyc10g086120
	Solyc09g092160	Solyc03g064010	Solyc02g086800	Solyc03g121270					Solyc06g007630	Solyc02g089350	Solyc03g111600		Solyc12g009470			Solyc06g063000	Solyc04g072110	Solyc11g005000
	Solyc09g092210	Solyc03g070390	Solyc02g087130	Solyc03g121290					Solyc06g008110	Solyc02g089410	Solyc03g111620		Solyc12g009570			Solyc06g063310	Solyc04g072180	Solyc11g006300
	Solyc09g092270	Solyc03g071550	Solyc02g087150	Solyc03g121370					Solyc06g008120	Solyc02g089560	Solyc03g111640		Solyc12g009970			Solyc06g063390	Solyc04g072290	Solyc11g006460
	Solyc09g092720	Solyc03g071560	Solyc02g087250	Solyc03g121530					Solyc06g008230	Solyc02g089810	Solyc03g111740		Solyc12g010430			Solyc06g064470	Solyc04g072510	Solyc11g006500
	Solyc09g092740	Solyc03g071690	Solyc02g087300	Solyc03g121650					Solyc06g008240	Solyc02g089820	Solyc03g111850		Solyc12g010450			Solyc06g064630	Solyc04g072780	Solyc11g006760
	Solyc09g092750	Solyc03g071750	Solyc02g087330	Solyc03g121700					Solyc06g008340	Solyc02g089850	Solyc03g112070		Solyc12g010890			Solyc06g064640	Solyc04g072910	Solyc11g006780
	Solyc09g092760	Solyc03g078000	Solyc02g087630	Solyc03g121710					Solyc06g008350	Solyc02g089970	Solyc03g112190		Solyc12g011310			Solyc06g065230	Solyc04g074140	Solyc11g007920
	Solyc09g097770	Solyc03g078420	Solyc02g087730	Solyc03g121730					Solyc06g008520	Solyc02g090090	Solyc03g112450		Solyc12g011430			Solyc06g065240	Solyc04g074240	Solyc11g008400
	Solyc09g097780	Solyc03g078610	Solyc02g087750	Solyc03g121860					Solyc06g008530	Solyc02g090710	Solyc03g112520		Solyc12g013810			Solyc06g065470	Solyc04g074690	Solyc11g010440
	Solyc09g098150	Solyc03g079850	Solyc02g087860	Solyc03g121930					Solyc06g009130	Solyc02g090850	Solyc03g112660		Solyc12g013860			Solyc06g065580	Solyc04g074760	Solyc11g010650
	Solyc09g098180	Solyc03g079920	Solyc02g087950	Solyc03g121950					Solyc06g009200	Solyc02g090860	Solyc03g112810		Solyc12g014280			Solyc06g065840	Solyc04g074830	Solyc11g010890
	Solyc09g098200	Solyc03g080030	Solyc02g088010	Solyc03g122030					Solyc06g009280	Solyc02g090890	Solyc03g112820		Solyc12g017280			Solyc06g065980	Solyc04g074940	Solyc11g012910
	Solyc09g098450	Solyc03g080040	Solyc02g088200	Solyc03g122190					Solyc06g009290	Solyc02g090910	Solyc03g113090		Solyc12g017410			Solyc06g066090	Solyc04g076150	Solyc11g042630
	Solyc09g098520	Solyc03g081260	Solyc02g088210	Solyc03g122270					Solyc06g009520	Solyc02g091270	Solyc03g113340		Solyc12g019890			Solyc06g066120	Solyc04g076290	Solyc11g044740
	Solyc09g098540	Solyc03g081330	Solyc02g088290	Solyc03g122300					Solyc06g009660	Solyc02g091280	Solyc03g113540		Solyc12g021230			Solyc06g066400	Solyc04g076350	Solyc11g044920
	Solyc10g005300	Solyc03g082480	Solyc02g088350	Solyc03g122310					Solyc06g010060	Solyc02g091410	Solyc03g113590		Solyc12g021280			Solyc06g066410	Solyc04g076390	Solyc11g061760
	Solyc10g005750	Solyc03g082510	Solyc02g088580	Solyc03g123370					Solyc06g010170	Solyc02g091490	Solyc03g113610		Solyc12g032950			Solyc06g067880	Solyc04g076830	Solyc11g064930
	Solyc10g006000	Solyc03g082540	Solyc02g088930	Solyc03g123440					Solyc06g034020	Solyc02g091510	Solyc03g113640		Solyc12g035240			Solyc06g067960	Solyc04g076850	Solyc11g066070
	Solyc10g006230	Solyc03g082630	Solyc02g089060	Solyc03g123460					Solyc06g034030	Solyc02g091560	Solyc03g113660		Solyc12g036220			Solyc06g068030	Solyc04g076870	Solyc11g066310
	Solyc10g006310	Solyc03g082660	Solyc02g089070	Solyc03g123590					Solyc06g034100	Solyc02g091600	Solyc03g113670		Solyc12g038340			Solyc06g068500	Solyc04g077240	Solyc11g068510
	Solyc10g006660	Solyc03g082670	Solyc02g089130	Solyc03g123640					Solyc06g034330	Solyc02g091640	Solyc03g113780		Solyc12g039170			Solyc06g068710	Solyc04g077430	Solyc11g068810
	Solyc10g006980	Solyc03g082710	Solyc02g089230	Solyc03g123670					Solyc06g035960	Solyc02g091660	Solyc03g113800		Solyc12g042830			Solyc06g069310	Solyc04g077440	Solyc11g068870
	Solyc10g007170	Solyc03g082820	Solyc02g089290	Solyc03g123750					Solyc06g036350	Solyc02g091890	Solyc03g113920		Solyc12g044250			Solyc06g069520	Solyc04g077500	Solyc11g069040
	Solyc10g007270	Solyc03g082910	Solyc02g089360	Solyc03g123760					Solyc06g036430	Solyc02g091950	Solyc03g114050		Solyc12g044370			Solyc06g071140	Solyc04g077590	Solyc11g069230
	Solyc10g007410	Solyc03g082970	Solyc02g089400	Solyc03g123840					Solyc06g048540	Solyc02g092080	Solyc03g114110		Solyc12g044860			Solyc06g071550	Solyc04g077600	Solyc11g069780
	Solyc10g007600	Solyc03g083250	Solyc02g089440	Solyc03g123910					Solyc06g048730	Solyc02g092130	Solyc03g114200		Solyc12g049300			Solyc06g071720	Solyc04g077860	Solyc12g005580
	Solyc10g007610	Solyc03g083270	Solyc02g089560	Solyc03g123960					Solyc06g049070	Solyc02g092150	Solyc03g114330		Solyc12g049390			Solyc06g071770	Solyc04g077970	Solyc12g006000
	Solyc10g007690	Solyc03g083330	Solyc02g089610	Solyc04g005010					Solyc06g050990	Solyc02g092230	Solyc03g114400		Solyc12g056090			Solyc06g072380	Solyc04g078030	Solyc12g006220
	Solyc10g007740	Solyc03g083350	Solyc02g089720	Solyc04g005030					Solyc06g051620	Solyc02g092270	Solyc03g114410		Solyc12g056660			Solyc06g073150	Solyc04g078100	Solyc12g006400
	Solyc10g007870	Solyc03g083400	Solyc02g089790	Solyc04g005310					Solyc06g051980	Solyc02g092300	Solyc03g114460		Solyc12g062870			Solyc06g073270	Solyc04g078250	Solyc12g006540
	Solyc10g008170	Solyc03g083410	Solyc02g089800	Solyc04g005340					Solyc06g053150	Solyc02g092460	Solyc03g114470		Solyc12g089000			Solyc06g073500	Solyc04g078320	Solyc12g006930
	Solyc10g008320	Solyc03g083430	Solyc02g089820	Solyc04g005350					Solyc06g053190	Solyc02g092510	Solyc03g114480		Solyc12g089100			Solyc06g073520	Solyc04g078460	Solyc12g006960
	Solyc10g008420	Solyc03g083450	Solyc02g089960	Solyc04g005500					Solyc06g053200	Solyc02g092800	Solyc03g114670		Solyc12g089210			Solyc06g073640	Solyc04g078490	Solyc12g007060
	Solyc10g009010	Solyc03g083560	Solyc02g089980	Solyc04g005530					Solyc06g053360	Solyc02g092930	Solyc03g114940		Solyc12g089280			Solyc06g073790	Solyc04g078510	Solyc12g009280
	Solyc10g009400	Solyc03g083570	Solyc02g090360	Solyc04g005730					Solyc06g053390	Solyc02g093010	Solyc03g115030		Solyc12g094480			Solyc06g073800	Solyc04g078750	Solyc12g009380
	Solyc10g011820	Solyc03g083610	Solyc02g090480	Solyc04g005780					Solyc06g053430	Solyc02g093170	Solyc03g115050		Solyc12g094630			Solyc06g073840	Solyc04g078920	Solyc12g009610
	Solyc10g012240	Solyc03g083910	Solyc02g090710	Solyc04g005820					Solyc06g053460	Solyc02g093310	Solyc03g115080		Solyc12g095840			Solyc06g073870	Solyc04g079090	Solyc12g009620
	Solyc10g017520	Solyc03g083970	Solyc02g090850	Solyc04g007230					Solyc06g053530	Solyc02g093350	Solyc03g115100		Solyc12g095880			Solyc06g074210	Solyc04g079300	Solyc12g010180
	Solyc10g017700	Solyc03g093260	Solyc02g090860	Solyc04g007280					Solyc06g053550	Solyc02g093360	Solyc03g115140		Solyc12g096430			Solyc06g074300	Solyc04g079550	Solyc12g014230
	Solyc10g018520	Solyc03g093360	Solyc02g091010	Solyc04g007600					Solyc06g054000	Solyc02g093450	Solyc03g115470		Solyc12g096590			Solyc06g074820	Solyc04g079780	Solyc12g015900
	Solyc10g037890	Solyc03g093370	Solyc02g091090	Solyc04g007640					Solyc06g054010	Solyc02g093490	Solyc03g115580		Solyc12g096810			Solyc06g074840	Solyc04g079880	Solyc12g019210
	Solyc10g044520	Solyc03g093430	Solyc02g091120	Solyc04g007730					Solyc06g054250	Solyc02g093510	Solyc03g115630		Solyc12g096830			Solyc06g075010	Solyc04g080160	Solyc12g019460
	Solyc10g046990	Solyc03g093510	Solyc02g091130	Solyc04g007850					Solyc06g054270	Solyc02g093520	Solyc03g115730		Solyc12g097070			Solyc06g075190	Solyc04g080300	Solyc12g021130
	Solyc10g047630	Solyc03g093640	Solyc02g091170	Solyc04g007900					Solyc06g054440	Solyc02g093560	Solyc03g115760		Solyc12g098530			Solyc06g076140	Solyc04g080670	Solyc12g027650
	Solyc10g054040	Solyc03g093690	Solyc02g091320	Solyc04g007960					Solyc06g054540	Solyc02g093680	Solyc03g115980		Solyc12g098810			Solyc06g076190	Solyc04g080730	Solyc12g033100
	Solyc10g054400	Solyc03g093800	Solyc02g091340	Solyc04g008540					Solyc06g054650	Solyc02g093790	Solyc03g116330		Solyc12g099360			Solyc06g076380	Solyc04g081050	Solyc12g035600
	Solyc10g054790	Solyc03g093830	Solyc02g091410	Solyc04g008680					Solyc06g059810	Solyc02g093830	Solyc03g116350		Solyc12g099700			Solyc06g076460	Solyc04g081060	Solyc12g036170
	Solyc10g054840	Solyc03g093870	Solyc02g091420	Solyc04g008690					Solyc06g059820	Solyc02g093880	Solyc03g116370		Solyc12g100130			Solyc06g076510	Solyc04g081160	Solyc12g036250
	Solyc10g055620	Solyc03g093990	Solyc02g091470	Solyc04g008710					Solyc06g060100	Solyc02g094130	Solyc03g116660					Solyc06g076690	Solyc04g081300	Solyc12g037970
	Solyc10g055630	Solyc03g094080	Solyc02g091490	Solyc04g008740					Solyc06g060370	Solyc02g094140	Solyc03g116730					Solyc06g082470	Solyc04g081420	Solyc12g038410
	Solyc10g074800	Solyc03g095210	Solyc02g091670	Solyc04g008770					Solyc06g060420	Solyc02g094160	Solyc03g116740					Solyc06g082490	Solyc04g081490	Solyc12g056770
	Solyc10g075100	Solyc03g095260	Solyc02g091720	Solyc04g008780					Solyc06g060600	Solyc02g094170	Solyc03g116780					Solyc06g082500	Solyc04g081730	Solyc12g056910
	Solyc10g075110	Solyc03g095450	Solyc02g091830	Solyc04g008980					Solyc06g060960	Solyc02g094250	Solyc03g116840					Solyc06g082580	Solyc04g082020	Solyc12g057010
	Solyc10g077130	Solyc03g095470	Solyc02g091840	Solyc04g009060					Solyc06g061020	Solyc02g094360	Solyc03g116930					Solyc06g082820	Solyc04g082060	Solyc12g062910
	Solyc10g078280	Solyc03g095620	Solyc02g091940	Solyc04g009330					Solyc06g061040	Solyc02g094410	Solyc03g117060					Solyc06g082870	Solyc04g082210	Solyc12g070200
	Solyc10g078580	Solyc03g096030	Solyc02g092000	Solyc04g009740					Solyc06g062540	Solyc02g094470	Solyc03g117080					Solyc06g082980	Solyc04g082280	Solyc12g088070
	Solyc10g079420	Solyc03g096070	Solyc02g092010	Solyc04g009810					Solyc06g062550	Solyc02g094480	Solyc03g117090					Solyc06g083230	Solyc04g082290	Solyc12g088110
	Solyc10g079790	Solyc03g096380	Solyc02g092130	Solyc04g009830					Solyc06g062750	Solyc02g094490	Solyc03g117120					Solyc06g083310	Solyc04g082390	Solyc12g088680
	Solyc10g079950	Solyc03g096390	Solyc02g092160	Solyc04g009910					Solyc06g062770	Solyc02g094500	Solyc03g117200					Solyc06g083530	Solyc04g082410	Solyc12g088920
	Solyc10g080360	Solyc03g096730	Solyc02g092230	Solyc04g009990					Solyc06g062860	Solyc02g094540	Solyc03g117320					Solyc06g083760	Solyc04g082580	Solyc12g089140
	Solyc10g080690	Solyc03g096800	Solyc02g092460	Solyc04g010030					Solyc06g062880	Solyc02g094560	Solyc03g117430					Solyc06g083830	Solyc04g082590	Solyc12g094680
	Solyc10g080870	Solyc03g096850	Solyc02g092780	Solyc04g010040					Solyc06g062940	Solyc02g094600	Solyc03g117470					Solyc06g083890	Solyc04g082830	Solyc12g094690
	Solyc10g081670	Solyc03g096950	Solyc02g092930	Solyc04g010070					Solyc06g063140	Solyc02g094640	Solyc03g117580					Solyc06g084180	Solyc04g082840	Solyc12g096120
	Solyc10g081820	Solyc03g096990	Solyc02g092950	Solyc04g010080					Solyc06g063320	Solyc03g005020	Solyc03g117740					Solyc06g084260	Solyc04g082890	Solyc12g096320
	Solyc10g081920	Solyc03g097010	Solyc02g092980	Solyc04g010100					Solyc06g063390	Solyc03g005100	Solyc03g118200					Solyc07g005050	Solyc05g005520	Solyc12g096400
	Solyc10g081980	Solyc03g097030	Solyc02g092990	Solyc04g010220					Solyc06g063400	Solyc03g005110	Solyc03g118360					Solyc07g005130	Solyc05g005530	Solyc12g096560
	Solyc10g084740	Solyc03g097190	Solyc02g093050	Solyc04g010230					Solyc06g063410	Solyc03g005120	Solyc03g118550					Solyc07g005330	Solyc05g005620	Solyc12g096640
	Solyc10g085850	Solyc03g097270	Solyc02g093060	Solyc04g010240					Solyc06g064480	Solyc03g005260	Solyc03g118570					Solyc07g005390	Solyc05g006020	Solyc12g098120
	Solyc10g085910	Solyc03g097380	Solyc02g093080	Solyc04g010310					Solyc06g064530	Solyc03g005300	Solyc03g118620					Solyc07g005960	Solyc05g006240	Solyc12g098650
	Solyc10g086360	Solyc03g097460	Solyc02g093170	Solyc04g011360					Solyc06g064550	Solyc03g005600	Solyc03g118690					Solyc07g005990	Solyc05g006320	Solyc12g098820
	Solyc10g086400	Solyc03g097710	Solyc02g093410	Solyc04g011460					Solyc06g064910	Solyc03g005610	Solyc03g118720					Solyc07g006070	Solyc05g006540	Solyc12g099070
	Solyc11g005090	Solyc03g097780	Solyc02g093470	Solyc04g012040					Solyc06g065050	Solyc03g005700	Solyc03g118800					Solyc07g006100	Solyc05g006640	Solyc12g099410
	Solyc11g005100	Solyc03g097990	Solyc02g093510	Solyc04g012170					Solyc06g065170	Solyc03g005800	Solyc03g118830					Solyc07g006280	Solyc05g006660	Solyc12g099470
	Solyc11g005180	Solyc03g098000	Solyc02g093520	Solyc04g014210					Solyc06g065230	Solyc03g005850	Solyc03g119080					Solyc07g006820	Solyc05g007030	Solyc12g099540
	Solyc11g005230	Solyc03g098050	Solyc02g093710	Solyc04g014270					Solyc06g065240	Solyc03g005920	Solyc03g119090					Solyc07g007140	Solyc05g007060	Solyc12g099990
	Solyc11g005950	Solyc03g098130	Solyc02g093770	Solyc04g014390					Solyc06g065270	Solyc03g006130	Solyc03g119130					Solyc07g007170	Solyc05g007080
	Solyc11g005980	Solyc03g098160	Solyc02g094160	Solyc04g014430					Solyc06g065290	Solyc03g006140	Solyc03g119160					Solyc07g007200	Solyc05g007190
	Solyc11g006780	Solyc03g098210	Solyc02g094170	Solyc04g014730					Solyc06g065310	Solyc03g006310	Solyc03g119170					Solyc07g007250	Solyc05g007260
	Solyc11g007020	Solyc03g098250	Solyc02g094200	Solyc04g014820					Solyc06g065730	Solyc03g006430	Solyc03g119200					Solyc07g007430	Solyc05g007460
	Solyc11g007480	Solyc03g098410	Solyc02g094280	Solyc04g015020					Solyc06g065830	Solyc03g006500	Solyc03g119400					Solyc07g007450	Solyc05g007800
	Solyc11g008540	Solyc03g098460	Solyc02g094320	Solyc04g015040					Solyc06g065840	Solyc03g006570	Solyc03g119420					Solyc07g007510	Solyc05g008080
	Solyc11g008670	Solyc03g098620	Solyc02g094420	Solyc04g015370					Solyc06g065930	Solyc03g006580	Solyc03g119430					Solyc07g007550	Solyc05g008230
	Solyc11g008860	Solyc03g098750	Solyc02g094440	Solyc04g015960					Solyc06g066030	Solyc03g006650	Solyc03g119520					Solyc07g007600	Solyc05g008440
	Solyc11g009030	Solyc03g104810	Solyc02g094500	Solyc04g016130					Solyc06g066070	Solyc03g006660	Solyc03g119650					Solyc07g007830	Solyc05g008450
	Solyc11g010120	Solyc03g110860	Solyc02g094540	Solyc04g016410					Solyc06g066090	Solyc03g006680	Solyc03g119710					Solyc07g008040	Solyc05g008630
	Solyc11g010470	Solyc03g110870	Solyc02g094560	Solyc04g017610					Solyc06g066410	Solyc03g006820	Solyc03g119720					Solyc07g008170	Solyc05g008910
	Solyc11g010960	Solyc03g110880	Solyc02g094640	Solyc04g017650					Solyc06g066440	Solyc03g006860	Solyc03g119730					Solyc07g008320	Solyc05g009690
	Solyc11g011560	Solyc03g110970	Solyc03g005000	Solyc04g017710					Solyc06g066550	Solyc03g006870	Solyc03g119780					Solyc07g008520	Solyc05g010350
	Solyc11g011840	Solyc03g111040	Solyc03g005050	Solyc04g024420					Solyc06g067880	Solyc03g006960	Solyc03g119870					Solyc07g008770	Solyc05g010540
	Solyc11g011960	Solyc03g111190	Solyc03g005110	Solyc04g024430					Solyc06g068160	Solyc03g007060	Solyc03g119880					Solyc07g008800	Solyc05g012130
	Solyc11g012130	Solyc03g111270	Solyc03g005120	Solyc04g024510					Solyc06g068410	Solyc03g007120	Solyc03g120150					Solyc07g009320	Solyc05g012160
	Solyc11g012320	Solyc03g111320	Solyc03g005150	Solyc04g024590					Solyc06g068470	Solyc03g007130	Solyc03g120280					Solyc07g014660	Solyc05g012340
	Solyc11g012820	Solyc03g111550	Solyc03g005300	Solyc04g025260					Solyc06g068630	Solyc03g007240	Solyc03g120350					Solyc07g014700	Solyc05g012450
	Solyc11g012870	Solyc03g111600	Solyc03g005380	Solyc04g026100					Solyc06g068720	Solyc03g007270	Solyc03g120550					Solyc07g015920	Solyc05g012560
	Solyc11g012910	Solyc03g111850	Solyc03g005390	Solyc04g028560					Solyc06g068780	Solyc03g007320	Solyc03g120630					Solyc07g016170	Solyc05g012610
	Solyc11g013110	Solyc03g111870	Solyc03g005460	Solyc04g040170					Solyc06g068890	Solyc03g007340	Solyc03g120650					Solyc07g019670	Solyc05g012690
	Solyc11g013170	Solyc03g112070	Solyc03g005470	Solyc04g045630					Solyc06g069170	Solyc03g007520	Solyc03g120670					Solyc07g020860	Solyc05g013140
	Solyc11g018500	Solyc03g112160	Solyc03g005680	Solyc04g047750					Solyc06g069210	Solyc03g007530	Solyc03g120770					Solyc07g021020	Solyc05g013350
	Solyc11g018670	Solyc03g112180	Solyc03g005740	Solyc04g048950					Solyc06g069380	Solyc03g007540	Solyc03g120810					Solyc07g021750	Solyc05g013410
	Solyc11g019920	Solyc03g112190	Solyc03g005760	Solyc04g049120					Solyc06g069470	Solyc03g007660	Solyc03g120860					Solyc07g022760	Solyc05g013580
	Solyc11g020000	Solyc03g112650	Solyc03g005870	Solyc04g049180					Solyc06g069520	Solyc03g007680	Solyc03g120900					Solyc07g022790	Solyc05g013750
	Solyc11g020320	Solyc03g112850	Solyc03g005920	Solyc04g049350					Solyc06g071190	Solyc03g007810	Solyc03g121020					Solyc07g025160	Solyc05g013820
	Solyc11g028040	Solyc03g112900	Solyc03g006130	Solyc04g049660					Solyc06g071210	Solyc03g007850	Solyc03g121260					Solyc07g032100	Solyc05g013910
	Solyc11g028070	Solyc03g112910	Solyc03g006140	Solyc04g049670					Solyc06g071230	Solyc03g008000	Solyc03g121370					Solyc07g040720	Solyc05g014480
	Solyc11g042850	Solyc03g113100	Solyc03g006460	Solyc04g049770					Solyc06g071290	Solyc03g008010	Solyc03g121410					Solyc07g040740	Solyc05g014700
	Solyc11g043170	Solyc03g113240	Solyc03g006580	Solyc04g050480					Solyc06g071300	Solyc03g013170	Solyc03g121520					Solyc07g041180	Solyc05g015160
	Solyc11g044230	Solyc03g113500	Solyc03g006660	Solyc04g051350					Solyc06g071400	Solyc03g013310	Solyc03g121670					Solyc07g041900	Solyc05g015420
	Solyc11g044480	Solyc03g113680	Solyc03g006680	Solyc04g051450					Solyc06g071450	Solyc03g019680	Solyc03g121700					Solyc07g042000	Solyc05g015500
	Solyc11g044800	Solyc03g113700	Solyc03g006830	Solyc04g051570					Solyc06g071510	Solyc03g019720	Solyc03g121710					Solyc07g042020	Solyc05g015530
	Solyc11g044860	Solyc03g113770	Solyc03g006870	Solyc04g051600					Solyc06g071530	Solyc03g019900	Solyc03g121840					Solyc07g042570	Solyc05g015980
	Solyc11g045030	Solyc03g113780	Solyc03g006920	Solyc04g051800					Solyc06g071600	Solyc03g019910	Solyc03g121860					Solyc07g042620	Solyc05g016410
	Solyc11g045100	Solyc03g113790	Solyc03g007000	Solyc04g054330					Solyc06g071790	Solyc03g025140	Solyc03g121880					Solyc07g044850	Solyc05g017720
	Solyc11g062410	Solyc03g113800	Solyc03g007050	Solyc04g054510					Solyc06g071800	Solyc03g025270	Solyc03g122040					Solyc07g045220	Solyc05g018130
	Solyc11g064790	Solyc03g113880	Solyc03g007120	Solyc04g054910					Solyc06g072170	Solyc03g025280	Solyc03g122190					Solyc07g045330	Solyc05g018150
	Solyc11g065190	Solyc03g114030	Solyc03g007130	Solyc04g055110					Solyc06g072530	Solyc03g025310	Solyc03g122260					Solyc07g049480	Solyc05g018180
	Solyc11g066370	Solyc03g114170	Solyc03g007140	Solyc04g055120					Solyc06g072570	Solyc03g025390	Solyc03g122310					Solyc07g052420	Solyc05g018210
	Solyc11g066620	Solyc03g114240	Solyc03g007230	Solyc04g055190					Solyc06g072610	Solyc03g025480	Solyc03g123530					Solyc07g053040	Solyc05g018490
	Solyc11g069070	Solyc03g114360	Solyc03g007240	Solyc04g055200					Solyc06g072710	Solyc03g025500	Solyc03g123610					Solyc07g053310	Solyc05g018590
	Solyc11g069190	Solyc03g114380	Solyc03g007290	Solyc04g056330					Solyc06g072770	Solyc03g025550	Solyc03g123640					Solyc07g055660	Solyc05g023740
	Solyc11g069270	Solyc03g114410	Solyc03g007320	Solyc04g056350					Solyc06g072800	Solyc03g025600	Solyc03g123730					Solyc07g056050	Solyc05g024340
	Solyc11g069400	Solyc03g114510	Solyc03g007340	Solyc04g058070					Solyc06g072920	Solyc03g025630	Solyc03g123750					Solyc07g056230	Solyc05g025650
	Solyc11g069710	Solyc03g114690	Solyc03g007430	Solyc04g058140					Solyc06g073360	Solyc03g025810	Solyc03g123830					Solyc07g062130	Solyc05g025920
	Solyc11g069950	Solyc03g114810	Solyc03g007500	Solyc04g058200					Solyc06g073490	Solyc03g025880	Solyc03g123890					Solyc07g062400	Solyc05g026130
	Solyc11g071200	Solyc03g114970	Solyc03g007540	Solyc04g063350					Solyc06g073500	Solyc03g025920	Solyc03g123980					Solyc07g062540	Solyc05g026370
	Solyc11g072240	Solyc03g115020	Solyc03g007550	Solyc04g064700					Solyc06g073930	Solyc03g026340	Solyc04g005030					Solyc07g063150	Solyc05g032660
	Solyc11g072300	Solyc03g115200	Solyc03g007600	Solyc04g064850					Solyc06g074730	Solyc03g031460	Solyc04g005130					Solyc07g063420	Solyc05g042030
	Solyc12g005270	Solyc03g115250	Solyc03g007620	Solyc04g071550					Solyc06g074820	Solyc03g031510	Solyc04g005160					Solyc07g063500	Solyc05g046110
	Solyc12g005320	Solyc03g115390	Solyc03g007680	Solyc04g071730					Solyc06g074840	Solyc03g031690	Solyc04g005230					Solyc07g063930	Solyc05g046390
	Solyc12g005630	Solyc03g115470	Solyc03g007800	Solyc04g071750					Solyc06g075190	Solyc03g031740	Solyc04g005300					Solyc07g064250	Solyc05g047610
	Solyc12g005950	Solyc03g115520	Solyc03g019640	Solyc04g071800					Solyc06g075400	Solyc03g031950	Solyc04g005340					Solyc07g064690	Solyc05g047690
	Solyc12g006790	Solyc03g115530	Solyc03g019720	Solyc04g071900					Solyc06g075460	Solyc03g032070	Solyc04g005350					Solyc07g065040	Solyc05g050090
	Solyc12g008760	Solyc03g115640	Solyc03g019760	Solyc04g072140					Solyc06g075520	Solyc03g032120	Solyc04g005650					Solyc07g065130	Solyc05g050230
	Solyc12g009650	Solyc03g115730	Solyc03g020020	Solyc04g072650					Solyc06g075540	Solyc03g033340	Solyc04g005730					Solyc07g065320	Solyc05g050490
	Solyc12g010480	Solyc03g115860	Solyc03g025150	Solyc04g072760					Solyc06g075550	Solyc03g033380	Solyc04g007120					Solyc07g066080	Solyc05g050590
	Solyc12g010540	Solyc03g115870	Solyc03g025160	Solyc04g072770					Solyc06g075990	Solyc03g033400	Solyc04g007280					Solyc07g066210	Solyc05g050700
	Solyc12g013510	Solyc03g115900	Solyc03g025170	Solyc04g072890					Solyc06g076130	Solyc03g033470	Solyc04g007460					Solyc08g005470	Solyc05g050980
	Solyc12g013710	Solyc03g116030	Solyc03g025270	Solyc04g074100					Solyc06g076350	Solyc03g033560	Solyc04g007610					Solyc08g005990	Solyc05g051030
	Solyc12g013880	Solyc03g116110	Solyc03g025280	Solyc04g074130					Solyc06g076370	Solyc03g033620	Solyc04g007720					Solyc08g006120	Solyc05g051280
	Solyc12g013900	Solyc03g116340	Solyc03g025310	Solyc04g074150					Solyc06g076450	Solyc03g033640	Solyc04g007860					Solyc08g006570	Solyc05g051490
	Solyc12g013920	Solyc03g116370	Solyc03g025470	Solyc04g074270					Solyc06g076510	Solyc03g033650	Solyc04g008060					Solyc08g006650	Solyc05g051700
	Solyc12g014240	Solyc03g116530	Solyc03g025530	Solyc04g074490					Solyc06g076680	Solyc03g033980	Solyc04g008340					Solyc08g006820	Solyc05g051970
	Solyc12g014420	Solyc03g116630	Solyc03g025550	Solyc04g074870					Solyc06g076690	Solyc03g034180	Solyc04g008560					Solyc08g006880	Solyc05g052170
	Solyc12g014580	Solyc03g116670	Solyc03g025720	Solyc04g074980					Solyc06g076780	Solyc03g034220	Solyc04g008580					Solyc08g006900	Solyc05g052330
	Solyc12g014630	Solyc03g116770	Solyc03g025750	Solyc04g076040					Solyc06g082150	Solyc03g034450	Solyc04g008630					Solyc08g007100	Solyc05g052700
	Solyc12g015690	Solyc03g116780	Solyc03g025840	Solyc04g076050					Solyc06g082160	Solyc03g043600	Solyc04g008680					Solyc08g007140	Solyc05g052720
	Solyc12g015800	Solyc03g116790	Solyc03g025850	Solyc04g076110					Solyc06g082470	Solyc03g043760	Solyc04g008710					Solyc08g007340	Solyc05g052960
	Solyc12g021130	Solyc03g117000	Solyc03g025880	Solyc04g076300					Solyc06g082500	Solyc03g043930	Solyc04g008740					Solyc08g007360	Solyc05g052970
	Solyc12g027740	Solyc03g117010	Solyc03g025920	Solyc04g076310					Solyc06g082680	Solyc03g044270	Solyc04g008750					Solyc08g007490	Solyc05g053250
	Solyc12g027880	Solyc03g117040	Solyc03g025970	Solyc04g076390					Solyc06g082700	Solyc03g044510	Solyc04g008760					Solyc08g008650	Solyc05g053500
	Solyc12g035360	Solyc03g117110	Solyc03g026020	Solyc04g076470					Solyc06g082760	Solyc03g044660	Solyc04g008800					Solyc08g015680	Solyc05g053560
	Solyc12g042780	Solyc03g117200	Solyc03g026060	Solyc04g076560					Solyc06g083090	Solyc03g045050	Solyc04g008980					Solyc08g016010	Solyc05g053730
	Solyc12g044410	Solyc03g117560	Solyc03g026220	Solyc04g076580					Solyc06g083110	Solyc03g045110	Solyc04g009230					Solyc08g016090	Solyc05g053780
	Solyc12g044850	Solyc03g117590	Solyc03g026340	Solyc04g076620					Solyc06g083210	Solyc03g045140	Solyc04g009500					Solyc08g016180	Solyc05g054050
	Solyc12g044910	Solyc03g117600	Solyc03g026350	Solyc04g076680					Solyc06g083230	Solyc03g046350	Solyc04g009560					Solyc08g016190	Solyc05g054070
	Solyc12g049280	Solyc03g117650	Solyc03g026360	Solyc04g076690					Solyc06g083310	Solyc03g046590	Solyc04g009580					Solyc08g016420	Solyc05g054130
	Solyc12g056040	Solyc03g117920	Solyc03g031620	Solyc04g076810					Solyc06g083380	Solyc03g051900	Solyc04g009810					Solyc08g022080	Solyc05g054220
	Solyc12g056800	Solyc03g117970	Solyc03g031650	Solyc04g076830					Solyc06g083510	Solyc03g051970	Solyc04g009940					Solyc08g029110	Solyc05g054270
	Solyc12g062290	Solyc03g118000	Solyc03g031700	Solyc04g076890					Solyc06g083530	Solyc03g053010	Solyc04g009950					Solyc08g029170	Solyc05g054360
	Solyc12g062910	Solyc03g118030	Solyc03g031750	Solyc04g077040					Solyc06g083830	Solyc03g058380	Solyc04g009960					Solyc08g029230	Solyc05g054370
	Solyc12g062920	Solyc03g118270	Solyc03g032000	Solyc04g077520					Solyc06g083960	Solyc03g058390	Solyc04g010000					Solyc08g041710	Solyc05g054460
	Solyc12g070200	Solyc03g118290	Solyc03g032160	Solyc04g077790					Solyc06g084410	Solyc03g058860	Solyc04g010140					Solyc08g043140	Solyc05g054490
	Solyc12g088040	Solyc03g118370	Solyc03g032210	Solyc04g078140					Solyc06g084620	Solyc03g059030	Solyc04g010310					Solyc08g061100	Solyc05g054540
	Solyc12g088740	Solyc03g118390	Solyc03g033390	Solyc04g078210					Solyc07g005040	Solyc03g061600	Solyc04g011360					Solyc08g061480	Solyc05g054580
	Solyc12g094690	Solyc03g118480	Solyc03g033470	Solyc04g078320					Solyc07g005200	Solyc03g062680	Solyc04g011380					Solyc08g061490	Solyc05g054620
	Solyc12g095940	Solyc03g118500	Solyc03g033480	Solyc04g078420					Solyc07g005390	Solyc03g062890	Solyc04g011530					Solyc08g062190	Solyc05g054720
	Solyc12g096400	Solyc03g118540	Solyc03g033560	Solyc04g078520					Solyc07g005430	Solyc03g063040	Solyc04g012040					Solyc08g062600	Solyc05g054740
	Solyc12g096500	Solyc03g118550	Solyc03g033600	Solyc04g078540					Solyc07g005660	Solyc03g063110	Solyc04g014560					Solyc08g062840	Solyc05g054760
	Solyc12g096640	Solyc03g118560	Solyc03g033620	Solyc04g078780					Solyc07g005690	Solyc03g063280	Solyc04g014710					Solyc08g065250	Solyc05g054770
	Solyc12g098820	Solyc03g118640	Solyc03g034180	Solyc04g078820					Solyc07g005730	Solyc03g063320	Solyc04g014810					Solyc08g065430	Solyc05g055160
	Solyc12g099410	Solyc03g118710	Solyc03g034190	Solyc04g078830					Solyc07g006020	Solyc03g063340	Solyc04g014870					Solyc08g065470	Solyc05g055180
	Solyc12g099510	Solyc03g119110	Solyc03g034230	Solyc04g078850					Solyc07g006270	Solyc03g063350	Solyc04g015180					Solyc08g065840	Solyc05g055230
		Solyc03g119130	Solyc03g043600	Solyc04g078890					Solyc07g006380	Solyc03g063560	Solyc04g015200					Solyc08g066170	Solyc05g055240
		Solyc03g119210	Solyc03g043720	Solyc04g078920					Solyc07g006720	Solyc03g064030	Solyc04g015760					Solyc08g067930	Solyc05g055250
		Solyc03g119330	Solyc03g043760	Solyc04g078940					Solyc07g007040	Solyc03g071690	Solyc04g015830					Solyc08g068050	Solyc05g055480
		Solyc03g119400	Solyc03g044020	Solyc04g079160					Solyc07g007250	Solyc03g071750	Solyc04g015980					Solyc08g068180	Solyc05g055650
		Solyc03g119440	Solyc03g044140	Solyc04g079280					Solyc07g007370	Solyc03g078230	Solyc04g016130					Solyc08g068290	Solyc05g055750
		Solyc03g119640	Solyc03g044270	Solyc04g079430					Solyc07g007380	Solyc03g078350	Solyc04g016380					Solyc08g068530	Solyc05g055800
		Solyc03g119690	Solyc03g044330	Solyc04g079720					Solyc07g007450	Solyc03g078420	Solyc04g016520					Solyc08g068840	Solyc05g055920
		Solyc03g119970	Solyc03g044380	Solyc04g079920					Solyc07g007750	Solyc03g078570	Solyc04g017690					Solyc08g069080	Solyc05g055980
		Solyc03g119980	Solyc03g046350	Solyc04g079980					Solyc07g007970	Solyc03g079920	Solyc04g024340					Solyc08g069180	Solyc05g056060
		Solyc03g120000	Solyc03g046450	Solyc04g080050					Solyc07g008050	Solyc03g080050	Solyc04g024520					Solyc08g074280	Solyc05g056130
		Solyc03g120150	Solyc03g046570	Solyc04g080100					Solyc07g008720	Solyc03g080100	Solyc04g024710					Solyc08g074360	Solyc05g056220
		Solyc03g120250	Solyc03g051950	Solyc04g080140					Solyc07g009490	Solyc03g080140	Solyc04g025300					Solyc08g075020	Solyc05g056240
		Solyc03g120310	Solyc03g051960	Solyc04g080240					Solyc07g014640	Solyc03g080170	Solyc04g025670					Solyc08g075370	Solyc05g056290
		Solyc03g120330	Solyc03g058350	Solyc04g080350					Solyc07g016170	Solyc03g082500	Solyc04g025990					Solyc08g075440	Solyc05g056320
		Solyc03g120360	Solyc03g058380	Solyc04g080610					Solyc07g016180	Solyc03g082590	Solyc04g026350					Solyc08g075730	Solyc05g056420
		Solyc03g120420	Solyc03g058880	Solyc04g080670					Solyc07g017230	Solyc03g082600	Solyc04g040200					Solyc08g075810	Solyc05g056460
		Solyc03g120430	Solyc03g059020	Solyc04g080700					Solyc07g017290	Solyc03g082610	Solyc04g045480					Solyc08g075850	Solyc06g005080
		Solyc03g120450	Solyc03g062700	Solyc04g080740					Solyc07g021750	Solyc03g082630	Solyc04g045590					Solyc08g076080	Solyc06g005240
		Solyc03g120540	Solyc03g062830	Solyc04g080810					Solyc07g022790	Solyc03g082680	Solyc04g045600					Solyc08g076460	Solyc06g005260
		Solyc03g120640	Solyc03g062890	Solyc04g080850					Solyc07g025390	Solyc03g082710	Solyc04g045650					Solyc08g076920	Solyc06g005570
		Solyc03g120800	Solyc03g063240	Solyc04g080880					Solyc07g025520	Solyc03g082820	Solyc04g045660					Solyc08g077260	Solyc06g005580
		Solyc03g120940	Solyc03g063280	Solyc04g080930					Solyc07g032080	Solyc03g082890	Solyc04g047770					Solyc08g077310	Solyc06g005910
		Solyc03g121160	Solyc03g063290	Solyc04g081030					Solyc07g032100	Solyc03g083020	Solyc04g048950					Solyc08g077360	Solyc06g007110
		Solyc03g121320	Solyc03g063320	Solyc04g081200					Solyc07g032150	Solyc03g083070	Solyc04g049350					Solyc08g077680	Solyc06g007190
		Solyc03g121360	Solyc03g063340	Solyc04g081280					Solyc07g032250	Solyc03g083090	Solyc04g049630					Solyc08g077700	Solyc06g007320
		Solyc03g121440	Solyc03g063880	Solyc04g081310					Solyc07g039380	Solyc03g083240	Solyc04g049690					Solyc08g077920	Solyc06g007330
		Solyc03g121500	Solyc03g065340	Solyc04g081360					Solyc07g039550	Solyc03g083250	Solyc04g049720					Solyc08g078530	Solyc06g007340
		Solyc03g121560	Solyc03g078160	Solyc04g081400					Solyc07g040780	Solyc03g083280	Solyc04g049760					Solyc08g078580	Solyc06g007440
		Solyc03g121580	Solyc03g078350	Solyc04g081580					Solyc07g041200	Solyc03g083490	Solyc04g049840					Solyc08g078630	Solyc06g007470
		Solyc03g121590	Solyc03g078380	Solyc04g081630					Solyc07g041340	Solyc03g083530	Solyc04g050480					Solyc08g078690	Solyc06g007520
		Solyc03g121800	Solyc03g078520	Solyc04g081730					Solyc07g041970	Solyc03g083970	Solyc04g051120					Solyc08g080690	Solyc06g007540
		Solyc03g121840	Solyc03g078570	Solyc04g081850					Solyc07g042450	Solyc03g093210	Solyc04g051310					Solyc08g082390	Solyc06g007620
		Solyc03g121850	Solyc03g079940	Solyc04g081870					Solyc07g042500	Solyc03g093220	Solyc04g051570					Solyc08g082450	Solyc06g007880
		Solyc03g121990	Solyc03g080090	Solyc04g081880					Solyc07g042620	Solyc03g093230	Solyc04g051800					Solyc08g082540	Solyc06g008170
		Solyc03g122090	Solyc03g081320	Solyc04g082130					Solyc07g042630	Solyc03g093300	Solyc04g051850					Solyc08g082580	Solyc06g008320
		Solyc03g122120	Solyc03g082350	Solyc04g082290					Solyc07g042830	Solyc03g093430	Solyc04g053080					Solyc08g082740	Solyc06g008340
		Solyc03g122180	Solyc03g082390	Solyc04g082310					Solyc07g042900	Solyc03g093500	Solyc04g054180					Solyc08g082760	Solyc06g008630
		Solyc03g123390	Solyc03g082500	Solyc04g082330					Solyc07g043510	Solyc03g093690	Solyc04g054330					Solyc08g082850	Solyc06g008640
		Solyc03g123570	Solyc03g082530	Solyc04g082390					Solyc07g043550	Solyc03g093700	Solyc04g054410					Solyc08g082990	Solyc06g008650
		Solyc03g123620	Solyc03g082580	Solyc04g082530					Solyc07g045070	Solyc03g093970	Solyc04g056350					Solyc08g083070	Solyc06g008680
		Solyc03g123630	Solyc03g082590	Solyc04g082720					Solyc07g045200	Solyc03g094080	Solyc04g056370					Solyc08g083290	Solyc06g009240
		Solyc03g123870	Solyc03g082680	Solyc04g082760					Solyc07g045220	Solyc03g095220	Solyc04g057880					Solyc09g005210	Solyc06g009540
		Solyc03g123900	Solyc03g082700	Solyc04g082820					Solyc07g045290	Solyc03g095360	Solyc04g057990					Solyc09g005700	Solyc06g009550
		Solyc03g123920	Solyc03g082720	Solyc04g082880					Solyc07g045430	Solyc03g095410	Solyc04g058090					Solyc09g005890	Solyc06g011520
		Solyc03g124040	Solyc03g082810	Solyc04g082890					Solyc07g047720	Solyc03g095470	Solyc04g058140					Solyc09g005930	Solyc06g011590
		Solyc03g124060	Solyc03g082880	Solyc04g082910					Solyc07g049200	Solyc03g095600	Solyc04g063280					Solyc09g005980	Solyc06g018050
		Solyc04g005080	Solyc03g083010	Solyc05g005250					Solyc07g049440	Solyc03g095730	Solyc04g064480					Solyc09g007230	Solyc06g030530
		Solyc04g005690	Solyc03g083020	Solyc05g005490					Solyc07g049480	Solyc03g096000	Solyc04g064800					Solyc09g007350	Solyc06g034030
		Solyc04g005920	Solyc03g083070	Solyc05g005990					Solyc07g049600	Solyc03g096360	Solyc04g064830					Solyc09g007490	Solyc06g034160
		Solyc04g007110	Solyc03g083090	Solyc05g006100					Solyc07g049710	Solyc03g096670	Solyc04g071180					Solyc09g007940	Solyc06g034330
		Solyc04g007440	Solyc03g083240	Solyc05g006240					Solyc07g051840	Solyc03g096810	Solyc04g071290					Solyc09g008140	Solyc06g035520
		Solyc04g007840	Solyc03g083280	Solyc05g006320					Solyc07g052340	Solyc03g096840	Solyc04g071310					Solyc09g008410	Solyc06g036050
		Solyc04g007860	Solyc03g083310	Solyc05g006540					Solyc07g052570	Solyc03g096920	Solyc04g071440					Solyc09g008450	Solyc06g036130
		Solyc04g007970	Solyc03g083360	Solyc05g006880					Solyc07g052630	Solyc03g096950	Solyc04g071510					Solyc09g008780	Solyc06g036180
		Solyc04g007990	Solyc03g083420	Solyc05g006960					Solyc07g052640	Solyc03g096960	Solyc04g071730					Solyc09g009010	Solyc06g043170
		Solyc04g008040	Solyc03g083520	Solyc05g007050					Solyc07g052980	Solyc03g097010	Solyc04g071800					Solyc09g009080	Solyc06g050120
		Solyc04g008240	Solyc03g083530	Solyc05g007070					Solyc07g053040	Solyc03g097060	Solyc04g071860					Solyc09g009170	Solyc06g051620
		Solyc04g008280	Solyc03g083550	Solyc05g007560					Solyc07g053060	Solyc03g097140	Solyc04g071880					Solyc09g009180	Solyc06g052060
		Solyc04g008420	Solyc03g083980	Solyc05g007840					Solyc07g053150	Solyc03g097160	Solyc04g071990					Solyc09g009690	Solyc06g053190
		Solyc04g008520	Solyc03g093140	Solyc05g007960					Solyc07g053560	Solyc03g097200	Solyc04g072010					Solyc09g009780	Solyc06g053200
		Solyc04g008550	Solyc03g093230	Solyc05g008010					Solyc07g053780	Solyc03g097230	Solyc04g072390					Solyc09g010410	Solyc06g053230
		Solyc04g008590	Solyc03g093310	Solyc05g008260					Solyc07g053920	Solyc03g097250	Solyc04g072570					Solyc09g010440	Solyc06g053310
		Solyc04g008650	Solyc03g093500	Solyc05g008280					Solyc07g054160	Solyc03g097260	Solyc04g072650					Solyc09g010720	Solyc06g053320
		Solyc04g008720	Solyc03g093700	Solyc05g008390					Solyc07g054450	Solyc03g097300	Solyc04g072670					Solyc09g010950	Solyc06g053350
		Solyc04g008730	Solyc03g095180	Solyc05g008520					Solyc07g054550	Solyc03g097310	Solyc04g072860					Solyc09g011740	Solyc06g053430
		Solyc04g008840	Solyc03g095360	Solyc05g008580					Solyc07g055040	Solyc03g097350	Solyc04g072880					Solyc09g013140	Solyc06g053530
		Solyc04g008890	Solyc03g095410	Solyc05g008610					Solyc07g055150	Solyc03g097360	Solyc04g073980					Solyc09g014170	Solyc06g053740
		Solyc04g009200	Solyc03g095710	Solyc05g008630					Solyc07g055660	Solyc03g097370	Solyc04g074130					Solyc09g015530	Solyc06g053750
		Solyc04g009300	Solyc03g095730	Solyc05g008830					Solyc07g055850	Solyc03g097380	Solyc04g074270					Solyc09g015670	Solyc06g053990
		Solyc04g009340	Solyc03g095760	Solyc05g008920					Solyc07g056010	Solyc03g097630	Solyc04g074560					Solyc09g016940	Solyc06g054000
		Solyc04g009350	Solyc03g095840	Solyc05g009020					Solyc07g056130	Solyc03g097640	Solyc04g074730					Solyc09g018450	Solyc06g054250
		Solyc04g009510	Solyc03g096000	Solyc05g009030					Solyc07g056230	Solyc03g097680	Solyc04g074760					Solyc09g018630	Solyc06g054330
		Solyc04g009530	Solyc03g096080	Solyc05g009150					Solyc07g056560	Solyc03g097700	Solyc04g074800					Solyc09g018660	Solyc06g054480
		Solyc04g009650	Solyc03g096670	Solyc05g009160					Solyc07g062140	Solyc03g097830	Solyc04g076050					Solyc09g018730	Solyc06g054540
		Solyc04g009700	Solyc03g096810	Solyc05g009220					Solyc07g062210	Solyc03g097970	Solyc04g076110					Solyc09g030390	Solyc06g054550
		Solyc04g009920	Solyc03g096860	Solyc05g009290					Solyc07g062310	Solyc03g098050	Solyc04g076180					Solyc09g031580	Solyc06g059790
		Solyc04g009960	Solyc03g096880	Solyc05g009840					Solyc07g062540	Solyc03g098130	Solyc04g076250					Solyc09g031690	Solyc06g060240
		Solyc04g010000	Solyc03g096920	Solyc05g009860					Solyc07g063150	Solyc03g098150	Solyc04g076310					Solyc09g031970	Solyc06g060460
		Solyc04g010090	Solyc03g096930	Solyc05g010250					Solyc07g063240	Solyc03g098160	Solyc04g076360					Solyc09g055250	Solyc06g060550
		Solyc04g010110	Solyc03g096940	Solyc05g010280					Solyc07g064010	Solyc03g098220	Solyc04g076400					Solyc09g055350	Solyc06g060570
		Solyc04g010120	Solyc03g096960	Solyc05g010300					Solyc07g064160	Solyc03g098230	Solyc04g076430					Solyc09g055880	Solyc06g060600
		Solyc04g010250	Solyc03g097140	Solyc05g010340					Solyc07g064200	Solyc03g098470	Solyc04g076530					Solyc09g057650	Solyc06g060790
		Solyc04g011350	Solyc03g097160	Solyc05g010480					Solyc07g064280	Solyc03g098590	Solyc04g076580					Solyc09g059620	Solyc06g060810
		Solyc04g011400	Solyc03g097170	Solyc05g010500					Solyc07g064470	Solyc03g098600	Solyc04g076620					Solyc09g061320	Solyc06g061020
		Solyc04g011500	Solyc03g097200	Solyc05g010540					Solyc07g064500	Solyc03g104810	Solyc04g076870					Solyc09g063020	Solyc06g061050
		Solyc04g012030	Solyc03g097210	Solyc05g011930					Solyc07g064550	Solyc03g110870	Solyc04g077130					Solyc09g064860	Solyc06g061150
		Solyc04g012180	Solyc03g097230	Solyc05g012010					Solyc07g064590	Solyc03g110920	Solyc04g077680					Solyc09g065020	Solyc06g062500
		Solyc04g014570	Solyc03g097250	Solyc05g012080					Solyc07g064630	Solyc03g111010	Solyc04g078000					Solyc09g065520	Solyc06g062690
		Solyc04g014760	Solyc03g097260	Solyc05g012090					Solyc07g064690	Solyc03g111090	Solyc04g078420					Solyc09g065640	Solyc06g062770
		Solyc04g014870	Solyc03g097280	Solyc05g012450					Solyc07g065040	Solyc03g111180	Solyc04g078460					Solyc09g065810	Solyc06g062790
		Solyc04g015100	Solyc03g097290	Solyc05g012460					Solyc07g065070	Solyc03g111200	Solyc04g078680					Solyc09g065860	Solyc06g062940
		Solyc04g015180	Solyc03g097300	Solyc05g012540					Solyc07g065130	Solyc03g111230	Solyc04g078760					Solyc09g065920	Solyc06g063030
		Solyc04g015290	Solyc03g097340	Solyc05g012620					Solyc07g065140	Solyc03g111270	Solyc04g078780					Solyc09g065950	Solyc06g063150
		Solyc04g015340	Solyc03g097360	Solyc05g012650					Solyc07g065350	Solyc03g111570	Solyc04g078890					Solyc09g066140	Solyc06g063220
		Solyc04g015390	Solyc03g097450	Solyc05g012770					Solyc07g065890	Solyc03g111590	Solyc04g078940					Solyc09g074110	Solyc06g063320
		Solyc04g015450	Solyc03g097630	Solyc05g013130					Solyc07g065940	Solyc03g111660	Solyc04g079000					Solyc09g074620	Solyc06g064480
		Solyc04g015560	Solyc03g097640	Solyc05g013240					Solyc07g066210	Solyc03g111730	Solyc04g079740					Solyc09g074800	Solyc06g064550
		Solyc04g015570	Solyc03g097680	Solyc05g013340					Solyc07g066350	Solyc03g111830	Solyc04g079790					Solyc09g074870	Solyc06g064660
		Solyc04g015620	Solyc03g097950	Solyc05g013370					Solyc07g066440	Solyc03g111840	Solyc04g079900					Solyc09g074910	Solyc06g064910
		Solyc04g015690	Solyc03g098110	Solyc05g013490					Solyc07g066630	Solyc03g112050	Solyc04g079920					Solyc09g074930	Solyc06g065180
		Solyc04g015760	Solyc03g098120	Solyc05g013780					Solyc07g066640	Solyc03g112080	Solyc04g079930					Solyc09g075010	Solyc06g065270
		Solyc04g016080	Solyc03g098140	Solyc05g013820					Solyc07g066660	Solyc03g112230	Solyc04g080020					Solyc09g075080	Solyc06g065320
		Solyc04g016240	Solyc03g098150	Solyc05g013960					Solyc08g005210	Solyc03g112270	Solyc04g080140					Solyc09g075180	Solyc06g065370
		Solyc04g016260	Solyc03g098220	Solyc05g013990					Solyc08g005290	Solyc03g112360	Solyc04g080160					Solyc09g075290	Solyc06g065570
		Solyc04g016400	Solyc03g098230	Solyc05g014110					Solyc08g005330	Solyc03g112530	Solyc04g080240					Solyc09g075800	Solyc06g065740
		Solyc04g016440	Solyc03g098240	Solyc05g014130					Solyc08g005520	Solyc03g112570	Solyc04g080280					Solyc09g075850	Solyc06g065930
		Solyc04g016520	Solyc03g098280	Solyc05g014510					Solyc08g005990	Solyc03g112600	Solyc04g080440					Solyc09g076040	Solyc06g065950
		Solyc04g024340	Solyc03g098330	Solyc05g014530					Solyc08g006070	Solyc03g112710	Solyc04g080470					Solyc09g076050	Solyc06g066190
		Solyc04g025300	Solyc03g098590	Solyc05g014790					Solyc08g006080	Solyc03g112720	Solyc04g080610					Solyc09g082650	Solyc06g066570
		Solyc04g025400	Solyc03g098630	Solyc05g014970					Solyc08g006090	Solyc03g112770	Solyc04g080680					Solyc09g082990	Solyc06g066610
		Solyc04g025880	Solyc03g098680	Solyc05g015070					Solyc08g006120	Solyc03g112830	Solyc04g080870					Solyc09g083180	Solyc06g066660
		Solyc04g025940	Solyc03g110920	Solyc05g015500					Solyc08g006180	Solyc03g112870	Solyc04g080950					Solyc09g090310	Solyc06g066690
		Solyc04g025990	Solyc03g111160	Solyc05g015710					Solyc08g006440	Solyc03g112900	Solyc04g081030					Solyc09g090350	Solyc06g066760
		Solyc04g026030	Solyc03g111180	Solyc05g015820					Solyc08g006620	Solyc03g112910	Solyc04g081050					Solyc09g090510	Solyc06g067890
		Solyc04g045480	Solyc03g111310	Solyc05g015920					Solyc08g006820	Solyc03g113000	Solyc04g081190					Solyc09g090610	Solyc06g067920
		Solyc04g045530	Solyc03g111330	Solyc05g018130					Solyc08g006910	Solyc03g113020	Solyc04g081260					Solyc09g090660	Solyc06g068010
		Solyc04g045570	Solyc03g111340	Solyc05g018150					Solyc08g006920	Solyc03g113060	Solyc04g081280					Solyc09g090720	Solyc06g068080
		Solyc04g045600	Solyc03g111380	Solyc05g018590					Solyc08g007120	Solyc03g113220	Solyc04g081420					Solyc09g090820	Solyc06g068150
		Solyc04g049010	Solyc03g111570	Solyc05g018810					Solyc08g007200	Solyc03g113360	Solyc04g081430					Solyc09g091030	Solyc06g068470
		Solyc04g049330	Solyc03g111590	Solyc05g023680					Solyc08g007320	Solyc03g113400	Solyc04g081500					Solyc09g091080	Solyc06g069130
		Solyc04g049390	Solyc03g111640	Solyc05g023710					Solyc08g007340	Solyc03g113510	Solyc04g081580					Solyc09g091190	Solyc06g069280
		Solyc04g049410	Solyc03g111660	Solyc05g023820					Solyc08g007380	Solyc03g113700	Solyc04g081650					Solyc09g091480	Solyc06g069320
		Solyc04g049550	Solyc03g111700	Solyc05g024010					Solyc08g007390	Solyc03g113730	Solyc04g081730					Solyc09g091590	Solyc06g069370
		Solyc04g049630	Solyc03g111720	Solyc05g025510					Solyc08g007800	Solyc03g114070	Solyc04g081820					Solyc09g091600	Solyc06g069490
		Solyc04g049760	Solyc03g111790	Solyc05g026510					Solyc08g008230	Solyc03g114500	Solyc04g081870					Solyc09g091820	Solyc06g069530
		Solyc04g049850	Solyc03g111830	Solyc05g032660					Solyc08g008310	Solyc03g114510	Solyc04g082020					Solyc09g091840	Solyc06g069620
		Solyc04g050470	Solyc03g111840	Solyc05g032750					Solyc08g008510	Solyc03g114520	Solyc04g082060					Solyc09g091980	Solyc06g069860
		Solyc04g050540	Solyc03g112060	Solyc05g041910					Solyc08g008650	Solyc03g114590	Solyc04g082130					Solyc09g092090	Solyc06g070920
		Solyc04g050770	Solyc03g112270	Solyc05g041920					Solyc08g014020	Solyc03g114680	Solyc04g082330					Solyc09g092210	Solyc06g070980
		Solyc04g051120	Solyc03g112290	Solyc05g043350					Solyc08g014420	Solyc03g114730	Solyc04g082450					Solyc09g092740	Solyc06g071020
		Solyc04g051150	Solyc03g112450	Solyc05g046120					Solyc08g014580	Solyc03g115110	Solyc04g082590					Solyc09g098040	Solyc06g071170
		Solyc04g051190	Solyc03g112520	Solyc05g048760					Solyc08g015680	Solyc03g115120	Solyc04g082680					Solyc09g098360	Solyc06g071190
		Solyc04g051200	Solyc03g112600	Solyc05g050670					Solyc08g016010	Solyc03g115150	Solyc04g082760					Solyc09g098540	Solyc06g071260
		Solyc04g051580	Solyc03g112670	Solyc05g050680					Solyc08g016090	Solyc03g115370	Solyc04g082820					Solyc10g005690	Solyc06g071430
		Solyc04g051590	Solyc03g112770	Solyc05g050840					Solyc08g016620	Solyc03g115460	Solyc04g082890					Solyc10g005730	Solyc06g071510
		Solyc04g051660	Solyc03g112820	Solyc05g051000					Solyc08g016750	Solyc03g115490	Solyc04g082950					Solyc10g006050	Solyc06g071530
		Solyc04g051700	Solyc03g112830	Solyc05g051050					Solyc08g022080	Solyc03g115520	Solyc05g005620					Solyc10g006220	Solyc06g072030
		Solyc04g051710	Solyc03g112860	Solyc05g051190					Solyc08g023440	Solyc03g115640	Solyc05g005770					Solyc10g006310	Solyc06g072140
		Solyc04g051860	Solyc03g112870	Solyc05g051520					Solyc08g023500	Solyc03g115700	Solyc05g005800					Solyc10g006340	Solyc06g072530
		Solyc04g054140	Solyc03g113000	Solyc05g051630					Solyc08g029160	Solyc03g115720	Solyc05g005880					Solyc10g006580	Solyc06g072610
		Solyc04g054300	Solyc03g113060	Solyc05g051790					Solyc08g029170	Solyc03g115810	Solyc05g006090					Solyc10g006600	Solyc06g072780
		Solyc04g054480	Solyc03g113270	Solyc05g052100					Solyc08g041850	Solyc03g115860	Solyc05g006100					Solyc10g006790	Solyc06g073020
		Solyc04g054740	Solyc03g113380	Solyc05g052140					Solyc08g042000	Solyc03g115870	Solyc05g006200					Solyc10g007040	Solyc06g073080
		Solyc04g054900	Solyc03g113400	Solyc05g052160					Solyc08g042140	Solyc03g115940	Solyc05g006400					Solyc10g007260	Solyc06g073310
		Solyc04g054930	Solyc03g113420	Solyc05g052180					Solyc08g045810	Solyc03g116020	Solyc05g006510					Solyc10g007350	Solyc06g073360
		Solyc04g054980	Solyc03g113520	Solyc05g052210					Solyc08g048240	Solyc03g116110	Solyc05g006580					Solyc10g007390	Solyc06g073430
		Solyc04g055180	Solyc03g113530	Solyc05g052270					Solyc08g048250	Solyc03g116140	Solyc05g006880					Solyc10g007590	Solyc06g073600
		Solyc04g056270	Solyc03g113660	Solyc05g052310					Solyc08g048540	Solyc03g116170	Solyc05g006910					Solyc10g008200	Solyc06g073700
		Solyc04g056280	Solyc03g113670	Solyc05g052580					Solyc08g059740	Solyc03g116340	Solyc05g006960					Solyc10g008300	Solyc06g073930
		Solyc04g056630	Solyc03g113730	Solyc05g052630					Solyc08g060860	Solyc03g116380	Solyc05g007020					Solyc10g008390	Solyc06g073950
		Solyc04g057890	Solyc03g114020	Solyc05g052700					Solyc08g061970	Solyc03g116390	Solyc05g007050					Solyc10g008560	Solyc06g074430
		Solyc04g057910	Solyc03g114070	Solyc05g052760					Solyc08g062620	Solyc03g116460	Solyc05g007060					Solyc10g008870	Solyc06g074490
		Solyc04g057920	Solyc03g114140	Solyc05g052810					Solyc08g062630	Solyc03g116490	Solyc05g007190					Solyc10g008990	Solyc06g075080
		Solyc04g057930	Solyc03g114280	Solyc05g052930					Solyc08g062780	Solyc03g116500	Solyc05g007280					Solyc10g011680	Solyc06g075400
		Solyc04g057950	Solyc03g114350	Solyc05g053040					Solyc08g062860	Solyc03g116550	Solyc05g007390					Solyc10g011740	Solyc06g075520
		Solyc04g063230	Solyc03g114370	Solyc05g053220					Solyc08g063010	Solyc03g116750	Solyc05g007540					Solyc10g011820	Solyc06g075550
		Solyc04g063280	Solyc03g114400	Solyc05g053290					Solyc08g063080	Solyc03g116810	Solyc05g007730					Solyc10g012210	Solyc06g075580
		Solyc04g064490	Solyc03g114520	Solyc05g053540					Solyc08g066820	Solyc03g117020	Solyc05g007960					Solyc10g017590	Solyc06g075590
		Solyc04g064560	Solyc03g114580	Solyc05g053710					Solyc08g067810	Solyc03g117040	Solyc05g008000					Solyc10g017650	Solyc06g075810
		Solyc04g064610	Solyc03g114590	Solyc05g053760					Solyc08g068250	Solyc03g117110	Solyc05g008010					Solyc10g017880	Solyc06g075830
		Solyc04g064680	Solyc03g114670	Solyc05g053880					Solyc08g068370	Solyc03g117250	Solyc05g008130					Solyc10g018050	Solyc06g075960
		Solyc04g064790	Solyc03g114680	Solyc05g054200					Solyc08g068380	Solyc03g117360	Solyc05g008180					Solyc10g018920	Solyc06g075990
		Solyc04g064810	Solyc03g114730	Solyc05g054260					Solyc08g068530	Solyc03g117510	Solyc05g008420					Solyc10g038000	Solyc06g076010
		Solyc04g064820	Solyc03g114940	Solyc05g054370					Solyc08g068810	Solyc03g117540	Solyc05g008470					Solyc10g044740	Solyc06g076090
		Solyc04g071140	Solyc03g114990	Solyc05g054590					Solyc08g068840	Solyc03g117590	Solyc05g008520					Solyc10g047360	Solyc06g076260
		Solyc04g071260	Solyc03g115050	Solyc05g054730					Solyc08g068930	Solyc03g117660	Solyc05g008630					Solyc10g049850	Solyc06g076410
		Solyc04g071320	Solyc03g115080	Solyc05g054810					Solyc08g074360	Solyc03g117720	Solyc05g008780					Solyc10g051330	Solyc06g076440
		Solyc04g071440	Solyc03g115140	Solyc05g054950					Solyc08g074500	Solyc03g117770	Solyc05g008810					Solyc10g052510	Solyc06g076780
		Solyc04g071560	Solyc03g115370	Solyc05g054960					Solyc08g075020	Solyc03g117780	Solyc05g008870					Solyc10g053900	Solyc06g076930
		Solyc04g071710	Solyc03g115410	Solyc05g055000					Solyc08g075080	Solyc03g117900	Solyc05g009020					Solyc10g054590	Solyc06g076950
		Solyc04g071880	Solyc03g115580	Solyc05g055160					Solyc08g075300	Solyc03g117930	Solyc05g009190					Solyc10g054820	Solyc06g076980
		Solyc04g071940	Solyc03g115630	Solyc05g055210					Solyc08g075370	Solyc03g117940	Solyc05g009220					Solyc10g054850	Solyc06g082170
		Solyc04g071980	Solyc03g115700	Solyc05g055240					Solyc08g075870	Solyc03g117970	Solyc05g009290					Solyc10g055240	Solyc06g082290
		Solyc04g072020	Solyc03g115720	Solyc05g055260					Solyc08g076080	Solyc03g118020	Solyc05g009540					Solyc10g074620	Solyc06g082620
		Solyc04g072060	Solyc03g115810	Solyc05g055300					Solyc08g076100	Solyc03g118110	Solyc05g009940					Solyc10g074800	Solyc06g082650
		Solyc04g072110	Solyc03g115940	Solyc05g055340					Solyc08g076120	Solyc03g118340	Solyc05g009980					Solyc10g074930	Solyc06g082670
		Solyc04g072220	Solyc03g115980	Solyc05g055470					Solyc08g076130	Solyc03g118350	Solyc05g010100					Solyc10g076450	Solyc06g082990
		Solyc04g072310	Solyc03g116140	Solyc05g055700					Solyc08g076460	Solyc03g118500	Solyc05g010120					Solyc10g076900	Solyc06g083210
		Solyc04g072410	Solyc03g116150	Solyc05g055800					Solyc08g076510	Solyc03g118530	Solyc05g010300					Solyc10g078570	Solyc06g083300
		Solyc04g072490	Solyc03g116170	Solyc05g055830					Solyc08g076580	Solyc03g118610	Solyc05g011930					Solyc10g078830	Solyc06g083380
		Solyc04g072640	Solyc03g116350	Solyc05g056020					Solyc08g076670	Solyc03g118650	Solyc05g012090					Solyc10g078960	Solyc06g083610
		Solyc04g072800	Solyc03g116600	Solyc05g056090					Solyc08g076740	Solyc03g118670	Solyc05g012130					Solyc10g079000	Solyc06g083780
		Solyc04g072860	Solyc03g116680	Solyc05g056110					Solyc08g076810	Solyc03g118680	Solyc05g012270					Solyc10g079010	Solyc06g084060
		Solyc04g072880	Solyc03g116750	Solyc05g056260					Solyc08g076920	Solyc03g118850	Solyc05g012290					Solyc10g079210	Solyc06g084170
		Solyc04g074220	Solyc03g116810	Solyc05g056290					Solyc08g077200	Solyc03g119280	Solyc05g012410					Solyc10g080580	Solyc06g084310
		Solyc04g074230	Solyc03g116840	Solyc05g056510					Solyc08g077350	Solyc03g119330	Solyc05g012460					Solyc10g080590	Solyc06g084360
		Solyc04g074250	Solyc03g116880	Solyc06g005110					Solyc08g077440	Solyc03g119360	Solyc05g012610					Solyc10g081170	Solyc06g084440
		Solyc04g074420	Solyc03g116900	Solyc06g005140					Solyc08g077460	Solyc03g119380	Solyc05g012710					Solyc10g081310	Solyc06g084500
		Solyc04g074640	Solyc03g116930	Solyc06g005200					Solyc08g077510	Solyc03g119480	Solyc05g012930					Solyc10g081430	Solyc06g084520
		Solyc04g074740	Solyc03g117030	Solyc06g005790					Solyc08g077730	Solyc03g119530	Solyc05g013170					Solyc10g081570	Solyc06g084530
		Solyc04g074750	Solyc03g117280	Solyc06g005810					Solyc08g077770	Solyc03g119640	Solyc05g013700					Solyc10g083270	Solyc07g005000
		Solyc04g074760	Solyc03g117360	Solyc06g005820					Solyc08g078070	Solyc03g119750	Solyc05g013780					Solyc10g083320	Solyc07g005040
		Solyc04g074770	Solyc03g117410	Solyc06g005860					Solyc08g078250	Solyc03g119790	Solyc05g013790					Solyc10g084350	Solyc07g005060
		Solyc04g074940	Solyc03g117430	Solyc06g005990					Solyc08g078270	Solyc03g119890	Solyc05g013820					Solyc10g084500	Solyc07g005360
		Solyc04g076010	Solyc03g117490	Solyc06g007210					Solyc08g078300	Solyc03g119970	Solyc05g014210					Solyc10g084740	Solyc07g005430
		Solyc04g076060	Solyc03g117510	Solyc06g007220					Solyc08g078310	Solyc03g119980	Solyc05g014650					Solyc10g086550	Solyc07g005510
		Solyc04g076080	Solyc03g117540	Solyc06g007360					Solyc08g078560	Solyc03g120000	Solyc05g014760					Solyc10g086670	Solyc07g005530
		Solyc04g076150	Solyc03g117580	Solyc06g007480					Solyc08g078580	Solyc03g120010	Solyc05g014970					Solyc11g005360	Solyc07g005690
		Solyc04g076230	Solyc03g117660	Solyc06g007530					Solyc08g078690	Solyc03g120240	Solyc05g014980					Solyc11g005450	Solyc07g005730
		Solyc04g076250	Solyc03g117670	Solyc06g007590					Solyc08g078740	Solyc03g120480	Solyc05g015220					Solyc11g005750	Solyc07g005860
		Solyc04g076290	Solyc03g117720	Solyc06g007700					Solyc08g079040	Solyc03g120490	Solyc05g015520					Solyc11g006290	Solyc07g006040
		Solyc04g076400	Solyc03g117740	Solyc06g007980					Solyc08g079080	Solyc03g120640	Solyc05g015630					Solyc11g006510	Solyc07g006150
		Solyc04g076420	Solyc03g117760	Solyc06g008010					Solyc08g079610	Solyc03g120700	Solyc05g015930					Solyc11g006540	Solyc07g006270
		Solyc04g076850	Solyc03g117780	Solyc06g008040					Solyc08g079700	Solyc03g120780	Solyc05g016030					Solyc11g007020	Solyc07g006580
		Solyc04g076870	Solyc03g117810	Solyc06g008110					Solyc08g080240	Solyc03g120820	Solyc05g016240					Solyc11g007910	Solyc07g006850
		Solyc04g077050	Solyc03g117870	Solyc06g008120					Solyc08g080570	Solyc03g120940	Solyc05g016330					Solyc11g008510	Solyc07g007380
		Solyc04g077120	Solyc03g117890	Solyc06g008150					Solyc08g080680	Solyc03g121010	Solyc05g017860					Solyc11g009090	Solyc07g007630
		Solyc04g077170	Solyc03g117900	Solyc06g008170					Solyc08g080740	Solyc03g121130	Solyc05g017940					Solyc11g010730	Solyc07g007960
		Solyc04g077230	Solyc03g117950	Solyc06g008200					Solyc08g081130	Solyc03g121210	Solyc05g018130					Solyc11g011010	Solyc07g008070
		Solyc04g077420	Solyc03g117960	Solyc06g008210					Solyc08g081270	Solyc03g121290	Solyc05g018300					Solyc11g011140	Solyc07g008350
		Solyc04g077430	Solyc03g117980	Solyc06g008220					Solyc08g081310	Solyc03g121310	Solyc05g018340					Solyc11g011200	Solyc07g008660
		Solyc04g077450	Solyc03g118110	Solyc06g008320					Solyc08g081320	Solyc03g121330	Solyc05g018390					Solyc11g011440	Solyc07g008840
		Solyc04g077460	Solyc03g118120	Solyc06g008850					Solyc08g081740	Solyc03g121380	Solyc05g018570					Solyc11g012080	Solyc07g009330
		Solyc04g077470	Solyc03g118170	Solyc06g008860					Solyc08g081820	Solyc03g121570	Solyc05g018810					Solyc11g012470	Solyc07g014640
		Solyc04g077590	Solyc03g118340	Solyc06g008940					Solyc08g082290	Solyc03g121580	Solyc05g025900					Solyc11g012880	Solyc07g014650
		Solyc04g077610	Solyc03g118510	Solyc06g009530					Solyc08g082390	Solyc03g121590	Solyc05g041200					Solyc11g013850	Solyc07g016200
		Solyc04g077660	Solyc03g118530	Solyc06g010200					Solyc08g082480	Solyc03g121630	Solyc05g041420					Solyc11g020850	Solyc07g017230
		Solyc04g077680	Solyc03g118670	Solyc06g018050					Solyc08g082700	Solyc03g121820	Solyc05g044480					Solyc11g020890	Solyc07g017400
		Solyc04g077780	Solyc03g118700	Solyc06g030530					Solyc08g082760	Solyc03g121830	Solyc05g047390					Solyc11g028010	Solyc07g017410
		Solyc04g077890	Solyc03g118750	Solyc06g033860					Solyc08g082830	Solyc03g121920	Solyc05g047450					Solyc11g039960	Solyc07g017430
		Solyc04g077900	Solyc03g118770	Solyc06g034080					Solyc08g082920	Solyc03g121950	Solyc05g048750					Solyc11g043120	Solyc07g017490
		Solyc04g077920	Solyc03g118800	Solyc06g034100					Solyc08g082980	Solyc03g121980	Solyc05g049960					Solyc11g044900	Solyc07g017500
		Solyc04g077980	Solyc03g118810	Solyc06g034160					Solyc08g083200	Solyc03g121990	Solyc05g050390					Solyc11g062260	Solyc07g017560
		Solyc04g078050	Solyc03g119080	Solyc06g034230					Solyc09g005320	Solyc03g122090	Solyc05g050530					Solyc11g062270	Solyc07g017750
		Solyc04g078090	Solyc03g119090	Solyc06g034390					Solyc09g005350	Solyc03g122180	Solyc05g050680					Solyc11g064830	Solyc07g018090
		Solyc04g078100	Solyc03g119160	Solyc06g035610					Solyc09g005360	Solyc03g122290	Solyc05g050820					Solyc11g065000	Solyc07g018270
		Solyc04g078130	Solyc03g119220	Solyc06g036580					Solyc09g005890	Solyc03g123440	Solyc05g050960					Solyc11g065270	Solyc07g022910
		Solyc04g078200	Solyc03g119280	Solyc06g048410					Solyc09g005910	Solyc03g123520	Solyc05g051330					Solyc11g065390	Solyc07g022920
		Solyc04g078390	Solyc03g119290	Solyc06g048540					Solyc09g005920	Solyc03g123660	Solyc05g051520					Solyc11g065400	Solyc07g026770
		Solyc04g078480	Solyc03g119320	Solyc06g048820					Solyc09g005960	Solyc03g123800	Solyc05g052160					Solyc11g068430	Solyc07g026960
		Solyc04g078510	Solyc03g119420	Solyc06g049020					Solyc09g007070	Solyc03g123880	Solyc05g052220					Solyc11g068490	Solyc07g032180
		Solyc04g078550	Solyc03g119480	Solyc06g050550					Solyc09g007130	Solyc03g123910	Solyc05g052580					Solyc11g068540	Solyc07g032220
		Solyc04g078590	Solyc03g119530	Solyc06g050570					Solyc09g007180	Solyc03g123960	Solyc05g052630					Solyc11g069320	Solyc07g039380
		Solyc04g078620	Solyc03g119610	Solyc06g050760					Solyc09g007940	Solyc03g123990	Solyc05g052760					Solyc11g069550	Solyc07g041160
		Solyc04g078690	Solyc03g119620	Solyc06g050880					Solyc09g008000	Solyc03g124040	Solyc05g052970					Solyc11g069910	Solyc07g041190
		Solyc04g078750	Solyc03g119650	Solyc06g050900					Solyc09g008160	Solyc03g124060	Solyc05g053220					Solyc11g070110	Solyc07g041280
		Solyc04g079140	Solyc03g119700	Solyc06g050990					Solyc09g008920	Solyc04g005010	Solyc05g053240					Solyc11g072160	Solyc07g041340
		Solyc04g079270	Solyc03g119720	Solyc06g051020					Solyc09g009280	Solyc04g005080	Solyc05g053250					Solyc11g072240	Solyc07g041730
		Solyc04g079360	Solyc03g119750	Solyc06g051080					Solyc09g009460	Solyc04g005450	Solyc05g053370					Solyc11g072420	Solyc07g041830
		Solyc04g079420	Solyc03g119760	Solyc06g051170					Solyc09g009690	Solyc04g005520	Solyc05g053390					Solyc11g072700	Solyc07g042080
		Solyc04g079550	Solyc03g119780	Solyc06g051420					Solyc09g009720	Solyc04g005530	Solyc05g053440					Solyc11g072960	Solyc07g042170
		Solyc04g079560	Solyc03g119790	Solyc06g051520					Solyc09g009750	Solyc04g005590	Solyc05g053540					Solyc12g005160	Solyc07g042450
		Solyc04g079840	Solyc03g120010	Solyc06g051720					Solyc09g009770	Solyc04g005680	Solyc05g053650					Solyc12g005270	Solyc07g042680
		Solyc04g079890	Solyc03g120120	Solyc06g051730					Solyc09g009780	Solyc04g005690	Solyc05g053720					Solyc12g005570	Solyc07g045150
		Solyc04g079930	Solyc03g120130	Solyc06g051920					Solyc09g009900	Solyc04g005900	Solyc05g053730					Solyc12g005780	Solyc07g045200
		Solyc04g079940	Solyc03g120240	Solyc06g051970					Solyc09g010090	Solyc04g006930	Solyc05g053770					Solyc12g005930	Solyc07g045290
		Solyc04g080230	Solyc03g120320	Solyc06g053190					Solyc09g010140	Solyc04g007020	Solyc05g053880					Solyc12g006010	Solyc07g047780
		Solyc04g080470	Solyc03g120340	Solyc06g053320					Solyc09g010300	Solyc04g007220	Solyc05g054600					Solyc12g006080	Solyc07g047800
		Solyc04g080680	Solyc03g120350	Solyc06g053330					Solyc09g010410	Solyc04g007230	Solyc05g054620					Solyc12g007150	Solyc07g047980
		Solyc04g080790	Solyc03g120480	Solyc06g053380					Solyc09g010800	Solyc04g007340	Solyc05g054670					Solyc12g007200	Solyc07g049140
		Solyc04g080890	Solyc03g120500	Solyc06g053400					Solyc09g010950	Solyc04g007350	Solyc05g054740					Solyc12g008700	Solyc07g049350
		Solyc04g081000	Solyc03g120610	Solyc06g053490					Solyc09g011230	Solyc04g007420	Solyc05g054880					Solyc12g008730	Solyc07g049360
		Solyc04g081040	Solyc03g120630	Solyc06g053600					Solyc09g011240	Solyc04g007520	Solyc05g054920					Solyc12g010350	Solyc07g049490
		Solyc04g081060	Solyc03g120670	Solyc06g053700					Solyc09g011320	Solyc04g007550	Solyc05g054940					Solyc12g010360	Solyc07g049710
		Solyc04g081160	Solyc03g120680	Solyc06g053910					Solyc09g011470	Solyc04g007560	Solyc05g054950					Solyc12g010390	Solyc07g052430
		Solyc04g081170	Solyc03g120700	Solyc06g054400					Solyc09g011670	Solyc04g007660	Solyc05g054960					Solyc12g013550	Solyc07g052640
		Solyc04g081210	Solyc03g120770	Solyc06g054410					Solyc09g013140	Solyc04g007710	Solyc05g054990					Solyc12g014070	Solyc07g052700
		Solyc04g081240	Solyc03g120810	Solyc06g054650					Solyc09g014350	Solyc04g007850	Solyc05g055060					Solyc12g014400	Solyc07g052920
		Solyc04g081330	Solyc03g120880	Solyc06g054690					Solyc09g015360	Solyc04g007970	Solyc05g055210					Solyc12g014560	Solyc07g053160
		Solyc04g081410	Solyc03g120900	Solyc06g060080					Solyc09g015670	Solyc04g008040	Solyc05g055340					Solyc12g015850	Solyc07g054140
		Solyc04g081420	Solyc03g121010	Solyc06g060120					Solyc09g016940	Solyc04g008380	Solyc05g055480					Solyc12g017430	Solyc07g054540
		Solyc04g081480	Solyc03g121020	Solyc06g060250					Solyc09g016950	Solyc04g008460	Solyc05g055630					Solyc12g017480	Solyc07g055080
		Solyc04g081500	Solyc03g121080	Solyc06g060260					Solyc09g018780	Solyc04g008530	Solyc05g055920					Solyc12g017520	Solyc07g055340
		Solyc04g081650	Solyc03g121210	Solyc06g060300					Solyc09g018790	Solyc04g008540	Solyc05g055980					Solyc12g018990	Solyc07g055850
		Solyc04g081900	Solyc03g121310	Solyc06g060370					Solyc09g031690	Solyc04g008600	Solyc05g056210					Solyc12g021360	Solyc07g056110
		Solyc04g081970	Solyc03g121410	Solyc06g060380					Solyc09g031750	Solyc04g008640	Solyc05g056250					Solyc12g027890	Solyc07g056350
		Solyc04g082000	Solyc03g121540	Solyc06g060390					Solyc09g031770	Solyc04g008700	Solyc05g056320					Solyc12g036200	Solyc07g056590
		Solyc04g082010	Solyc03g121570	Solyc06g060420					Solyc09g042260	Solyc04g008810	Solyc05g056340					Solyc12g038920	Solyc07g056630
		Solyc04g082160	Solyc03g121630	Solyc06g060550					Solyc09g048990	Solyc04g008840	Solyc05g056460					Solyc12g042380	Solyc07g061960
		Solyc04g082170	Solyc03g121720	Solyc06g060610					Solyc09g055310	Solyc04g008860	Solyc05g056480					Solyc12g042540	Solyc07g062600
		Solyc04g082210	Solyc03g121780	Solyc06g060890					Solyc09g055760	Solyc04g009140	Solyc05g056530					Solyc12g042900	Solyc07g062610
		Solyc04g082260	Solyc03g121820	Solyc06g060920					Solyc09g057660	Solyc04g009160	Solyc05g056590					Solyc12g044270	Solyc07g063010
		Solyc04g082580	Solyc03g121830	Solyc06g060930					Solyc09g057680	Solyc04g009190	Solyc06g005140					Solyc12g049420	Solyc07g063030
		Solyc04g082600	Solyc03g121880	Solyc06g061150					Solyc09g057920	Solyc04g009200	Solyc06g005250					Solyc12g049580	Solyc07g063050
		Solyc04g082620	Solyc03g121920	Solyc06g062350					Solyc09g063020	Solyc04g009310	Solyc06g005340					Solyc12g056100	Solyc07g063240
		Solyc04g082630	Solyc03g121960	Solyc06g062500					Solyc09g064630	Solyc04g009330	Solyc06g005370					Solyc12g088030	Solyc07g063250
		Solyc04g082640	Solyc03g121980	Solyc06g062510					Solyc09g064920	Solyc04g009340	Solyc06g005560					Solyc12g088950	Solyc07g063270
		Solyc04g082690	Solyc03g122040	Solyc06g062530					Solyc09g064930	Solyc04g009350	Solyc06g005570					Solyc12g088980	Solyc07g063400
		Solyc04g082790	Solyc03g122100	Solyc06g062770					Solyc09g065110	Solyc04g009410	Solyc06g005600					Solyc12g089110	Solyc07g063440
		Solyc05g005160	Solyc03g122250	Solyc06g062790					Solyc09g065130	Solyc04g009570	Solyc06g007110					Solyc12g089260	Solyc07g063540
		Solyc05g005170	Solyc03g122260	Solyc06g062850					Solyc09g065190	Solyc04g009650	Solyc06g007150					Solyc12g089290	Solyc07g063550
		Solyc05g005550	Solyc03g122290	Solyc06g062940					Solyc09g065370	Solyc04g009700	Solyc06g007250					Solyc12g089330	Solyc07g063590
		Solyc05g005560	Solyc03g122340	Solyc06g062980					Solyc09g065730	Solyc04g009770	Solyc06g007310					Solyc12g094450	Solyc07g063620
		Solyc05g005580	Solyc03g123530	Solyc06g063010					Solyc09g065950	Solyc04g009920	Solyc06g007320					Solyc12g094510	Solyc07g063890
		Solyc05g005710	Solyc03g123560	Solyc06g063030					Solyc09g065990	Solyc04g009990	Solyc06g007470					Solyc12g095790	Solyc07g064010
		Solyc05g005740	Solyc03g123660	Solyc06g063080					Solyc09g066410	Solyc04g010020	Solyc06g007600					Solyc12g095910	Solyc07g064040
		Solyc05g005760	Solyc03g123700	Solyc06g063090					Solyc09g066440	Solyc04g010070	Solyc06g007620					Solyc12g096060	Solyc07g064150
		Solyc05g005770	Solyc03g123730	Solyc06g063290					Solyc09g066470	Solyc04g010090	Solyc06g007690					Solyc12g096150	Solyc07g064200
		Solyc05g005780	Solyc03g123880	Solyc06g063310					Solyc09g072640	Solyc04g010110	Solyc06g007710					Solyc12g096340	Solyc07g064270
		Solyc05g005950	Solyc03g123890	Solyc06g063390					Solyc09g074050	Solyc04g010220	Solyc06g007800					Solyc12g096420	Solyc07g064510
		Solyc05g006340	Solyc03g123980	Solyc06g064810					Solyc09g074360	Solyc04g010230	Solyc06g007880					Solyc12g097040	Solyc07g064740
		Solyc05g006420	Solyc03g123990	Solyc06g064830					Solyc09g074370	Solyc04g010240	Solyc06g007990					Solyc12g098390	Solyc07g064900
		Solyc05g006590	Solyc03g124010	Solyc06g064890					Solyc09g074680	Solyc04g011350	Solyc06g008010					Solyc12g098470	Solyc07g065010
		Solyc05g006640	Solyc03g124030	Solyc06g065180					Solyc09g074870	Solyc04g011400	Solyc06g008020					Solyc12g098680	Solyc07g065030
		Solyc05g006660	Solyc04g005280	Solyc06g065200					Solyc09g074940	Solyc04g011510	Solyc06g008150					Solyc12g099030	Solyc07g065140
		Solyc05g006680	Solyc04g005290	Solyc06g065460					Solyc09g075040	Solyc04g011580	Solyc06g008170						Solyc07g065280
		Solyc05g006760	Solyc04g005330	Solyc06g065640					Solyc09g075080	Solyc04g011620	Solyc06g008200						Solyc07g065480
		Solyc05g006780	Solyc04g005420	Solyc06g065670					Solyc09g075120	Solyc04g011650	Solyc06g008220						Solyc07g065590
		Solyc05g007020	Solyc04g005480	Solyc06g065680					Solyc09g075210	Solyc04g012170	Solyc06g008320						Solyc07g065630
		Solyc05g007030	Solyc04g005490	Solyc06g065700					Solyc09g075220	Solyc04g014250	Solyc06g008860						Solyc07g065740
		Solyc05g007120	Solyc04g005580	Solyc06g065840					Solyc09g075490	Solyc04g014270	Solyc06g008880						Solyc07g066090
		Solyc05g007140	Solyc04g005590	Solyc06g066330					Solyc09g082150	Solyc04g014370	Solyc06g008940						Solyc07g066220
		Solyc05g007160	Solyc04g005650	Solyc06g066400					Solyc09g082380	Solyc04g014380	Solyc06g008960						Solyc07g066380
		Solyc05g007200	Solyc04g005860	Solyc06g066550					Solyc09g082470	Solyc04g014390	Solyc06g009170						Solyc07g066520
		Solyc05g007270	Solyc04g005900	Solyc06g066640					Solyc09g082750	Solyc04g014430	Solyc06g009240						Solyc07g066620
		Solyc05g007440	Solyc04g006930	Solyc06g066760					Solyc09g082780	Solyc04g014490	Solyc06g009630						Solyc07g066630
		Solyc05g007660	Solyc04g007010	Solyc06g066790					Solyc09g082950	Solyc04g014570	Solyc06g009750						Solyc08g005210
		Solyc05g007800	Solyc04g007020	Solyc06g067890					Solyc09g083320	Solyc04g014670	Solyc06g018110						Solyc08g005380
		Solyc05g007990	Solyc04g007220	Solyc06g067960					Solyc09g084490	Solyc04g014680	Solyc06g030580						Solyc08g005910
		Solyc05g008090	Solyc04g007260	Solyc06g068010					Solyc09g089510	Solyc04g014700	Solyc06g034110						Solyc08g006000
		Solyc05g008200	Solyc04g007340	Solyc06g068140					Solyc09g089670	Solyc04g014800	Solyc06g034160						Solyc08g006060
		Solyc05g008230	Solyc04g007370	Solyc06g068280					Solyc09g090070	Solyc04g014820	Solyc06g034220						Solyc08g006070
		Solyc05g008270	Solyc04g007520	Solyc06g068400					Solyc09g090110	Solyc04g015020	Solyc06g035430						Solyc08g006080
		Solyc05g008320	Solyc04g007560	Solyc06g068470					Solyc09g090410	Solyc04g015100	Solyc06g035460						Solyc08g006290
		Solyc05g008350	Solyc04g007580	Solyc06g068500					Solyc09g090430	Solyc04g015170	Solyc06g035970						Solyc08g006430
		Solyc05g008420	Solyc04g007610	Solyc06g068760					Solyc09g090590	Solyc04g015290	Solyc06g036000						Solyc08g006440
		Solyc05g008450	Solyc04g007650	Solyc06g068770					Solyc09g090720	Solyc04g015300	Solyc06g036540						Solyc08g006460
		Solyc05g008590	Solyc04g007710	Solyc06g068820					Solyc09g091280	Solyc04g015350	Solyc06g036780						Solyc08g006960
		Solyc05g008760	Solyc04g008080	Solyc06g069020					Solyc09g091440	Solyc04g015450	Solyc06g043030						Solyc08g007150
		Solyc05g009130	Solyc04g008290	Solyc06g069210					Solyc09g091470	Solyc04g015570	Solyc06g043250						Solyc08g007860
		Solyc05g009300	Solyc04g008380	Solyc06g069310					Solyc09g091820	Solyc04g015580	Solyc06g048410						Solyc08g008120
		Solyc05g009420	Solyc04g008490	Solyc06g069370					Solyc09g092030	Solyc04g016160	Solyc06g048610						Solyc08g008190
		Solyc05g009600	Solyc04g008510	Solyc06g069410					Solyc09g098230	Solyc04g016240	Solyc06g049020						Solyc08g008220
		Solyc05g009680	Solyc04g008580	Solyc06g069560					Solyc09g098370	Solyc04g016370	Solyc06g049060						Solyc08g008290
		Solyc05g009870	Solyc04g008600	Solyc06g069760					Solyc09g098440	Solyc04g016440	Solyc06g050120						Solyc08g008330
		Solyc05g009930	Solyc04g008630	Solyc06g069770					Solyc09g098540	Solyc04g016530	Solyc06g050510						Solyc08g008670
		Solyc05g009970	Solyc04g008640	Solyc06g069790					Solyc09g098550	Solyc04g017610	Solyc06g051420						Solyc08g013680
		Solyc05g010120	Solyc04g008660	Solyc06g071160					Solyc09g098610	Solyc04g017680	Solyc06g051520						Solyc08g014020
		Solyc05g010150	Solyc04g008700	Solyc06g071200					Solyc10g005500	Solyc04g017710	Solyc06g051720						Solyc08g014340
		Solyc05g010260	Solyc04g008750	Solyc06g071230					Solyc10g005750	Solyc04g024510	Solyc06g051740						Solyc08g022210
		Solyc05g010400	Solyc04g008800	Solyc06g071260					Solyc10g005820	Solyc04g024590	Solyc06g051790						Solyc08g023270
		Solyc05g011970	Solyc04g008810	Solyc06g071300					Solyc10g005880	Solyc04g026030	Solyc06g051810						Solyc08g028990
		Solyc05g012120	Solyc04g008860	Solyc06g071450					Solyc10g006050	Solyc04g026100	Solyc06g051970						Solyc08g029160
		Solyc05g012150	Solyc04g009140	Solyc06g071460					Solyc10g006110	Solyc04g026280	Solyc06g052080						Solyc08g029240
		Solyc05g012160	Solyc04g009230	Solyc06g071510					Solyc10g006220	Solyc04g028560	Solyc06g053320						Solyc08g042140
		Solyc05g012330	Solyc04g009310	Solyc06g071580					Solyc10g006240	Solyc04g040160	Solyc06g053330						Solyc08g059660
		Solyc05g012380	Solyc04g009410	Solyc06g071720					Solyc10g006280	Solyc04g040170	Solyc06g053450						Solyc08g059740
		Solyc05g012510	Solyc04g009470	Solyc06g071770					Solyc10g006320	Solyc04g045430	Solyc06g053500						Solyc08g061090
		Solyc05g012790	Solyc04g009500	Solyc06g071890					Solyc10g006440	Solyc04g045620	Solyc06g053660						Solyc08g062200
		Solyc05g013050	Solyc04g009540	Solyc06g072050					Solyc10g006450	Solyc04g047750	Solyc06g053800						Solyc08g062640
		Solyc05g013510	Solyc04g009550	Solyc06g072160					Solyc10g006490	Solyc04g049010	Solyc06g053820						Solyc08g062860
		Solyc05g013580	Solyc04g009560	Solyc06g072250					Solyc10g006570	Solyc04g049120	Solyc06g054330						Solyc08g063010
		Solyc05g013730	Solyc04g009570	Solyc06g072380					Solyc10g006600	Solyc04g049330	Solyc06g054410						Solyc08g063070
		Solyc05g013740	Solyc04g009580	Solyc06g072450					Solyc10g006790	Solyc04g049490	Solyc06g054420						Solyc08g065160
		Solyc05g013750	Solyc04g009770	Solyc06g072740					Solyc10g006930	Solyc04g049550	Solyc06g054590						Solyc08g065330
		Solyc05g013910	Solyc04g009790	Solyc06g072800					Solyc10g006980	Solyc04g049660	Solyc06g059790						Solyc08g065480
		Solyc05g013980	Solyc04g009800	Solyc06g072820					Solyc10g007270	Solyc04g049710	Solyc06g059960						Solyc08g065610
		Solyc05g014000	Solyc04g009940	Solyc06g072830					Solyc10g007400	Solyc04g049770	Solyc06g059970						Solyc08g065880
		Solyc05g014200	Solyc04g009950	Solyc06g072980					Solyc10g007420	Solyc04g049790	Solyc06g060120						Solyc08g066030
		Solyc05g014340	Solyc04g010020	Solyc06g073060					Solyc10g007650	Solyc04g049850	Solyc06g060150						Solyc08g066440
		Solyc05g014370	Solyc04g010050	Solyc06g073170					Solyc10g007720	Solyc04g049970	Solyc06g060390						Solyc08g066750
		Solyc05g014390	Solyc04g010140	Solyc06g073200					Solyc10g008210	Solyc04g050040	Solyc06g060410						Solyc08g067480
		Solyc05g014710	Solyc04g011370	Solyc06g073240					Solyc10g008300	Solyc04g050240	Solyc06g060490						Solyc08g067760
		Solyc05g014980	Solyc04g011380	Solyc06g073310					Solyc10g008360	Solyc04g050470	Solyc06g060610						Solyc08g067810
		Solyc05g015050	Solyc04g011430	Solyc06g073320					Solyc10g008390	Solyc04g050510	Solyc06g060790						Solyc08g067880
		Solyc05g015150	Solyc04g011570	Solyc06g073330					Solyc10g008550	Solyc04g050780	Solyc06g060810						Solyc08g067950
		Solyc05g015160	Solyc04g011590	Solyc06g073500					Solyc10g008750	Solyc04g051150	Solyc06g060990						Solyc08g068060
		Solyc05g015530	Solyc04g011620	Solyc06g073510					Solyc10g008870	Solyc04g051350	Solyc06g061120						Solyc08g068300
		Solyc05g015950	Solyc04g011650	Solyc06g073550					Solyc10g008990	Solyc04g051370	Solyc06g062350						Solyc08g068340
		Solyc05g015980	Solyc04g012060	Solyc06g073620					Solyc10g009030	Solyc04g051670	Solyc06g062360						Solyc08g068370
		Solyc05g016030	Solyc04g014240	Solyc06g073630					Solyc10g009050	Solyc04g051700	Solyc06g062760						Solyc08g068380
		Solyc05g016240	Solyc04g014250	Solyc06g073640					Solyc10g009130	Solyc04g051860	Solyc06g062840						Solyc08g069020
		Solyc05g016310	Solyc04g014370	Solyc06g073670					Solyc10g009220	Solyc04g054140	Solyc06g062870						Solyc08g074410
		Solyc05g017890	Solyc04g014460	Solyc06g073790					Solyc10g009350	Solyc04g054320	Solyc06g063010						Solyc08g074500
		Solyc05g017950	Solyc04g014490	Solyc06g073800					Solyc10g011820	Solyc04g054400	Solyc06g063070						Solyc08g074750
		Solyc05g018180	Solyc04g014560	Solyc06g073840					Solyc10g017600	Solyc04g054470	Solyc06g063170						Solyc08g074890
		Solyc05g018500	Solyc04g014610	Solyc06g073900					Solyc10g017650	Solyc04g054490	Solyc06g063230						Solyc08g075300
		Solyc05g018620	Solyc04g014670	Solyc06g074210					Solyc10g017810	Solyc04g054710	Solyc06g063280						Solyc08g075420
		Solyc05g018700	Solyc04g014710	Solyc06g074300					Solyc10g037890	Solyc04g054810	Solyc06g064730						Solyc08g075540
		Solyc05g018750	Solyc04g014810	Solyc06g074530					Solyc10g037980	Solyc04g054820	Solyc06g064810						Solyc08g075890
		Solyc05g021390	Solyc04g015050	Solyc06g074850					Solyc10g038000	Solyc04g054890	Solyc06g064830						Solyc08g075940
		Solyc05g023740	Solyc04g015150	Solyc06g074980					Solyc10g039380	Solyc04g055200	Solyc06g064850						Solyc08g075970
		Solyc05g023750	Solyc04g015330	Solyc06g075160					Solyc10g045430	Solyc04g056340	Solyc06g064890						Solyc08g076360
		Solyc05g023760	Solyc04g015350	Solyc06g075360					Solyc10g048180	Solyc04g056390	Solyc06g065400						Solyc08g076390
		Solyc05g023800	Solyc04g015380	Solyc06g076010					Solyc10g049850	Solyc04g056430	Solyc06g065430						Solyc08g076420
		Solyc05g024290	Solyc04g015480	Solyc06g076040					Solyc10g050870	Solyc04g056590	Solyc06g065640						Solyc08g076540
		Solyc05g025910	Solyc04g015490	Solyc06g076260					Solyc10g051270	Solyc04g056630	Solyc06g065700						Solyc08g076660
		Solyc05g026140	Solyc04g015830	Solyc06g076340					Solyc10g052510	Solyc04g057870	Solyc06g065710						Solyc08g076670
		Solyc05g026310	Solyc04g016000	Solyc06g076360					Solyc10g053970	Solyc04g058070	Solyc06g065800						Solyc08g076740
		Solyc05g026540	Solyc04g016330	Solyc06g076390					Solyc10g054050	Solyc04g063290	Solyc06g065900						Solyc08g076940
		Solyc05g032760	Solyc04g016360	Solyc06g076440					Solyc10g054400	Solyc04g064490	Solyc06g066190						Solyc08g076990
		Solyc05g032850	Solyc04g016370	Solyc06g076590					Solyc10g054560	Solyc04g064500	Solyc06g066310						Solyc08g077220
		Solyc05g039950	Solyc04g016510	Solyc06g076620					Solyc10g054590	Solyc04g064510	Solyc06g066320						Solyc08g077240
		Solyc05g041200	Solyc04g017680	Solyc06g076790					Solyc10g054780	Solyc04g064520	Solyc06g066570						Solyc08g077460
		Solyc05g044450	Solyc04g017690	Solyc06g082100					Solyc10g054850	Solyc04g064560	Solyc06g066610						Solyc08g077500
		Solyc05g044480	Solyc04g024530	Solyc06g082160					Solyc10g061940	Solyc04g064700	Solyc06g066790						Solyc08g077720
		Solyc05g044620	Solyc04g024710	Solyc06g082170					Solyc10g061950	Solyc04g064810	Solyc06g066810						Solyc08g077750
		Solyc05g045660	Solyc04g024940	Solyc06g082390					Solyc10g062110	Solyc04g064820	Solyc06g068030						Solyc08g077770
		Solyc05g045670	Solyc04g025540	Solyc06g082510					Solyc10g074500	Solyc04g070990	Solyc06g068400						Solyc08g078250
		Solyc05g046300	Solyc04g025670	Solyc06g082610					Solyc10g074630	Solyc04g071050	Solyc06g068490						Solyc08g078430
		Solyc05g046320	Solyc04g025760	Solyc06g082620					Solyc10g074790	Solyc04g071320	Solyc06g069100						Solyc08g078480
		Solyc05g046360	Solyc04g026280	Solyc06g082660					Solyc10g074800	Solyc04g071330	Solyc06g069280						Solyc08g078860
		Solyc05g046390	Solyc04g026350	Solyc06g082670					Solyc10g074860	Solyc04g071470	Solyc06g069440						Solyc08g079040
		Solyc05g050090	Solyc04g026380	Solyc06g082680					Solyc10g074980	Solyc04g071550	Solyc06g069480						Solyc08g079180
		Solyc05g050230	Solyc04g040110	Solyc06g082710					Solyc10g076320	Solyc04g071690	Solyc06g069630						Solyc08g079450
		Solyc05g050320	Solyc04g040180	Solyc06g082800					Solyc10g076350	Solyc04g071750	Solyc06g069770						Solyc08g079500
		Solyc05g050480	Solyc04g040200	Solyc06g082900					Solyc10g076610	Solyc04g071760	Solyc06g070920						Solyc08g079610
		Solyc05g050490	Solyc04g045430	Solyc06g083060					Solyc10g077010	Solyc04g072110	Solyc06g070940						Solyc08g079660
		Solyc05g050580	Solyc04g045590	Solyc06g083110					Solyc10g077120	Solyc04g072140	Solyc06g071010						Solyc08g080110
		Solyc05g050720	Solyc04g045620	Solyc06g083220					Solyc10g078150	Solyc04g072290	Solyc06g071170						Solyc08g080190
		Solyc05g050800	Solyc04g047770	Solyc06g083270					Solyc10g078790	Solyc04g072410	Solyc06g071200						Solyc08g080420
		Solyc05g050980	Solyc04g049140	Solyc06g083300					Solyc10g078940	Solyc04g072440	Solyc06g071260						Solyc08g081040
		Solyc05g051080	Solyc04g049690	Solyc06g083310					Solyc10g079400	Solyc04g072510	Solyc06g071380						Solyc08g081200
		Solyc05g051400	Solyc04g049710	Solyc06g083380					Solyc10g079890	Solyc04g072530	Solyc06g071490						Solyc08g081240
		Solyc05g051560	Solyc04g049720	Solyc06g083470					Solyc10g079970	Solyc04g072560	Solyc06g071700						Solyc08g081340
		Solyc05g051620	Solyc04g049790	Solyc06g083510					Solyc10g080370	Solyc04g072640	Solyc06g071720						Solyc08g081580
		Solyc05g051700	Solyc04g049840	Solyc06g083520					Solyc10g080970	Solyc04g072660	Solyc06g071820						Solyc08g081700
		Solyc05g051850	Solyc04g049970	Solyc06g083530					Solyc10g081170	Solyc04g072780	Solyc06g071990						Solyc08g081820
		Solyc05g051970	Solyc04g050040	Solyc06g083540					Solyc10g081530	Solyc04g072890	Solyc06g072270						Solyc08g081900
		Solyc05g052020	Solyc04g050050	Solyc06g083620					Solyc10g081580	Solyc04g072910	Solyc06g072380						Solyc08g082020
		Solyc05g052110	Solyc04g050190	Solyc06g083830					Solyc10g081660	Solyc04g074090	Solyc06g072600						Solyc08g082060
		Solyc05g052120	Solyc04g050240	Solyc06g083890					Solyc10g081800	Solyc04g074100	Solyc06g072660						Solyc08g082440
		Solyc05g052240	Solyc04g050730	Solyc06g084000					Solyc10g081920	Solyc04g074140	Solyc06g073120						Solyc08g082480
		Solyc05g052260	Solyc04g050960	Solyc06g084460					Solyc10g081940	Solyc04g074150	Solyc06g073130						Solyc08g082700
		Solyc05g052320	Solyc04g051340	Solyc06g084500					Solyc10g083120	Solyc04g074240	Solyc06g073170						Solyc08g082920
		Solyc05g052510	Solyc04g051370	Solyc06g084530					Solyc10g083590	Solyc04g074250	Solyc06g073240						Solyc08g082970
		Solyc05g052540	Solyc04g051490	Solyc07g005020					Solyc10g083850	Solyc04g074480	Solyc06g073330						Solyc08g083110
		Solyc05g052710	Solyc04g051500	Solyc07g005050					Solyc10g084210	Solyc04g074490	Solyc06g073340						Solyc08g083140
		Solyc05g052780	Solyc04g051780	Solyc07g005210					Solyc10g084660	Solyc04g074550	Solyc06g073540						Solyc08g083200
		Solyc05g052920	Solyc04g051820	Solyc07g005300					Solyc10g084930	Solyc04g074580	Solyc06g073620						Solyc08g083300
		Solyc05g053060	Solyc04g051830	Solyc07g005340					Solyc10g085200	Solyc04g074690	Solyc06g073630						Solyc08g083330
		Solyc05g053230	Solyc04g051850	Solyc07g005430					Solyc10g085750	Solyc04g074900	Solyc06g073680						Solyc09g005310
		Solyc05g053280	Solyc04g053080	Solyc07g005450					Solyc10g085960	Solyc04g074910	Solyc06g073790						Solyc09g005320
		Solyc05g053310	Solyc04g053130	Solyc07g005510					Solyc10g086180	Solyc04g074940	Solyc06g073800						Solyc09g005360
		Solyc05g053360	Solyc04g054180	Solyc07g005590					Solyc10g086760	Solyc04g076090	Solyc06g073810						Solyc09g005470
		Solyc05g053410	Solyc04g054320	Solyc07g005750					Solyc11g005050	Solyc04g076210	Solyc06g073950						Solyc09g005920
		Solyc05g053500	Solyc04g054460	Solyc07g005880					Solyc11g005220	Solyc04g076230	Solyc06g074150						Solyc09g005950
		Solyc05g053550	Solyc04g054490	Solyc07g006150					Solyc11g005360	Solyc04g076290	Solyc06g074210						Solyc09g005960
		Solyc05g053650	Solyc04g054710	Solyc07g006180					Solyc11g005620	Solyc04g076300	Solyc06g074400						Solyc09g007340
		Solyc05g053830	Solyc04g054830	Solyc07g006570					Solyc11g005980	Solyc04g076320	Solyc06g074460						Solyc09g007500
		Solyc05g053870	Solyc04g054880	Solyc07g007060					Solyc11g006360	Solyc04g076340	Solyc06g074700						Solyc09g007530
		Solyc05g053900	Solyc04g054890	Solyc07g007110					Solyc11g006510	Solyc04g076350	Solyc06g074780						Solyc09g007540
		Solyc05g054080	Solyc04g054990	Solyc07g007210					Solyc11g006540	Solyc04g076390	Solyc06g074790						Solyc09g007700
		Solyc05g054090	Solyc04g055160	Solyc07g007360					Solyc11g006750	Solyc04g076670	Solyc06g075080						Solyc09g008000
		Solyc05g054110	Solyc04g056340	Solyc07g007380					Solyc11g006760	Solyc04g076830	Solyc06g075160						Solyc09g008100
		Solyc05g054120	Solyc04g056370	Solyc07g007430					Solyc11g006770	Solyc04g076850	Solyc06g075340						Solyc09g008160
		Solyc05g054190	Solyc04g056390	Solyc07g007450					Solyc11g006780	Solyc04g076890	Solyc06g075590						Solyc09g008230
		Solyc05g054220	Solyc04g056410	Solyc07g007510					Solyc11g006870	Solyc04g077230	Solyc06g076220						Solyc09g008310
		Solyc05g054360	Solyc04g056560	Solyc07g007600					Solyc11g007730	Solyc04g077430	Solyc06g076390						Solyc09g008340
		Solyc05g054410	Solyc04g056590	Solyc07g007790					Solyc11g007810	Solyc04g077440	Solyc06g076440						Solyc09g008430
		Solyc05g054430	Solyc04g056610	Solyc07g007810					Solyc11g008000	Solyc04g077520	Solyc06g076700						Solyc09g008610
		Solyc05g054490	Solyc04g057900	Solyc07g007870					Solyc11g008230	Solyc04g077560	Solyc06g076820						Solyc09g008920
		Solyc05g054520	Solyc04g058090	Solyc07g007880					Solyc11g008430	Solyc04g077790	Solyc06g076930						Solyc09g009030
		Solyc05g054540	Solyc04g058180	Solyc07g007890					Solyc11g008860	Solyc04g077930	Solyc06g076950						Solyc09g009460
		Solyc05g054550	Solyc04g058190	Solyc07g007930					Solyc11g008890	Solyc04g077970	Solyc06g082100						Solyc09g009500
		Solyc05g054560	Solyc04g063210	Solyc07g008000					Solyc11g009030	Solyc04g078030	Solyc06g082110						Solyc09g009640
		Solyc05g054570	Solyc04g063380	Solyc07g008080					Solyc11g010290	Solyc04g078050	Solyc06g082120						Solyc09g009720
		Solyc05g054760	Solyc04g064480	Solyc07g008170					Solyc11g010440	Solyc04g078070	Solyc06g082270						Solyc09g009770
		Solyc05g054880	Solyc04g064500	Solyc07g008330					Solyc11g011030	Solyc04g078250	Solyc06g082290						Solyc09g010140
		Solyc05g054930	Solyc04g064520	Solyc07g008350					Solyc11g011140	Solyc04g078480	Solyc06g082360						Solyc09g010170
		Solyc05g054940	Solyc04g064570	Solyc07g008360					Solyc11g011390	Solyc04g078490	Solyc06g082510						Solyc09g010180
		Solyc05g054970	Solyc04g064860	Solyc07g008750					Solyc11g011910	Solyc04g078510	Solyc06g082600						Solyc09g010460
		Solyc05g054990	Solyc04g064930	Solyc07g008770					Solyc11g011960	Solyc04g078540	Solyc06g082620						Solyc09g010500
		Solyc05g055070	Solyc04g070990	Solyc07g008860					Solyc11g012080	Solyc04g078620	Solyc06g082660						Solyc09g010970
		Solyc05g055090	Solyc04g071050	Solyc07g009350					Solyc11g012180	Solyc04g078750	Solyc06g082730						Solyc09g011270
		Solyc05g055170	Solyc04g071290	Solyc07g014650					Solyc11g012400	Solyc04g078830	Solyc06g082820						Solyc09g011860
		Solyc05g055250	Solyc04g071310	Solyc07g017400					Solyc11g012730	Solyc04g079030	Solyc06g082830						Solyc09g013150
		Solyc05g055310	Solyc04g071350	Solyc07g017690					Solyc11g012900	Solyc04g079090	Solyc06g082840						Solyc09g014320
		Solyc05g055360	Solyc04g071470	Solyc07g017750					Solyc11g013100	Solyc04g079180	Solyc06g083150						Solyc09g014790
		Solyc05g055400	Solyc04g071480	Solyc07g017860					Solyc11g013170	Solyc04g079200	Solyc06g083220						Solyc09g015040
		Solyc05g055420	Solyc04g071660	Solyc07g018350					Solyc11g013850	Solyc04g079270	Solyc06g083250						Solyc09g018310
		Solyc05g055440	Solyc04g071860	Solyc07g019440					Solyc11g018550	Solyc04g079300	Solyc06g083260						Solyc09g020110
		Solyc05g055450	Solyc04g071970	Solyc07g019670					Solyc11g018570	Solyc04g079310	Solyc06g083460						Solyc09g020130
		Solyc05g055600	Solyc04g072010	Solyc07g021610					Solyc11g018590	Solyc04g079540	Solyc06g083520						Solyc09g030370
		Solyc05g055630	Solyc04g072040	Solyc07g021650					Solyc11g018610	Solyc04g079550	Solyc06g083570						Solyc09g031750
		Solyc05g055730	Solyc04g072050	Solyc07g021750					Solyc11g018670	Solyc04g079770	Solyc06g083630						Solyc09g055230
		Solyc05g055850	Solyc04g072120	Solyc07g026770					Solyc11g022530	Solyc04g079970	Solyc06g083660						Solyc09g059220
		Solyc05g055980	Solyc04g072290	Solyc07g032180					Solyc11g022540	Solyc04g080190	Solyc06g083870						Solyc09g059310
		Solyc05g056060	Solyc04g072380	Solyc07g032220					Solyc11g027870	Solyc04g080300	Solyc06g083890						Solyc09g059970
		Solyc05g056100	Solyc04g072440	Solyc07g032480					Solyc11g028010	Solyc04g080340	Solyc06g083990						Solyc09g061960
		Solyc05g056170	Solyc04g072510	Solyc07g039210					Solyc11g032200	Solyc04g080350	Solyc06g084000						Solyc09g063070
		Solyc05g056220	Solyc04g072560	Solyc07g039380					Solyc11g040150	Solyc04g080570	Solyc06g084020						Solyc09g064440
		Solyc05g056530	Solyc04g072630	Solyc07g039450					Solyc11g040280	Solyc04g080600	Solyc06g084090						Solyc09g064470
		Solyc05g056580	Solyc04g072660	Solyc07g040750					Solyc11g042430	Solyc04g080630	Solyc06g084210						Solyc09g064630
		Solyc05g056590	Solyc04g072670	Solyc07g040950					Solyc11g042440	Solyc04g080670	Solyc06g084300						Solyc09g064810
		Solyc06g005080	Solyc04g073980	Solyc07g041160					Solyc11g042990	Solyc04g080730	Solyc06g084380						Solyc09g064850
		Solyc06g005250	Solyc04g074040	Solyc07g041490					Solyc11g043120	Solyc04g080830	Solyc06g084430						Solyc09g064900
		Solyc06g005360	Solyc04g074140	Solyc07g041660					Solyc11g044270	Solyc04g080850	Solyc06g084460						Solyc09g065280
		Solyc06g005370	Solyc04g074240	Solyc07g041830					Solyc11g062260	Solyc04g080880	Solyc06g084530						Solyc09g065290
		Solyc06g005530	Solyc04g074290	Solyc07g042130					Solyc11g062270	Solyc04g081000	Solyc07g005000						Solyc09g066000
		Solyc06g005720	Solyc04g074550	Solyc07g042190					Solyc11g064830	Solyc04g081060	Solyc07g005050						Solyc09g066100
		Solyc06g005910	Solyc04g074560	Solyc07g042380					Solyc11g065080	Solyc04g081070	Solyc07g005320						Solyc09g066130
		Solyc06g005950	Solyc04g074690	Solyc07g042580					Solyc11g065540	Solyc04g081150	Solyc07g005360						Solyc09g066430
		Solyc06g007320	Solyc04g074800	Solyc07g042700					Solyc11g065740	Solyc04g081200	Solyc07g005450						Solyc09g066440
		Solyc06g007340	Solyc04g074910	Solyc07g042880					Solyc11g065990	Solyc04g081220	Solyc07g005460						Solyc09g066460
		Solyc06g007520	Solyc04g074950	Solyc07g042930					Solyc11g066430	Solyc04g081300	Solyc07g005550						Solyc09g066500
		Solyc06g007540	Solyc04g074960	Solyc07g043310					Solyc11g066460	Solyc04g081310	Solyc07g005590						Solyc09g072570
		Solyc06g007640	Solyc04g076100	Solyc07g044850					Solyc11g066470	Solyc04g081540	Solyc07g005650						Solyc09g072580
		Solyc06g007660	Solyc04g076180	Solyc07g045290					Solyc11g066740	Solyc04g081740	Solyc07g005700						Solyc09g074370
		Solyc06g007760	Solyc04g076210	Solyc07g047950					Solyc11g068450	Solyc04g081750	Solyc07g005940						Solyc09g074460
		Solyc06g007770	Solyc04g076320	Solyc07g049220					Solyc11g068520	Solyc04g081880	Solyc07g005970						Solyc09g074860
		Solyc06g008340	Solyc04g076340	Solyc07g049290					Solyc11g068640	Solyc04g081900	Solyc07g005990						Solyc09g074900
		Solyc06g008350	Solyc04g076380	Solyc07g049360					Solyc11g068770	Solyc04g082000	Solyc07g006010						Solyc09g075150
		Solyc06g008670	Solyc04g076430	Solyc07g049410					Solyc11g069050	Solyc04g082070	Solyc07g006120						Solyc09g075460
		Solyc06g008680	Solyc04g076670	Solyc07g049420					Solyc11g069860	Solyc04g082140	Solyc07g006260						Solyc09g075490
		Solyc06g008900	Solyc04g077130	Solyc07g049570					Solyc11g069910	Solyc04g082250	Solyc07g006280						Solyc09g075670
		Solyc06g008920	Solyc04g077440	Solyc07g052310					Solyc11g070120	Solyc04g082280	Solyc07g006960						Solyc09g075710
		Solyc06g009270	Solyc04g077500	Solyc07g052700					Solyc11g072240	Solyc04g082290	Solyc07g007060						Solyc09g075830
		Solyc06g009520	Solyc04g077560	Solyc07g052720					Solyc11g072270	Solyc04g082310	Solyc07g007140						Solyc09g075890
		Solyc06g010170	Solyc04g077820	Solyc07g052920					Solyc11g072300	Solyc04g082360	Solyc07g007360						Solyc09g082060
		Solyc06g016750	Solyc04g077840	Solyc07g053060					Solyc11g072410	Solyc04g082380	Solyc07g007400						Solyc09g082380
		Solyc06g017850	Solyc04g078000	Solyc07g053160					Solyc11g072420	Solyc04g082400	Solyc07g007610						Solyc09g082470
		Solyc06g017970	Solyc04g078070	Solyc07g053180					Solyc11g073190	Solyc04g082410	Solyc07g007700						Solyc09g082590
		Solyc06g030470	Solyc04g078380	Solyc07g053330					Solyc12g005050	Solyc04g082460	Solyc07g007730						Solyc09g082860
		Solyc06g031680	Solyc04g078490	Solyc07g053360					Solyc12g005320	Solyc04g082530	Solyc07g007880						Solyc09g083000
		Solyc06g031690	Solyc04g078680	Solyc07g053460					Solyc12g005570	Solyc04g082560	Solyc07g007890						Solyc09g083320
		Solyc06g034110	Solyc04g078700	Solyc07g053620					Solyc12g006090	Solyc04g082580	Solyc07g008040						Solyc09g083420
		Solyc06g034120	Solyc04g078840	Solyc07g053660					Solyc12g006180	Solyc04g082600	Solyc07g008190						Solyc09g089560
		Solyc06g035690	Solyc04g078870	Solyc07g053690					Solyc12g006250	Solyc04g082620	Solyc07g008260						Solyc09g089670
		Solyc06g035820	Solyc04g079090	Solyc07g053730					Solyc12g006370	Solyc04g082650	Solyc07g008460						Solyc09g090540
		Solyc06g035970	Solyc04g079440	Solyc07g053780					Solyc12g006500	Solyc04g082670	Solyc07g008660						Solyc09g090580
		Solyc06g036130	Solyc04g079790	Solyc07g053870					Solyc12g006830	Solyc04g082750	Solyc07g008700						Solyc09g090670
		Solyc06g036310	Solyc04g079900	Solyc07g053920					Solyc12g006870	Solyc04g082780	Solyc07g008800						Solyc09g090730
		Solyc06g036350	Solyc04g080020	Solyc07g054080					Solyc12g006950	Solyc04g082800	Solyc07g008860						Solyc09g090920
		Solyc06g036780	Solyc04g080080	Solyc07g054190					Solyc12g007000	Solyc04g082880	Solyc07g008910						Solyc09g091450
		Solyc06g043250	Solyc04g080160	Solyc07g054430					Solyc12g007030	Solyc05g005190	Solyc07g008950						Solyc09g091460
		Solyc06g048480	Solyc04g080280	Solyc07g054450					Solyc12g007170	Solyc05g005250	Solyc07g009150						Solyc09g091560
		Solyc06g048590	Solyc04g080290	Solyc07g054460					Solyc12g008700	Solyc05g005560	Solyc07g009170						Solyc09g091740
		Solyc06g048610	Solyc04g080340	Solyc07g054610					Solyc12g008730	Solyc05g005700	Solyc07g009350						Solyc09g091750
		Solyc06g048620	Solyc04g080370	Solyc07g055030					Solyc12g008760	Solyc05g005710	Solyc07g014610						Solyc09g091900
		Solyc06g049060	Solyc04g080440	Solyc07g055040					Solyc12g008860	Solyc05g005750	Solyc07g014650						Solyc09g091960
		Solyc06g049090	Solyc04g080580	Solyc07g055060					Solyc12g009060	Solyc05g005780	Solyc07g017430						Solyc09g092040
		Solyc06g050130	Solyc04g080600	Solyc07g055260					Solyc12g009120	Solyc05g006080	Solyc07g017940						Solyc09g092120
		Solyc06g050300	Solyc04g080630	Solyc07g055280					Solyc12g009800	Solyc05g006170	Solyc07g018220						Solyc09g092680
		Solyc06g050510	Solyc04g080730	Solyc07g055290					Solyc12g009980	Solyc05g006240	Solyc07g018300						Solyc09g097830
		Solyc06g050930	Solyc04g080870	Solyc07g055660					Solyc12g010000	Solyc05g006320	Solyc07g019440						Solyc09g098140
		Solyc06g051410	Solyc04g080900	Solyc07g055980					Solyc12g010570	Solyc05g006470	Solyc07g019460						Solyc09g098440
		Solyc06g051620	Solyc04g080960	Solyc07g056070					Solyc12g010800	Solyc05g006540	Solyc07g021540						Solyc09g098450
		Solyc06g051810	Solyc04g080980	Solyc07g056140					Solyc12g010920	Solyc05g006590	Solyc07g022760						Solyc09g098490
		Solyc06g053160	Solyc04g081090	Solyc07g056170					Solyc12g011120	Solyc05g006640	Solyc07g022910						Solyc09g098500
		Solyc06g053230	Solyc04g081300	Solyc07g056590					Solyc12g011370	Solyc05g006660	Solyc07g025400						Solyc09g098550
		Solyc06g053300	Solyc04g081340	Solyc07g061960					Solyc12g013880	Solyc05g006940	Solyc07g026620						Solyc09g098590
		Solyc06g053430	Solyc04g081430	Solyc07g062080					Solyc12g014090	Solyc05g006950	Solyc07g032180						Solyc09g098600
		Solyc06g053450	Solyc04g081450	Solyc07g062180					Solyc12g014500	Solyc05g006970	Solyc07g032730						Solyc10g005080
		Solyc06g053470	Solyc04g081470	Solyc07g062190					Solyc12g015740	Solyc05g007030	Solyc07g037950						Solyc10g005220
		Solyc06g053560	Solyc04g081510	Solyc07g062240					Solyc12g015850	Solyc05g007070	Solyc07g038190						Solyc10g005230
		Solyc06g053620	Solyc04g081550	Solyc07g062250					Solyc12g017310	Solyc05g007200	Solyc07g039200						Solyc10g005650
		Solyc06g053660	Solyc04g081750	Solyc07g062270					Solyc12g017390	Solyc05g007250	Solyc07g039210						Solyc10g005660
		Solyc06g053760	Solyc04g081780	Solyc07g062540					Solyc12g017820	Solyc05g007260	Solyc07g039330						Solyc10g005670
		Solyc06g053770	Solyc04g081910	Solyc07g062600					Solyc12g017830	Solyc05g007460	Solyc07g039450						Solyc10g005800
		Solyc06g053790	Solyc04g081940	Solyc07g062840					Solyc12g021360	Solyc05g007560	Solyc07g040950						Solyc10g006070
		Solyc06g053800	Solyc04g082020	Solyc07g063160					Solyc12g027650	Solyc05g007800	Solyc07g040980						Solyc10g006110
		Solyc06g053840	Solyc04g082030	Solyc07g063220					Solyc12g027880	Solyc05g007840	Solyc07g041190						Solyc10g006140
		Solyc06g053920	Solyc04g082070	Solyc07g063230					Solyc12g036170	Solyc05g007970	Solyc07g041280						Solyc10g006270
		Solyc06g054260	Solyc04g082140	Solyc07g063250					Solyc12g038920	Solyc05g008230	Solyc07g041490						Solyc10g006290
		Solyc06g054330	Solyc04g082340	Solyc07g063270					Solyc12g040680	Solyc05g008260	Solyc07g041660						Solyc10g006400
		Solyc06g054490	Solyc04g082360	Solyc07g063400					Solyc12g040800	Solyc05g008350	Solyc07g041870						Solyc10g006560
		Solyc06g054510	Solyc04g082380	Solyc07g063440					Solyc12g040810	Solyc05g008370	Solyc07g042000						Solyc10g006850
		Solyc06g059870	Solyc04g082410	Solyc07g063460					Solyc12g043160	Solyc05g008390	Solyc07g042130						Solyc10g007410
		Solyc06g059970	Solyc04g082450	Solyc07g063530					Solyc12g044600	Solyc05g008430	Solyc07g042180						Solyc10g007420
		Solyc06g060060	Solyc04g082460	Solyc07g063900					Solyc12g044910	Solyc05g008450	Solyc07g042380						Solyc10g007650
		Solyc06g060100	Solyc04g082560	Solyc07g063930					Solyc12g049420	Solyc05g008460	Solyc07g042570						Solyc10g007720
		Solyc06g060130	Solyc04g082680	Solyc07g064090					Solyc12g055760	Solyc05g008790	Solyc07g042680						Solyc10g007990
		Solyc06g060460	Solyc04g082780	Solyc07g064160					Solyc12g055820	Solyc05g009070	Solyc07g042700						Solyc10g008480
		Solyc06g060720	Solyc04g082800	Solyc07g064180					Solyc12g055830	Solyc05g009150	Solyc07g042890						Solyc10g008570
		Solyc06g060840	Solyc04g082840	Solyc07g064250					Solyc12g056110	Solyc05g009250	Solyc07g043590						Solyc10g009040
		Solyc06g060990	Solyc04g082900	Solyc07g064300					Solyc12g056400	Solyc05g009420	Solyc07g044810						Solyc10g009220
		Solyc06g061000	Solyc04g082950	Solyc07g064350					Solyc12g056800	Solyc05g009530	Solyc07g045370						Solyc10g011660
		Solyc06g061240	Solyc04g083010	Solyc07g064510					Solyc12g056840	Solyc05g009600	Solyc07g045390						Solyc10g011790
		Solyc06g062360	Solyc05g005020	Solyc07g064550					Solyc12g056890	Solyc05g009690	Solyc07g047670						Solyc10g011980
		Solyc06g062660	Solyc05g005100	Solyc07g064620					Solyc12g056900	Solyc05g009910	Solyc07g047750						Solyc10g017810
		Solyc06g062730	Solyc05g005510	Solyc07g064980					Solyc12g057010	Solyc05g010050	Solyc07g047860						Solyc10g018520
		Solyc06g062740	Solyc05g005590	Solyc07g065050					Solyc12g057110	Solyc05g010140	Solyc07g047940						Solyc10g018640
		Solyc06g062780	Solyc05g005620	Solyc07g065200					Solyc12g057140	Solyc05g010250	Solyc07g048120						Solyc10g024480
		Solyc06g062840	Solyc05g005630	Solyc07g065280					Solyc12g062860	Solyc05g010280	Solyc07g049220						Solyc10g039280
		Solyc06g062860	Solyc05g005750	Solyc07g065360					Solyc12g062920	Solyc05g010320	Solyc07g049350						Solyc10g044700
		Solyc06g062950	Solyc05g005800	Solyc07g065480					Solyc12g088000	Solyc05g010340	Solyc07g049590						Solyc10g046990
		Solyc06g063020	Solyc05g005880	Solyc07g065590					Solyc12g088030	Solyc05g010420	Solyc07g052110						Solyc10g047340
		Solyc06g063060	Solyc05g005980	Solyc07g065630					Solyc12g088070	Solyc05g010480	Solyc07g052600						Solyc10g047650
		Solyc06g063070	Solyc05g006080	Solyc07g065680					Solyc12g088280	Solyc05g011810	Solyc07g052620						Solyc10g048180
		Solyc06g063100	Solyc05g006090	Solyc07g065690					Solyc12g088340	Solyc05g011990	Solyc07g052690						Solyc10g049790
		Solyc06g063140	Solyc05g006200	Solyc07g065830					Solyc12g088890	Solyc05g012010	Solyc07g052700						Solyc10g050170
		Solyc06g063220	Solyc05g006400	Solyc07g065850					Solyc12g089070	Solyc05g012080	Solyc07g052720						Solyc10g050450
		Solyc06g063320	Solyc05g006470	Solyc07g065930					Solyc12g089110	Solyc05g012110	Solyc07g052730						Solyc10g050870
		Solyc06g064440	Solyc05g006510	Solyc07g065960					Solyc12g089150	Solyc05g012120	Solyc07g052740						Solyc10g051270
		Solyc06g064660	Solyc05g006580	Solyc07g065970					Solyc12g089260	Solyc05g012220	Solyc07g052920						Solyc10g053910
		Solyc06g064820	Solyc05g006650	Solyc07g066010					Solyc12g089310	Solyc05g012260	Solyc07g053190						Solyc10g054440
		Solyc06g064840	Solyc05g006970	Solyc07g066080					Solyc12g089330	Solyc05g012330	Solyc07g053470						Solyc10g054660
		Solyc06g064870	Solyc05g007060	Solyc07g066090					Solyc12g094510	Solyc05g012340	Solyc07g053490						Solyc10g054880
		Solyc06g064910	Solyc05g007260	Solyc07g066120					Solyc12g094520	Solyc05g012440	Solyc07g053660						Solyc10g055710
		Solyc06g065020	Solyc05g007450	Solyc07g066210					Solyc12g095930	Solyc05g012450	Solyc07g053670						Solyc10g061840
		Solyc06g065170	Solyc05g007460	Solyc07g066220					Solyc12g096010	Solyc05g012620	Solyc07g053690						Solyc10g061950
		Solyc06g065210	Solyc05g007510	Solyc07g066460					Solyc12g096060	Solyc05g012690	Solyc07g053730						Solyc10g062110
		Solyc06g065260	Solyc05g007570	Solyc07g066520					Solyc12g096290	Solyc05g013030	Solyc07g053960						Solyc10g074880
		Solyc06g065270	Solyc05g007590	Solyc07g066540					Solyc12g096320	Solyc05g013050	Solyc07g054440						Solyc10g076300
		Solyc06g065370	Solyc05g007670	Solyc07g066560					Solyc12g096340	Solyc05g013140	Solyc07g054490						Solyc10g076320
		Solyc06g065540	Solyc05g007820	Solyc07g066630					Solyc12g096390	Solyc05g013340	Solyc07g055080						Solyc10g076360
		Solyc06g065580	Solyc05g007870	Solyc08g005150					Solyc12g096620	Solyc05g013580	Solyc07g055130						Solyc10g076420
		Solyc06g065710	Solyc05g007880	Solyc08g005230					Solyc12g097040	Solyc05g013680	Solyc07g055210						Solyc10g076650
		Solyc06g066000	Solyc05g007970	Solyc08g005250					Solyc12g098430	Solyc05g013730	Solyc07g055250						Solyc10g076690
		Solyc06g066030	Solyc05g008180	Solyc08g005270					Solyc12g098490	Solyc05g013740	Solyc07g055980						Solyc10g077010
		Solyc06g066070	Solyc05g008190	Solyc08g005490					Solyc12g098540	Solyc05g013770	Solyc07g056020						Solyc10g077060
		Solyc06g066090	Solyc05g008370	Solyc08g005520					Solyc12g098670	Solyc05g013990	Solyc07g056070						Solyc10g078170
		Solyc06g066190	Solyc05g008380	Solyc08g005530					Solyc12g099000	Solyc05g014000	Solyc07g056140						Solyc10g078300
		Solyc06g066610	Solyc05g008430	Solyc08g005590					Solyc12g099110	Solyc05g014200	Solyc07g056220						Solyc10g078590
		Solyc06g067880	Solyc05g008440	Solyc08g005920					Solyc12g099260	Solyc05g014320	Solyc07g056390						Solyc10g079370
		Solyc06g067920	Solyc05g008530	Solyc08g006010					Solyc12g099390	Solyc05g014720	Solyc07g056550						Solyc10g079770
		Solyc06g067990	Solyc05g008750	Solyc08g006060					Solyc12g099410	Solyc05g015070	Solyc07g056590						Solyc10g079910
		Solyc06g068090	Solyc05g008780	Solyc08g006150					Solyc12g099650	Solyc05g015170	Solyc07g056630						Solyc10g079970
		Solyc06g068150	Solyc05g008800	Solyc08g006570					Solyc12g099940	Solyc05g015530	Solyc07g061900						Solyc10g080080
		Solyc06g068720	Solyc05g008810	Solyc08g006590					Solyc12g100160	Solyc05g015750	Solyc07g062060						Solyc10g080640
		Solyc06g068750	Solyc05g009360	Solyc08g006600					Solyc12g100290	Solyc05g015860	Solyc07g062190						Solyc10g080760
		Solyc06g068860	Solyc05g009370	Solyc08g006650						Solyc05g015920	Solyc07g062250						Solyc10g081160
		Solyc06g068870	Solyc05g009490	Solyc08g006670						Solyc05g015950	Solyc07g062400						Solyc10g081460
		Solyc06g068910	Solyc05g009850	Solyc08g006680						Solyc05g015980	Solyc07g062430						Solyc10g081580
		Solyc06g068990	Solyc05g009910	Solyc08g006780						Solyc05g016230	Solyc07g062600						Solyc10g081620
		Solyc06g069030	Solyc05g009980	Solyc08g006920						Solyc05g016410	Solyc07g062610						Solyc10g081700
		Solyc06g069120	Solyc05g010160	Solyc08g006940						Solyc05g016440	Solyc07g062690						Solyc10g081710
		Solyc06g069170	Solyc05g010320	Solyc08g006950						Solyc05g017950	Solyc07g062770						Solyc10g081750
		Solyc06g069220	Solyc05g010350	Solyc08g007140						Solyc05g018150	Solyc07g062780						Solyc10g081810
		Solyc06g069230	Solyc05g010420	Solyc08g007160						Solyc05g018490	Solyc07g062890						Solyc10g081940
		Solyc06g069260	Solyc05g010670	Solyc08g007200						Solyc05g018520	Solyc07g062920						Solyc10g083480
		Solyc06g069320	Solyc05g011810	Solyc08g007220						Solyc05g018610	Solyc07g063010						Solyc10g083730
		Solyc06g069360	Solyc05g011830	Solyc08g007400						Solyc05g023820	Solyc07g063040						Solyc10g083850
		Solyc06g069380	Solyc05g011920	Solyc08g007520						Solyc05g025740	Solyc07g063050						Solyc10g084140
		Solyc06g069430	Solyc05g011980	Solyc08g007530						Solyc05g025920	Solyc07g063100						Solyc10g084310
		Solyc06g069490	Solyc05g011990	Solyc08g007800						Solyc05g026050	Solyc07g063130						Solyc10g084410
		Solyc06g069500	Solyc05g012060	Solyc08g007860						Solyc05g026130	Solyc07g063140						Solyc10g084550
		Solyc06g071140	Solyc05g012100	Solyc08g008040						Solyc05g026140	Solyc07g063160						Solyc10g085200
		Solyc06g071270	Solyc05g012130	Solyc08g008230						Solyc05g032660	Solyc07g063190						Solyc10g085220
		Solyc06g071290	Solyc05g012260	Solyc08g008350						Solyc05g032850	Solyc07g063220						Solyc10g085370
		Solyc06g071310	Solyc05g012270	Solyc08g008510						Solyc05g032880	Solyc07g063270						Solyc10g085440
		Solyc06g071330	Solyc05g012290	Solyc08g008530						Solyc05g043350	Solyc07g063290						Solyc10g085490
		Solyc06g071380	Solyc05g012340	Solyc08g008590						Solyc05g045660	Solyc07g063340						Solyc10g085810
		Solyc06g071410	Solyc05g012400	Solyc08g013710						Solyc05g046040	Solyc07g063500						Solyc10g085820
		Solyc06g071440	Solyc05g012590	Solyc08g013730						Solyc05g046320	Solyc07g063560						Solyc10g085960
		Solyc06g071560	Solyc05g012610	Solyc08g013750						Solyc05g046330	Solyc07g063620						Solyc10g086330
		Solyc06g071670	Solyc05g012690	Solyc08g013890						Solyc05g046390	Solyc07g063680						Solyc10g086360
		Solyc06g071680	Solyc05g012710	Solyc08g014060						Solyc05g047610	Solyc07g063890						Solyc10g086430
		Solyc06g071790	Solyc05g013030	Solyc08g014420						Solyc05g047690	Solyc07g063960						Solyc10g086730
		Solyc06g071820	Solyc05g013040	Solyc08g014470						Solyc05g050320	Solyc07g064040						Solyc11g005200
		Solyc06g072030	Solyc05g013070	Solyc08g014480						Solyc05g050850	Solyc07g064090						Solyc11g005220
		Solyc06g072300	Solyc05g013140	Solyc08g014510						Solyc05g050970	Solyc07g064510						Solyc11g005270
		Solyc06g072330	Solyc05g013220	Solyc08g015990						Solyc05g050980	Solyc07g064520						Solyc11g005880
		Solyc06g072340	Solyc05g013380	Solyc08g016180						Solyc05g051000	Solyc07g064960						Solyc11g005980
		Solyc06g072420	Solyc05g013410	Solyc08g016190						Solyc05g051030	Solyc07g064980						Solyc11g006750
		Solyc06g072660	Solyc05g013660	Solyc08g016580						Solyc05g051070	Solyc07g065010						Solyc11g007080
		Solyc06g072810	Solyc05g013700	Solyc08g022030						Solyc05g051280	Solyc07g065020						Solyc11g007170
		Solyc06g072840	Solyc05g013710	Solyc08g023280						Solyc05g051370	Solyc07g065290						Solyc11g007730
		Solyc06g073020	Solyc05g013770	Solyc08g023470						Solyc05g051490	Solyc07g065310						Solyc11g007830
		Solyc06g073050	Solyc05g013790	Solyc08g023500						Solyc05g051500	Solyc07g065320						Solyc11g007960
		Solyc06g073260	Solyc05g014030	Solyc08g029110						Solyc05g051560	Solyc07g065470						Solyc11g008330
		Solyc06g073270	Solyc05g014150	Solyc08g036520						Solyc05g051630	Solyc07g065480						Solyc11g008490
		Solyc06g073380	Solyc05g014560	Solyc08g041820						Solyc05g051780	Solyc07g065630						Solyc11g008580
		Solyc06g073390	Solyc05g014650	Solyc08g041980						Solyc05g051840	Solyc07g065650						Solyc11g008890
		Solyc06g073410	Solyc05g014760	Solyc08g048240						Solyc05g051850	Solyc07g065850						Solyc11g008900
		Solyc06g073450	Solyc05g015650	Solyc08g048390						Solyc05g052100	Solyc07g065930						Solyc11g010180
		Solyc06g073470	Solyc05g015860	Solyc08g048450						Solyc05g052140	Solyc07g066020						Solyc11g010870
		Solyc06g073490	Solyc05g015930	Solyc08g048500						Solyc05g052270	Solyc07g066270						Solyc11g011220
		Solyc06g073600	Solyc05g016060	Solyc08g059660						Solyc05g052290	Solyc07g066280						Solyc11g012140
		Solyc06g073610	Solyc05g016260	Solyc08g060920						Solyc05g052310	Solyc07g066310						Solyc11g012270
		Solyc06g073930	Solyc05g016410	Solyc08g061090						Solyc05g052330	Solyc07g066420						Solyc11g012730
		Solyc06g074010	Solyc05g017860	Solyc08g061480						Solyc05g052460	Solyc07g066430						Solyc11g013100
		Solyc06g074050	Solyc05g017980	Solyc08g061590						Solyc05g052470	Solyc07g066450						Solyc11g018570
		Solyc06g074080	Solyc05g018210	Solyc08g061850						Solyc05g052510	Solyc07g066460						Solyc11g018580
		Solyc06g074130	Solyc05g018240	Solyc08g061960						Solyc05g052620	Solyc07g066480						Solyc11g020950
		Solyc06g074250	Solyc05g018320	Solyc08g062180						Solyc05g052700	Solyc07g066620						Solyc11g022530
		Solyc06g074320	Solyc05g018340	Solyc08g062190						Solyc05g052710	Solyc08g005320						Solyc11g027870
		Solyc06g074380	Solyc05g018390	Solyc08g062560						Solyc05g052720	Solyc08g005420						Solyc11g033270
		Solyc06g074510	Solyc05g018490	Solyc08g062780						Solyc05g052790	Solyc08g005910						Solyc11g039470
		Solyc06g074740	Solyc05g018510	Solyc08g062800						Solyc05g052840	Solyc08g005920						Solyc11g039950
		Solyc06g074780	Solyc05g018570	Solyc08g063050						Solyc05g052850	Solyc08g005970						Solyc11g040150
		Solyc06g074790	Solyc05g018600	Solyc08g063070						Solyc05g052920	Solyc08g006420						Solyc11g040280
		Solyc06g074840	Solyc05g018650	Solyc08g065250						Solyc05g052930	Solyc08g006430						Solyc11g042420
		Solyc06g074960	Solyc05g021100	Solyc08g065310						Solyc05g052960	Solyc08g006540						Solyc11g044230
		Solyc06g075320	Solyc05g025650	Solyc08g065330						Solyc05g052980	Solyc08g006570						Solyc11g044450
		Solyc06g075580	Solyc05g026130	Solyc08g065350						Solyc05g053070	Solyc08g006590						Solyc11g044460
		Solyc06g075640	Solyc05g026560	Solyc08g065490						Solyc05g053130	Solyc08g006720						Solyc11g044480
		Solyc06g075700	Solyc05g032880	Solyc08g065610						Solyc05g053300	Solyc08g006790						Solyc11g044860
		Solyc06g075870	Solyc05g041860	Solyc08g066030						Solyc05g053510	Solyc08g006900						Solyc11g045030
		Solyc06g075900	Solyc05g042030	Solyc08g066190						Solyc05g053550	Solyc08g007140						Solyc11g045230
		Solyc06g075910	Solyc05g042040	Solyc08g066390						Solyc05g053670	Solyc08g007220						Solyc11g045310
		Solyc06g076100	Solyc05g044470	Solyc08g066540						Solyc05g053820	Solyc08g007280						Solyc11g045360
		Solyc06g076130	Solyc05g046270	Solyc08g066990						Solyc05g053830	Solyc08g007950						Solyc11g045670
		Solyc06g076370	Solyc05g047390	Solyc08g067250						Solyc05g053940	Solyc08g007990						Solyc11g062410
		Solyc06g076410	Solyc05g047450	Solyc08g067430						Solyc05g054070	Solyc08g008040						Solyc11g064900
		Solyc06g076450	Solyc05g047520	Solyc08g067790						Solyc05g054110	Solyc08g008120						Solyc11g065260
		Solyc06g076850	Solyc05g047610	Solyc08g067920						Solyc05g054120	Solyc08g008130						Solyc11g065690
		Solyc06g076880	Solyc05g047690	Solyc08g067950						Solyc05g054180	Solyc08g008350						Solyc11g065740
		Solyc06g082140	Solyc05g049950	Solyc08g067960						Solyc05g054370	Solyc08g014340						Solyc11g065920
		Solyc06g082150	Solyc05g049960	Solyc08g067970						Solyc05g054410	Solyc08g014510						Solyc11g066470
		Solyc06g082470	Solyc05g050120	Solyc08g067980						Solyc05g054540	Solyc08g015650						Solyc11g066840
		Solyc06g082480	Solyc05g050200	Solyc08g068210						Solyc05g054570	Solyc08g015870						Solyc11g066990
		Solyc06g082490	Solyc05g050390	Solyc08g068270						Solyc05g054590	Solyc08g015960						Solyc11g068400
		Solyc06g082580	Solyc05g050470	Solyc08g068310						Solyc05g054640	Solyc08g015990						Solyc11g068420
		Solyc06g082600	Solyc05g050530	Solyc08g068450						Solyc05g054710	Solyc08g022210						Solyc11g068450
		Solyc06g082780	Solyc05g050550	Solyc08g068580						Solyc05g054760	Solyc08g023270						Solyc11g068530
		Solyc06g082890	Solyc05g050850	Solyc08g068840						Solyc05g054770	Solyc08g029110						Solyc11g069520
		Solyc06g082920	Solyc05g050960	Solyc08g069060						Solyc05g054970	Solyc08g029200						Solyc11g069860
		Solyc06g083090	Solyc05g051250	Solyc08g069080						Solyc05g055090	Solyc08g029230						Solyc11g070120
		Solyc06g083140	Solyc05g051370	Solyc08g069090						Solyc05g055160	Solyc08g041770						Solyc11g071330
		Solyc06g083260	Solyc05g051490	Solyc08g069120						Solyc05g055170	Solyc08g041780						Solyc11g071490
		Solyc06g083350	Solyc05g051570	Solyc08g074360						Solyc05g055230	Solyc08g042010						Solyc11g071660
		Solyc06g083390	Solyc05g051680	Solyc08g074370						Solyc05g055300	Solyc08g042080						Solyc11g071870
		Solyc06g083460	Solyc05g051770	Solyc08g074500						Solyc05g055310	Solyc08g060920						Solyc11g072050
		Solyc06g083670	Solyc05g052030	Solyc08g074580						Solyc05g055420	Solyc08g061090						Solyc11g072070
		Solyc06g083690	Solyc05g052070	Solyc08g074750						Solyc05g055450	Solyc08g061100						Solyc11g072270
		Solyc06g083800	Solyc05g052170	Solyc08g074790						Solyc05g055600	Solyc08g061480						Solyc11g072550
		Solyc06g083810	Solyc05g052200	Solyc08g074830						Solyc05g055640	Solyc08g061820						Solyc11g072880
		Solyc06g083820	Solyc05g052220	Solyc08g075370						Solyc05g055770	Solyc08g061850						Solyc12g005050
		Solyc06g083870	Solyc05g052460	Solyc08g075400						Solyc05g055790	Solyc08g062500						Solyc12g005320
		Solyc06g083920	Solyc05g052470	Solyc08g075410						Solyc05g055800	Solyc08g063050						Solyc12g005460
		Solyc06g084020	Solyc05g052620	Solyc08g075440						Solyc05g055820	Solyc08g065160						Solyc12g005840
		Solyc06g084090	Solyc05g052720	Solyc08g075580						Solyc05g055870	Solyc08g065190						Solyc12g005890
		Solyc06g084160	Solyc05g052790	Solyc08g075750						Solyc05g055880	Solyc08g065250						Solyc12g005960
		Solyc06g084190	Solyc05g052800	Solyc08g075810						Solyc05g055940	Solyc08g065310						Solyc12g006180
		Solyc06g084250	Solyc05g052960	Solyc08g075840						Solyc05g056000	Solyc08g065350						Solyc12g006290
		Solyc06g084260	Solyc05g052970	Solyc08g075850						Solyc05g056090	Solyc08g065440						Solyc12g006370
		Solyc06g084360	Solyc05g052980	Solyc08g076120						Solyc05g056110	Solyc08g065460						Solyc12g006620
		Solyc06g084410	Solyc05g052990	Solyc08g076200						Solyc05g056130	Solyc08g065470						Solyc12g006880
		Solyc07g005000	Solyc05g053130	Solyc08g076410						Solyc05g056240	Solyc08g065480						Solyc12g007000
		Solyc07g005060	Solyc05g053140	Solyc08g076420						Solyc05g056260	Solyc08g065490						Solyc12g007100
		Solyc07g005130	Solyc05g053210	Solyc08g076440						Solyc05g056280	Solyc08g065990						Solyc12g008490
		Solyc07g005330	Solyc05g053240	Solyc08g076450						Solyc05g056290	Solyc08g066050						Solyc12g008720
		Solyc07g005400	Solyc05g053390	Solyc08g076530						Solyc05g056310	Solyc08g066160						Solyc12g008860
		Solyc07g005460	Solyc05g053430	Solyc08g076580						Solyc05g056350	Solyc08g066180						Solyc12g009010
		Solyc07g005700	Solyc05g053440	Solyc08g076670						Solyc05g056420	Solyc08g066190						Solyc12g009060
		Solyc07g005760	Solyc05g053730	Solyc08g076720						Solyc05g056490	Solyc08g066390						Solyc12g009160
		Solyc07g005860	Solyc05g053770	Solyc08g076740						Solyc05g056510	Solyc08g066520						Solyc12g009190
		Solyc07g005940	Solyc05g053800	Solyc08g076790						Solyc05g056580	Solyc08g066540						Solyc12g009230
		Solyc07g006020	Solyc05g054040	Solyc08g076990						Solyc06g005060	Solyc08g066600						Solyc12g009570
		Solyc07g006100	Solyc05g054070	Solyc08g077030						Solyc06g005670	Solyc08g066810						Solyc12g009810
		Solyc07g006220	Solyc05g054100	Solyc08g077140						Solyc06g005790	Solyc08g066990						Solyc12g009820
		Solyc07g006260	Solyc05g054130	Solyc08g077260						Solyc06g005860	Solyc08g067040						Solyc12g009900
		Solyc07g006270	Solyc05g054140	Solyc08g077280						Solyc06g005910	Solyc08g067090						Solyc12g009960
		Solyc07g006300	Solyc05g054150	Solyc08g077470						Solyc06g005990	Solyc08g067430						Solyc12g009990
		Solyc07g006500	Solyc05g054240	Solyc08g077520						Solyc06g006080	Solyc08g067790						Solyc12g010130
		Solyc07g006640	Solyc05g054330	Solyc08g077720						Solyc06g006100	Solyc08g067850						Solyc12g010400
		Solyc07g006780	Solyc05g054390	Solyc08g077980						Solyc06g007200	Solyc08g067880						Solyc12g010530
		Solyc07g006810	Solyc05g054400	Solyc08g078060						Solyc06g007330	Solyc08g067890						Solyc12g011370
		Solyc07g006820	Solyc05g054460	Solyc08g078130						Solyc06g007360	Solyc08g067920						Solyc12g011420
		Solyc07g006920	Solyc05g054500	Solyc08g078250						Solyc06g007520	Solyc08g068060						Solyc12g013540
		Solyc07g007040	Solyc05g054620	Solyc08g078320						Solyc06g007570	Solyc08g068070						Solyc12g014580
		Solyc07g007120	Solyc05g054710	Solyc08g078370						Solyc06g007610	Solyc08g068090						Solyc12g015740
		Solyc07g007260	Solyc05g054720	Solyc08g078430						Solyc06g007670	Solyc08g068220						Solyc12g015870
		Solyc07g007620	Solyc05g054740	Solyc08g078530						Solyc06g007780	Solyc08g068290						Solyc12g015880
		Solyc07g007670	Solyc05g054800	Solyc08g078600						Solyc06g008260	Solyc08g068300						Solyc12g017390
		Solyc07g007680	Solyc05g054830	Solyc08g078630						Solyc06g008290	Solyc08g068310						Solyc12g017840
		Solyc07g007750	Solyc05g054890	Solyc08g078990						Solyc06g008310	Solyc08g068350						Solyc12g017850
		Solyc07g007780	Solyc05g054920	Solyc08g079060						Solyc06g008600	Solyc08g068580						Solyc12g019470
		Solyc07g007820	Solyc05g055060	Solyc08g079450						Solyc06g008700	Solyc08g068830						Solyc12g019770
		Solyc07g008050	Solyc05g055230	Solyc08g079480						Solyc06g009020	Solyc08g074370						Solyc12g020000
		Solyc07g008100	Solyc05g055280	Solyc08g079570						Solyc06g009060	Solyc08g074410						Solyc12g027880
		Solyc07g008150	Solyc05g055350	Solyc08g079610						Solyc06g009120	Solyc08g074580						Solyc12g033130
		Solyc07g008160	Solyc05g055480	Solyc08g079630						Solyc06g009540	Solyc08g074760						Solyc12g035670
		Solyc07g008260	Solyc05g055680	Solyc08g079820						Solyc06g009550	Solyc08g074790						Solyc12g036400
		Solyc07g008340	Solyc05g055750	Solyc08g079830						Solyc06g009970	Solyc08g074910						Solyc12g036790
		Solyc07g008430	Solyc05g055760	Solyc08g080110						Solyc06g011280	Solyc08g075010						Solyc12g040800
		Solyc07g008550	Solyc05g055780	Solyc08g080260						Solyc06g011590	Solyc08g075160						Solyc12g042080
		Solyc07g008780	Solyc05g055900	Solyc08g080340						Solyc06g016750	Solyc08g075310						Solyc12g042640
		Solyc07g008840	Solyc05g055940	Solyc08g080370						Solyc06g017850	Solyc08g075340						Solyc12g042780
		Solyc07g008900	Solyc05g056000	Solyc08g080410						Solyc06g017970	Solyc08g075380						Solyc12g042880
		Solyc07g009320	Solyc05g056010	Solyc08g080570						Solyc06g018050	Solyc08g075400						Solyc12g043160
		Solyc07g015860	Solyc05g056240	Solyc08g080690						Solyc06g019170	Solyc08g075410						Solyc12g044400
		Solyc07g015960	Solyc05g056250	Solyc08g080850						Solyc06g031690	Solyc08g075420						Solyc12g044610
		Solyc07g017490	Solyc05g056280	Solyc08g080900						Solyc06g034120	Solyc08g075580						Solyc12g044720
		Solyc07g017500	Solyc05g056310	Solyc08g080920						Solyc06g034150	Solyc08g076210						Solyc12g044820
		Solyc07g017540	Solyc05g056320	Solyc08g081000						Solyc06g036050	Solyc08g076440						Solyc12g044920
		Solyc07g017560	Solyc05g056340	Solyc08g081010						Solyc06g036060	Solyc08g076450						Solyc12g055760
		Solyc07g017600	Solyc05g056350	Solyc08g081280						Solyc06g036130	Solyc08g076480						Solyc12g055850
		Solyc07g017900	Solyc05g056460	Solyc08g081330						Solyc06g036580	Solyc08g076730						Solyc12g056760
		Solyc07g018210	Solyc05g056540	Solyc08g081340						Solyc06g036720	Solyc08g076840						Solyc12g062920
		Solyc07g018270	Solyc06g005170	Solyc08g081580						Solyc06g043170	Solyc08g077310						Solyc12g087930
		Solyc07g019530	Solyc06g005190	Solyc08g081900						Solyc06g048510	Solyc08g077380						Solyc12g088340
		Solyc07g020960	Solyc06g005260	Solyc08g082020						Solyc06g049080	Solyc08g077450						Solyc12g088360
		Solyc07g025510	Solyc06g005340	Solyc08g082050						Solyc06g050210	Solyc08g077720						Solyc12g088660
		Solyc07g025520	Solyc06g005380	Solyc08g082200						Solyc06g050310	Solyc08g077750						Solyc12g088830
		Solyc07g026620	Solyc06g005500	Solyc08g082280						Solyc06g050550	Solyc08g077830						Solyc12g088890
		Solyc07g026670	Solyc06g005560	Solyc08g082440						Solyc06g050570	Solyc08g078010						Solyc12g089130
		Solyc07g026810	Solyc06g005590	Solyc08g082510						Solyc06g050590	Solyc08g078130						Solyc12g094610
		Solyc07g032240	Solyc06g005670	Solyc08g082580						Solyc06g050720	Solyc08g078220						Solyc12g095870
		Solyc07g039330	Solyc06g006100	Solyc08g082700						Solyc06g050770	Solyc08g078320						Solyc12g096010
		Solyc07g040720	Solyc06g007110	Solyc08g082750						Solyc06g050930	Solyc08g078530						Solyc12g096580
		Solyc07g040940	Solyc06g007120	Solyc08g082760						Solyc06g050980	Solyc08g078600						Solyc12g096970
		Solyc07g040980	Solyc06g007130	Solyc08g082850						Solyc06g051210	Solyc08g078610						Solyc12g097050
		Solyc07g040990	Solyc06g007150	Solyc08g083290						Solyc06g051310	Solyc08g078630						Solyc12g098180
		Solyc07g041080	Solyc06g007180	Solyc08g083380						Solyc06g051390	Solyc08g078720						Solyc12g098330
		Solyc07g041340	Solyc06g007190	Solyc09g005100						Solyc06g051400	Solyc08g078990						Solyc12g098430
		Solyc07g041760	Solyc06g007310	Solyc09g005270						Solyc06g051570	Solyc08g079450						Solyc12g098450
		Solyc07g041930	Solyc06g007380	Solyc09g005760						Solyc06g051650	Solyc08g079470						Solyc12g098520
		Solyc07g042010	Solyc06g007440	Solyc09g005850						Solyc06g051760	Solyc08g079500						Solyc12g098540
		Solyc07g042020	Solyc06g007470	Solyc09g005930						Solyc06g051990	Solyc08g079520						Solyc12g098740
		Solyc07g042080	Solyc06g007620	Solyc09g007210						Solyc06g053160	Solyc08g079570						Solyc12g098850
		Solyc07g042440	Solyc06g007630	Solyc09g007230						Solyc06g053230	Solyc08g079660						Solyc12g099180
		Solyc07g042450	Solyc06g007690	Solyc09g007290						Solyc06g053300	Solyc08g079830						Solyc12g099230
		Solyc07g042590	Solyc06g007710	Solyc09g007310						Solyc06g053310	Solyc08g080210						Solyc12g099240
		Solyc07g042690	Solyc06g007800	Solyc09g007390						Solyc06g053340	Solyc08g080360						Solyc12g099310
		Solyc07g043320	Solyc06g007930	Solyc09g007540						Solyc06g053350	Solyc08g080420						Solyc12g099390
		Solyc07g043420	Solyc06g008050	Solyc09g007560						Solyc06g053400	Solyc08g080510						Solyc12g099490
		Solyc07g043460	Solyc06g008090	Solyc09g007910						Solyc06g053490	Solyc08g080780						Solyc12g099770
		Solyc07g043480	Solyc06g008160	Solyc09g008140						Solyc06g053600	Solyc08g080850						Solyc12g099780
		Solyc07g043510	Solyc06g008230	Solyc09g008160						Solyc06g053710	Solyc08g080910						Solyc12g099790
		Solyc07g043570	Solyc06g008290	Solyc09g008230						Solyc06g053740	Solyc08g081000						Solyc12g099820
		Solyc07g044880	Solyc06g008310	Solyc09g008330						Solyc06g053750	Solyc08g081050						Solyc12g100060
		Solyc07g044930	Solyc06g008520	Solyc09g008430						Solyc06g053780	Solyc08g081070
		Solyc07g044960	Solyc06g008600	Solyc09g008480						Solyc06g053790	Solyc08g081180
		Solyc07g045010	Solyc06g008610	Solyc09g008680						Solyc06g054020	Solyc08g081580
		Solyc07g045170	Solyc06g008700	Solyc09g008780						Solyc06g054140	Solyc08g081730
		Solyc07g045220	Solyc06g008880	Solyc09g008940						Solyc06g054510	Solyc08g081750
		Solyc07g045250	Solyc06g009060	Solyc09g009040						Solyc06g054550	Solyc08g081900
		Solyc07g047700	Solyc06g009120	Solyc09g009080						Solyc06g054560	Solyc08g081910
		Solyc07g047780	Solyc06g009200	Solyc09g009100						Solyc06g054690	Solyc08g082020
		Solyc07g048080	Solyc06g009290	Solyc09g009180						Solyc06g060060	Solyc08g082450
		Solyc07g049150	Solyc06g009630	Solyc09g009290						Solyc06g060080	Solyc08g082560
		Solyc07g049280	Solyc06g009640	Solyc09g009460						Solyc06g060090	Solyc08g082690
		Solyc07g049370	Solyc06g009660	Solyc09g009510						Solyc06g060170	Solyc08g082860
		Solyc07g049490	Solyc06g009680	Solyc09g009590						Solyc06g060250	Solyc08g082880
		Solyc07g049500	Solyc06g009750	Solyc09g009640						Solyc06g060260	Solyc08g082970
		Solyc07g049690	Solyc06g010260	Solyc09g009680						Solyc06g060350	Solyc08g083330
		Solyc07g049710	Solyc06g011550	Solyc09g009710						Solyc06g060460	Solyc08g083350
		Solyc07g052290	Solyc06g018110	Solyc09g009780						Solyc06g060550	Solyc08g083380
		Solyc07g052380	Solyc06g019170	Solyc09g009840						Solyc06g060720	Solyc09g005010
		Solyc07g052470	Solyc06g034020	Solyc09g010130						Solyc06g060780	Solyc09g005100
		Solyc07g052570	Solyc06g034150	Solyc09g010190						Solyc06g060850	Solyc09g005310
		Solyc07g052600	Solyc06g034220	Solyc09g010390						Solyc06g060890	Solyc09g005390
		Solyc07g052950	Solyc06g034330	Solyc09g010410						Solyc06g060920	Solyc09g005620
		Solyc07g053000	Solyc06g035450	Solyc09g010640						Solyc06g061000	Solyc09g005750
		Solyc07g053320	Solyc06g035460	Solyc09g010730						Solyc06g061050	Solyc09g007120
		Solyc07g053430	Solyc06g036060	Solyc09g010950						Solyc06g061140	Solyc09g007210
		Solyc07g053610	Solyc06g036120	Solyc09g011170						Solyc06g061150	Solyc09g007230
		Solyc07g053830	Solyc06g036170	Solyc09g011420						Solyc06g062430	Solyc09g007290
		Solyc07g053970	Solyc06g036720	Solyc09g011450						Solyc06g062480	Solyc09g007310
		Solyc07g054070	Solyc06g043030	Solyc09g011470						Solyc06g062500	Solyc09g007340
		Solyc07g054160	Solyc06g043070	Solyc09g011480						Solyc06g062510	Solyc09g007390
		Solyc07g054210	Solyc06g043170	Solyc09g011730						Solyc06g062620	Solyc09g007500
		Solyc07g054300	Solyc06g048470	Solyc09g012010						Solyc06g062790	Solyc09g007540
		Solyc07g054410	Solyc06g048510	Solyc09g013120						Solyc06g062810	Solyc09g007560
		Solyc07g054490	Solyc06g048600	Solyc09g013140						Solyc06g062820	Solyc09g007700
		Solyc07g054650	Solyc06g048630	Solyc09g014280						Solyc06g062850	Solyc09g007870
		Solyc07g054740	Solyc06g048970	Solyc09g014770						Solyc06g062950	Solyc09g007990
		Solyc07g054830	Solyc06g049070	Solyc09g014980						Solyc06g062980	Solyc09g008020
		Solyc07g055050	Solyc06g049080	Solyc09g015530						Solyc06g063000	Solyc09g008060
		Solyc07g055110	Solyc06g050120	Solyc09g015650						Solyc06g063020	Solyc09g008120
		Solyc07g055130	Solyc06g050170	Solyc09g015830						Solyc06g063030	Solyc09g008230
		Solyc07g055150	Solyc06g050210	Solyc09g016940						Solyc06g063050	Solyc09g008260
		Solyc07g055180	Solyc06g050310	Solyc09g016950						Solyc06g063080	Solyc09g008290
		Solyc07g055200	Solyc06g050590	Solyc09g018510						Solyc06g063120	Solyc09g008470
		Solyc07g055340	Solyc06g050720	Solyc09g018730						Solyc06g063220	Solyc09g008770
		Solyc07g055730	Solyc06g050770	Solyc09g018750						Solyc06g063290	Solyc09g009090
		Solyc07g055830	Solyc06g051030	Solyc09g025240						Solyc06g063310	Solyc09g009180
		Solyc07g055910	Solyc06g051200	Solyc09g031580						Solyc06g063360	Solyc09g009430
		Solyc07g055920	Solyc06g051210	Solyc09g031610						Solyc06g063420	Solyc09g009640
		Solyc07g056020	Solyc06g051270	Solyc09g031780						Solyc06g064450	Solyc09g009700
		Solyc07g056040	Solyc06g051310	Solyc09g055230						Solyc06g064470	Solyc09g009710
		Solyc07g056480	Solyc06g051750	Solyc09g055260						Solyc06g064570	Solyc09g009890
		Solyc07g056500	Solyc06g051760	Solyc09g055340						Solyc06g064640	Solyc09g010210
		Solyc07g056540	Solyc06g051950	Solyc09g055350						Solyc06g065020	Solyc09g010280
		Solyc07g056660	Solyc06g051960	Solyc09g055710						Solyc06g065180	Solyc09g010390
		Solyc07g061730	Solyc06g051980	Solyc09g055910						Solyc06g065200	Solyc09g010420
		Solyc07g061930	Solyc06g052060	Solyc09g059030						Solyc06g065210	Solyc09g010460
		Solyc07g062050	Solyc06g052080	Solyc09g059310						Solyc06g065320	Solyc09g010470
		Solyc07g062110	Solyc06g053180	Solyc09g059500						Solyc06g065330	Solyc09g010520
		Solyc07g062220	Solyc06g053200	Solyc09g059970						Solyc06g065370	Solyc09g010770
		Solyc07g062410	Solyc06g053290	Solyc09g061280						Solyc06g065470	Solyc09g011220
		Solyc07g062430	Solyc06g053310	Solyc09g061420						Solyc06g065570	Solyc09g011250
		Solyc07g062610	Solyc06g053460	Solyc09g061860						Solyc06g065580	Solyc09g011340
		Solyc07g062860	Solyc06g053500	Solyc09g063020						Solyc06g065680	Solyc09g011360
		Solyc07g062870	Solyc06g053590	Solyc09g063130						Solyc06g065740	Solyc09g011720
		Solyc07g062950	Solyc06g053630	Solyc09g064270						Solyc06g065950	Solyc09g011880
		Solyc07g063110	Solyc06g053670	Solyc09g064380						Solyc06g065980	Solyc09g011930
		Solyc07g063130	Solyc06g053710	Solyc09g064420						Solyc06g066060	Solyc09g013120
		Solyc07g063140	Solyc06g053740	Solyc09g064470						Solyc06g066100	Solyc09g014220
[truncated: 1,291 more rows]

## Sheet: Proteomic (Pr) clusters
Table S5: Listed are the seven protein clusters and the assigned protein groups for tetrads, post-meiotic and mature pollen, respectively. Protein groups were clustered based on their relative protein levels across CO and HS. Proteins were ungrouped after the clustering and proteins detected at the transcriptome level in the same developmental stage marked in bold.
tetrad							post-meiotic							mature
Pr1	Pr2	Pr3	Pr4	Pr5	Pr6	Pr7	Pr1	Pr2	Pr3	Pr4	Pr5	Pr6	Pr7	Pr1	Pr2	Pr3	Pr4	Pr5	Pr6	Pr7
Solyc01g090710	Solyc01g096450	Solyc00g014830	Solyc00g009020	Solyc00g006800	Solyc01g028810	Solyc01g008960	Solyc01g008330	Solyc01g090710	Solyc00g006800	Solyc00g009020	Solyc01g007330	Solyc01g005620	Solyc01g006900	Solyc01g006630	Solyc01g060070	Solyc01g005960	Solyc00g006800	Solyc00g030510	Solyc01g056940	Solyc00g009040
Solyc01g098780	Solyc01g097760	Solyc01g005560	Solyc01g005620	Solyc01g008330	Solyc01g100380	Solyc01g011000	Solyc01g008960	Solyc01g100380	Solyc01g005560	Solyc00g014830	Solyc01g007740	Solyc01g007320	Solyc01g008370	Solyc01g010700	Solyc01g091410	Solyc01g006980	Solyc00g007010	Solyc01g005250	Solyc01g088080	Solyc01g011340
Solyc01g098880	Solyc01g099780	Solyc01g006450	Solyc01g007320	Solyc01g010540	Solyc01g108600	Solyc01g058730	Solyc01g010390	Solyc01g111300	Solyc01g010900	Solyc01g006450	Solyc01g008000	Solyc01g073640	Solyc01g086850	Solyc01g067740	Solyc01g097960	Solyc01g007860	Solyc00g009020	Solyc01g005310	Solyc01g089970	Solyc01g059940
Solyc01g099900	Solyc01g105060	Solyc01g007500	Solyc01g007330	Solyc01g010580	Solyc04g049450	Solyc01g074030	Solyc01g010940	Solyc02g088700	Solyc01g028810	Solyc01g008820	Solyc01g010540	Solyc01g079610	Solyc01g087730	Solyc01g090170	Solyc01g104170	Solyc01g010540	Solyc01g005620	Solyc01g005560	Solyc01g090750	Solyc01g079110
Solyc01g100030	Solyc02g067080	Solyc01g008370	Solyc01g007740	Solyc01g010900	Solyc05g056400	Solyc01g079680	Solyc01g059880	Solyc03g053130	Solyc01g073740	Solyc01g009420	Solyc01g010580	Solyc01g088560	Solyc01g088600	Solyc01g091200	Solyc02g067150	Solyc01g010580	Solyc01g006450	Solyc01g008330	Solyc01g096290	Solyc01g086820
Solyc01g105030	Solyc02g089170	Solyc01g009420	Solyc01g008000	Solyc01g079540	Solyc06g005940	Solyc01g087120	Solyc01g087070	Solyc03g118010	Solyc01g088430	Solyc01g016470	Solyc01g010760	Solyc01g090600	Solyc01g090770	Solyc01g091220	Solyc02g077740	Solyc01g011000	Solyc01g008000	Solyc01g008530	Solyc01g099830	Solyc01g097340
Solyc01g105810	Solyc02g094470	Solyc01g010760	Solyc01g074000	Solyc01g103450	Solyc06g060290	Solyc01g088370	Solyc01g088370	Solyc03g118020	Solyc01g089970	Solyc01g079540	Solyc01g011000	Solyc01g097760	Solyc01g094930	Solyc01g099350	Solyc02g085150	Solyc01g059880	Solyc01g008550	Solyc01g009520	Solyc01g100380	Solyc01g097760
Solyc01g109620	Solyc03g019780	Solyc01g056940	Solyc01g079110	Solyc01g106210	Solyc06g076020	Solyc01g090600	Solyc01g090750	Solyc03g118040	Solyc01g099780	Solyc01g079820	Solyc01g056940	Solyc01g103380	Solyc01g095150	Solyc01g099900	Solyc04g051720	Solyc01g066700	Solyc01g009240	Solyc01g009600	Solyc01g103450	Solyc01g109850
Solyc02g084920	Solyc03g080050	Solyc01g068040	Solyc01g080600	Solyc01g111640	Solyc06g083190	Solyc01g091690	Solyc01g095420	Solyc04g007550	Solyc01g103450	Solyc01g087120	Solyc01g068530	Solyc01g105030	Solyc01g095410	Solyc01g103100	Solyc04g055170	Solyc01g068530	Solyc01g010760	Solyc01g010360	Solyc01g107870	Solyc01g109890
Solyc02g086610	Solyc03g111200	Solyc01g068530	Solyc01g086820	Solyc01g111760	Solyc07g043560	Solyc01g094200	Solyc01g100360	Solyc04g045340	Solyc01g104000	Solyc01g096450	Solyc01g074000	Solyc01g110390	Solyc01g096040	Solyc01g103120	Solyc05g012570	Solyc01g079540	Solyc01g049650	Solyc01g049890	Solyc01g109540	Solyc02g068450
Solyc02g093900	Solyc03g111230	Solyc01g073740	Solyc01g088400	Solyc02g070940	Solyc07g047790	Solyc01g099770	Solyc01g100570	Solyc05g005820	Solyc01g104680	Solyc01g098000	Solyc01g079110	Solyc01g111710	Solyc01g097350	Solyc01g103220	Solyc05g056160	Solyc01g088480	Solyc01g066360	Solyc01g056310	Solyc01g110290	Solyc02g069850
Solyc03g044010	Solyc03g115110	Solyc01g079410	Solyc01g088410	Solyc02g070950	Solyc08g079170	Solyc01g102370	Solyc01g102370	Solyc05g012480	Solyc01g104700	Solyc01g098880	Solyc01g079410	Solyc02g070940	Solyc01g097660	Solyc01g111300	Solyc06g036350	Solyc01g095970	Solyc01g073690	Solyc01g073740	Solyc02g021420	Solyc02g071170
Solyc03g045110	Solyc03g117940	Solyc01g079610	Solyc01g088430	Solyc02g070970	Solyc09g092690	Solyc01g102960	Solyc01g102940	Solyc05g053470	Solyc01g106210	Solyc01g099900	Solyc01g080600	Solyc02g070950	Solyc01g098780	Solyc02g062600	Solyc06g050590	Solyc01g104040	Solyc01g079820	Solyc01g088370	Solyc02g063070	Solyc02g077480
Solyc03g053130	Solyc04g011390	Solyc01g096290	Solyc01g088560	Solyc02g070980	Solyc11g006690	Solyc01g104040	Solyc01g103680	Solyc05g054060	Solyc01g109410	Solyc01g100030	Solyc01g086820	Solyc02g071010	Solyc01g100480	Solyc02g069590	Solyc06g060260	Solyc01g105060	Solyc01g087070	Solyc01g090700	Solyc02g086610	Solyc02g091830
Solyc03g119360	Solyc04g011510	Solyc01g098000	Solyc01g088790	Solyc02g070990	Solyc11g011470	Solyc01g104170	Solyc01g104170	Solyc06g060290	Solyc01g111760	Solyc01g100320	Solyc01g096290	Solyc02g071030	Solyc01g100520	Solyc02g070510	Solyc06g067940	Solyc01g107700	Solyc01g087120	Solyc01g091300	Solyc02g088690	Solyc02g091870
Solyc04g064510	Solyc04g072910	Solyc01g099830	Solyc01g099530	Solyc02g071000	Solyc11g069790	Solyc01g106080	Solyc01g105810	Solyc06g062800	Solyc02g067740	Solyc01g101240	Solyc01g099530	Solyc02g079060	Solyc01g102960	Solyc02g079060	Solyc06g068960	Solyc01g109410	Solyc01g088560	Solyc01g094320	Solyc02g091890	Solyc03g005600
Solyc04g074510	Solyc04g079200	Solyc01g101240	Solyc01g100320	Solyc02g071010		Solyc01g106260	Solyc01g106260	Solyc06g071000	Solyc02g089170	Solyc01g103480	Solyc01g099830	Solyc02g086610	Solyc01g104600	Solyc02g082800	Solyc08g067020	Solyc01g110450	Solyc01g090710	Solyc01g095410	Solyc02g092450	Solyc03g034180
Solyc04g079870	Solyc04g080760	Solyc01g104000	Solyc01g100360	Solyc02g071030		Solyc01g107130	Solyc01g107870	Solyc06g075270	Solyc03g045110	Solyc01g104370	Solyc01g100860	Solyc02g090030	Solyc01g112280	Solyc02g085040	Solyc10g007270	Solyc01g111170	Solyc01g094200	Solyc01g097050	Solyc03g082570	Solyc03g044330
Solyc05g005820	Solyc05g009530	Solyc01g107910	Solyc01g100860	Solyc02g086970		Solyc01g107990	Solyc01g108600	Solyc06g075290	Solyc03g082920	Solyc01g105060	Solyc01g103370	Solyc02g093900	Solyc02g032930	Solyc02g091970	Solyc10g081130	Solyc02g063490	Solyc01g094400	Solyc01g098000	Solyc03g082920	Solyc03g083520
Solyc05g007490	Solyc05g051510	Solyc01g110360	Solyc01g103370	Solyc03g007890		Solyc01g109520	Solyc01g109520	Solyc06g076020	Solyc03g098600	Solyc01g109660	Solyc01g104590	Solyc02g094440	Solyc02g062600	Solyc02g094120	Solyc11g042930	Solyc02g067450	Solyc01g099100	Solyc01g099760	Solyc03g093360	Solyc03g115650
Solyc06g007570	Solyc05g053670	Solyc01g111710	Solyc01g103380	Solyc03g082920		Solyc01g109660	Solyc01g109540	Solyc07g032740	Solyc03g111860	Solyc01g111170	Solyc01g107910	Solyc03g082600	Solyc02g063150	Solyc02g094640	Solyc11g072450	Solyc02g068130	Solyc01g099780	Solyc01g100320	Solyc03g097680	Solyc03g120750
Solyc06g060340	Solyc05g054060	Solyc02g062340	Solyc01g103480	Solyc03g114150		Solyc01g111300	Solyc01g110060	Solyc07g047790	Solyc03g113030	Solyc01g112020	Solyc01g109620	Solyc03g111010	Solyc02g065400	Solyc03g006680	Solyc12g055830	Solyc02g080810	Solyc01g099860	Solyc01g100850	Solyc03g110960	Solyc04g009650
Solyc06g065470	Solyc05g054480	Solyc02g063070	Solyc01g103680	Solyc03g118040		Solyc01g112020	Solyc01g110450	Solyc07g052350	Solyc03g115360	Solyc02g005350	Solyc01g111510	Solyc03g113220	Solyc02g066930	Solyc03g079930	Solyc06g005010	Solyc02g086660	Solyc01g099890	Solyc01g102940	Solyc03g115360	Solyc04g063230
Solyc06g075270	Solyc05g054580	Solyc02g070320	Solyc01g104590	Solyc04g005680		Solyc01g112210	Solyc02g014310	Solyc08g062910	Solyc03g119040	Solyc02g030170	Solyc01g111640	Solyc03g119360	Solyc02g070510	Solyc03g083390	Solyc06g005020	Solyc02g086820	Solyc01g100360	Solyc01g103480	Solyc03g117480	Solyc04g064510
Solyc06g075290	Solyc05g054610	Solyc02g070330	Solyc01g109410	Solyc04g011440		Solyc02g005350	Solyc02g067080	Solyc08g062920	Solyc03g121070	Solyc02g032940	Solyc02g063070	Solyc04g008460	Solyc02g072180	Solyc03g083530	Solyc10g024330	Solyc02g094440	Solyc01g100860	Solyc01g103800	Solyc03g118040	Solyc04g074580
Solyc06g076170	Solyc06g005060	Solyc02g070340	Solyc01g111170	Solyc04g076790		Solyc02g030170	Solyc02g069490	Solyc09g009260	Solyc04g011440	Solyc02g038690	Solyc02g065740	Solyc04g055170	Solyc02g077670	Solyc03g097390	Solyc11g018550	Solyc02g094470	Solyc01g103680	Solyc01g104000	Solyc04g008590	Solyc04g076140
Solyc08g006510	Solyc06g005420	Solyc02g070350	Solyc02g067460	Solyc04g079180		Solyc02g062600	Solyc02g069590	Solyc09g010630	Solyc04g011510	Solyc02g062340	Solyc02g067460	Solyc04g063290	Solyc02g078540	Solyc03g116400		Solyc03g019780	Solyc01g106210	Solyc01g104590	Solyc04g012120	Solyc04g080590
Solyc08g015860	Solyc06g005430	Solyc02g070360	Solyc02g077480	Solyc04g081570		Solyc02g068400	Solyc02g082760	Solyc10g051380	Solyc04g049450	Solyc02g066990	Solyc02g070320	Solyc04g073990	Solyc02g079210	Solyc03g117470		Solyc03g045110	Solyc01g106430	Solyc01g104680	Solyc04g049070	Solyc04g081150
Solyc08g077930	Solyc06g005490	Solyc02g072130	Solyc02g079170	Solyc05g007250		Solyc02g079210	Solyc02g082830	Solyc10g051390	Solyc04g074510	Solyc02g068400	Solyc02g070330	Solyc04g074300	Solyc02g080630	Solyc03g118000		Solyc03g063150	Solyc01g109580	Solyc01g104700	Solyc04g054980	Solyc04g082640
Solyc09g008460	Solyc06g009020	Solyc02g079060	Solyc02g085350	Solyc05g050970		Solyc02g080880	Solyc02g087240	Solyc10g081510	Solyc04g079200	Solyc02g082000	Solyc02g070340	Solyc05g052690	Solyc02g081170	Solyc03g118650		Solyc03g082600	Solyc01g109620	Solyc01g104920	Solyc04g081570	Solyc05g006590
Solyc09g009020	Solyc06g009970	Solyc02g081980	Solyc02g086240	Solyc05g053300		Solyc02g082830	Solyc02g087880	Solyc10g085550	Solyc04g081570	Solyc02g084920	Solyc02g070350	Solyc06g007670	Solyc02g081700	Solyc03g119040		Solyc03g111200	Solyc01g109660	Solyc01g105810	Solyc04g082460	Solyc05g051500
Solyc09g082320	Solyc06g050980	Solyc02g082000	Solyc02g087240	Solyc05g053470		Solyc02g083390	Solyc02g088610	Solyc10g086190	Solyc05g005700	Solyc02g085040	Solyc02g070360	Solyc06g035870	Solyc02g082250	Solyc04g015110		Solyc03g112360	Solyc01g110120	Solyc01g107760	Solyc05g005160	Solyc05g055440
Solyc10g008010	Solyc06g063240	Solyc02g084440	Solyc02g088820	Solyc05g053940		Solyc02g084600	Solyc02g088690	Solyc11g008680	Solyc05g005710	Solyc02g085350	Solyc02g072130	Solyc06g050980	Solyc02g082300	Solyc04g016360		Solyc03g118170	Solyc01g111510	Solyc01g109360	Solyc05g005700	Solyc06g005390
Solyc10g051350	Solyc06g064460	Solyc02g086830	Solyc02g092430	Solyc05g054640		Solyc02g085050	Solyc02g091580	Solyc11g073210	Solyc05g008460	Solyc02g086970	Solyc02g077480	Solyc06g060400	Solyc02g083390	Solyc04g072060		Solyc03g118710	Solyc01g111540	Solyc01g109940	Solyc05g005820	Solyc06g005940
Solyc10g078620	Solyc06g072120	Solyc02g088700	Solyc03g007740	Solyc07g005600		Solyc02g087880	Solyc02g092670	Solyc12g014180	Solyc05g012070	Solyc02g092430	Solyc02g077740	Solyc06g063370	Solyc02g083620	Solyc04g074550		Solyc04g005510	Solyc01g111760	Solyc01g110390	Solyc05g012420	Solyc06g009210
Solyc10g081180	Solyc06g072240	Solyc02g090030	Solyc03g078290	Solyc07g006650		Solyc02g088610	Solyc03g025270	Solyc12g088720	Solyc05g023800	Solyc02g094470	Solyc02g079750	Solyc06g064460	Solyc02g085950	Solyc04g082780		Solyc04g005680	Solyc02g005350	Solyc02g023970	Solyc05g014470	Solyc06g064460
Solyc11g010200	Solyc06g073190	Solyc02g093250	Solyc03g098790	Solyc07g006790		Solyc02g088690	Solyc03g044150	Solyc12g098500	Solyc05g052100	Solyc03g007670	Solyc02g080880	Solyc06g064630	Solyc02g086160	Solyc05g010150		Solyc04g014760	Solyc02g063090	Solyc02g030250	Solyc05g052310	Solyc06g065210
Solyc11g012110	Solyc06g073300	Solyc02g093270	Solyc03g111860	Solyc07g014700		Solyc02g088710	Solyc03g079930	Solyc12g099100	Solyc05g053300	Solyc03g007890	Solyc02g086240	Solyc06g065470	Solyc02g086830	Solyc05g012520		Solyc04g056390	Solyc02g066990	Solyc02g065740	Solyc06g007670	Solyc06g066100
Solyc11g013260	Solyc06g075830	Solyc03g058920	Solyc03g114500	Solyc07g044760		Solyc02g091580	Solyc03g083390	Solyc12g099480	Solyc05g053810	Solyc03g019780	Solyc02g093680	Solyc06g069090	Solyc02g088710	Solyc05g014560		Solyc04g076090	Solyc02g067460	Solyc02g067080	Solyc06g008260	Solyc06g069020
Solyc11g042610	Solyc06g075850	Solyc03g058930	Solyc03g115360	Solyc07g052350		Solyc02g093370	Solyc03g097680	Solyc04g081520	Solyc05g054480	Solyc03g071620	Solyc03g058920	Solyc06g071920	Solyc02g093370	Solyc05g046300		Solyc04g082670	Solyc02g067740	Solyc02g067930	Solyc06g050770	Solyc06g073280
Solyc11g065670	Solyc06g075930	Solyc03g080160	Solyc03g117480	Solyc07g062650		Solyc03g044880	Solyc03g114920	Solyc06g054670	Solyc06g005060	Solyc03g080050	Solyc03g078400	Solyc06g082870	Solyc03g005230	Solyc05g051000		Solyc05g005490	Solyc02g068640	Solyc02g070320	Solyc06g066440	Solyc06g073330
Solyc11g069440	Solyc06g075960	Solyc03g082570	Solyc03g118010	Solyc08g029230		Solyc03g078400	Solyc03g117480	Solyc06g059700	Solyc06g005150	Solyc03g080160	Solyc03g082570	Solyc07g047850	Solyc03g007190	Solyc05g052140		Solyc05g005690	Solyc02g068740	Solyc02g070330	Solyc06g068240	Solyc06g083190
Solyc11g073210	Solyc06g082090	Solyc03g111010	Solyc03g118020	Solyc08g042050		Solyc03g082420	Solyc03g118910	Solyc07g065900	Solyc06g005490	Solyc03g093360	Solyc03g098790	Solyc08g078700	Solyc03g007740	Solyc05g056250		Solyc05g007250	Solyc02g069300	Solyc02g070340	Solyc06g073900	Solyc07g005600
Solyc12g005330	Solyc06g082870	Solyc03g112360	Solyc03g121100	Solyc08g062910		Solyc03g082600	Solyc03g120850		Solyc06g005940	Solyc03g111370	Solyc03g111200	Solyc09g005720	Solyc03g019720	Solyc06g007570		Solyc05g007490	Solyc02g070790	Solyc02g070350	Solyc06g075210	Solyc07g008950
Solyc12g017570	Solyc07g043360	Solyc03g113220	Solyc03g121600	Solyc08g062920		Solyc03g083390	Solyc03g121640		Solyc06g007780	Solyc03g114150	Solyc03g111230	Solyc09g010370	Solyc03g025410	Solyc06g009660		Solyc05g008600	Solyc02g072130	Solyc02g070360	Solyc06g082130	Solyc07g009140
Solyc12g096150	Solyc07g044840	Solyc03g115990	Solyc04g007550	Solyc08g077860		Solyc03g083900	Solyc03g123600		Solyc06g009970	Solyc03g114500	Solyc03g111840	Solyc09g014520	Solyc03g034220	Solyc06g051000		Solyc05g012070	Solyc02g082000	Solyc02g078500	Solyc06g083180	Solyc07g042150
Solyc12g099480	Solyc07g049450	Solyc03g123820	Solyc04g008460	Solyc09g014520		Solyc03g097060	Solyc04g005570		Solyc06g011280	Solyc03g115110	Solyc03g112360	Solyc09g057650	Solyc03g044010	Solyc06g053820		Solyc05g018520	Solyc02g082830	Solyc02g082750	Solyc06g084230	Solyc07g053650
Solyc02g030230	Solyc07g051850	Solyc04g045340	Solyc04g012120	Solyc09g091180		Solyc03g098600	Solyc04g011400		Solyc06g033860	Solyc03g121330	Solyc03g115650	Solyc09g063130	Solyc03g078290	Solyc06g067980		Solyc05g052070	Solyc02g084670	Solyc02g082860	Solyc07g005940	Solyc07g056370
Solyc06g076640	Solyc09g008800	Solyc04g073990	Solyc04g015400	Solyc10g044740		Solyc03g111370	Solyc04g016360		Solyc06g052050	Solyc04g009140	Solyc03g115990	Solyc10g081130	Solyc03g082420	Solyc06g075540		Solyc05g053670	Solyc02g084920	Solyc02g089070	Solyc07g047790	Solyc08g077510
Solyc10g079860	Solyc09g064450	Solyc04g080590	Solyc04g015430	Solyc10g049890		Solyc03g113030	Solyc04g051200		Solyc06g071960	Solyc04g010240	Solyc03g117940	Solyc10g084610	Solyc03g095470	Solyc06g076370		Solyc05g053940	Solyc02g085350	Solyc02g089170	Solyc07g053280	Solyc08g082430
Solyc12g006410	Solyc10g008140	Solyc05g005690	Solyc04g055170	Solyc11g007840		Solyc03g113930	Solyc04g064760		Solyc06g073190	Solyc04g076790	Solyc03g120090	Solyc10g085920	Solyc03g113930	Solyc06g084210		Solyc05g054440	Solyc02g085790	Solyc02g091130	Solyc07g054180	Solyc09g008800
	Solyc10g051090	Solyc05g006520	Solyc04g063290	Solyc11g068670		Solyc03g115230	Solyc04g076880		Solyc06g073760	Solyc04g080570	Solyc03g121100	Solyc11g010190	Solyc03g116590	Solyc07g005200		Solyc05g054640	Solyc02g086240	Solyc02g093900	Solyc07g064130	Solyc09g064370
	Solyc10g081510	Solyc05g008600	Solyc04g074300	Solyc11g071640		Solyc03g115650	Solyc04g077020		Solyc06g075470	Solyc04g081780	Solyc04g005510	Solyc11g013440	Solyc03g123540	Solyc07g005810		Solyc06g005060	Solyc02g087240	Solyc02g094370	Solyc07g065170	Solyc09g075430
	Solyc10g083570	Solyc05g012070	Solyc04g074580	Solyc12g088720		Solyc03g118910	Solyc04g077040		Solyc06g076870	Solyc05g006520	Solyc04g005680	Solyc12g006540	Solyc04g005080	Solyc07g006220		Solyc06g005150	Solyc02g087300	Solyc03g058450	Solyc08g016170	Solyc09g091070
	Solyc10g083740	Solyc05g053810	Solyc04g080570	Solyc12g088900		Solyc03g119040	Solyc04g078380		Solyc06g083190	Solyc05g008600	Solyc04g008520	Solyc12g039120	Solyc04g009410	Solyc07g008720		Solyc06g009530	Solyc02g088700	Solyc03g064020	Solyc08g016510	Solyc09g092690
	Solyc10g085480	Solyc05g055770	Solyc04g081150	Solyc00g187050		Solyc03g120090	Solyc04g079270		Solyc06g083790	Solyc05g054150	Solyc04g011390	Solyc00g019950	Solyc04g014460	Solyc07g009490		Solyc06g009970	Solyc02g091580	Solyc03g070390	Solyc08g016750	Solyc10g005750
	Solyc11g008280	Solyc05g056160	Solyc04g081520	Solyc01g098710		Solyc03g120720	Solyc04g081810		Solyc07g005600	Solyc05g054580	Solyc04g012120	Solyc00g187050	Solyc04g014480	Solyc07g042250		Solyc06g050980	Solyc02g092000	Solyc03g083290	Solyc08g062630	Solyc10g008010
	Solyc11g013490	Solyc06g007670	Solyc05g005190	Solyc02g044030		Solyc03g120850	Solyc04g082460		Solyc07g006650	Solyc05g054810	Solyc04g054990	Solyc00g230080	Solyc04g014510	Solyc07g054640		Solyc06g062840	Solyc02g093680	Solyc03g114500	Solyc08g083120	Solyc10g008640
	Solyc11g042810	Solyc06g007780	Solyc05g008460	Solyc08g068190		Solyc03g121330	Solyc04g082670		Solyc07g006790	Solyc05g055440	Solyc04g074580	Solyc01g007380	Solyc04g014720	Solyc08g007390		Solyc06g068320	Solyc03g006270	Solyc03g115110	Solyc09g010100	Solyc10g008910
	Solyc11g072450	Solyc06g008260	Solyc05g012480	Solyc12g006320		Solyc03g121640	Solyc04g082880		Solyc07g009160	Solyc05g055770	Solyc04g079180	Solyc01g007530	Solyc04g015050	Solyc08g048250		Solyc06g068940	Solyc03g044010	Solyc03g115840	Solyc09g065330	Solyc10g038120
	Solyc11g072840	Solyc06g011280	Solyc05g014470			Solyc03g123540	Solyc05g009030		Solyc07g041310	Solyc05g056400	Solyc04g080190	Solyc01g017740	Solyc04g015370	Solyc08g062800		Solyc06g075260	Solyc03g044210	Solyc03g116620	Solyc09g090190	Solyc10g052660
	Solyc11g072860	Solyc06g035870	Solyc05g018520			Solyc03g123830	Solyc05g009530		Solyc07g062650	Solyc06g005160	Solyc04g081150	Solyc01g020470	Solyc04g054980	Solyc08g074790		Solyc06g075280	Solyc03g058920	Solyc03g117490	Solyc10g005560	Solyc10g083740
	Solyc12g042920	Solyc06g051650	Solyc05g050700			Solyc04g005510	Solyc05g009600		Solyc07g064930	Solyc06g005390	Solyc04g082640	Solyc01g098950	Solyc04g064510	Solyc08g078140		Solyc06g075320	Solyc03g063110	Solyc03g118750	Solyc10g006480	Solyc10g085020
	Solyc12g056220	Solyc06g063130	Solyc05g051500			Solyc04g005700	Solyc05g010670		Solyc07g065840	Solyc06g005810	Solyc05g005190	Solyc01g111700	Solyc04g072910	Solyc09g010330		Solyc06g076150	Solyc03g080050	Solyc03g120010	Solyc10g054130	Solyc10g085480
	Solyc12g096540	Solyc06g063370	Solyc05g052690			Solyc04g014510	Solyc05g012540		Solyc07g066600	Solyc06g062690	Solyc05g005690	Solyc02g062130	Solyc04g076060	Solyc09g066470		Solyc07g005560	Solyc03g083440	Solyc03g120990	Solyc10g074500	Solyc11g006220
	Solyc12g098500	Solyc06g065590	Solyc05g053100			Solyc04g015270	Solyc05g013990		Solyc08g008340	Solyc06g063130	Solyc05g007250	Solyc02g070970	Solyc04g077970	Solyc09g082320		Solyc07g009160	Solyc03g097470	Solyc03g121070	Solyc10g080500	Solyc11g010230
	Solyc02g088360	Solyc06g068700	Solyc06g005150			Solyc04g045650	Solyc05g026540		Solyc08g041870	Solyc06g065590	Solyc05g014470	Solyc02g070980	Solyc04g078140	Solyc10g008110		Solyc07g049450	Solyc03g111180	Solyc03g123730	Solyc10g081530	Solyc11g067100
	Solyc03g065350	Solyc06g071910	Solyc06g005160			Solyc04g049070	Solyc05g046330		Solyc08g074680	Solyc06g069010	Solyc05g018520	Solyc02g070990	Solyc04g078540	Solyc10g018260		Solyc07g062570	Solyc03g111230	Solyc04g006970	Solyc10g083280	Solyc12g006820
	Solyc06g005010	Solyc06g072580	Solyc06g007610			Solyc04g054470	Solyc05g050970		Solyc08g079170	Solyc06g071870	Solyc05g050700	Solyc02g071000	Solyc04g078820	Solyc10g078690		Solyc07g062650	Solyc03g111310	Solyc04g007710	Solyc10g083570	Solyc12g010060
	Solyc06g005020	Solyc06g074670	Solyc06g036290			Solyc04g064760	Solyc05g051250		Solyc08g082820	Solyc06g071880	Solyc05g051500	Solyc02g083810	Solyc04g080590	Solyc10g078940		Solyc07g064800	Solyc03g113800	Solyc04g011500	Solyc10g083650	Solyc01g008770
	Solyc06g009040	Solyc06g076970	Solyc06g052050			Solyc04g077020	Solyc05g054240		Solyc09g075450	Solyc06g071910	Solyc05g051510	Solyc03g058930	Solyc04g081880	Solyc10g079200		Solyc08g006040	Solyc03g115990	Solyc04g011510	Solyc10g086010	Solyc01g073970
	Solyc06g009960	Solyc07g009140	Solyc06g060400			Solyc04g077970	Solyc05g054640		Solyc09g082060	Solyc06g072490	Solyc05g053670	Solyc03g061560	Solyc05g012080	Solyc10g079500		Solyc08g007220	Solyc03g118010	Solyc04g045340	Solyc10g086460	Solyc01g074000
	Solyc06g062800	Solyc07g041310	Solyc06g062690			Solyc04g080190	Solyc05g056130		Solyc09g091070	Solyc06g072580	Solyc05g053940	Solyc04g039850	Solyc05g012340	Solyc11g072260		Solyc08g008310	Solyc03g118020	Solyc04g054470	Solyc11g005670	Solyc01g080600
	Solyc06g073030	Solyc07g042250	Solyc06g064630			Solyc04g082670	Solyc05g056310		Solyc09g091180	Solyc06g074670	Solyc05g054610	Solyc05g023720	Solyc05g050200	Solyc11g073250		Solyc08g015860	Solyc03g118100	Solyc04g055200	Solyc11g013870	Solyc01g086800
	Solyc08g008050	Solyc07g064130	Solyc06g068240			Solyc05g005700	Solyc06g007200		Solyc09g092690	Solyc06g075620	Solyc05g056160	Solyc06g083680	Solyc05g052470	Solyc11g073260		Solyc08g016580	Solyc03g119360	Solyc04g071140	Solyc11g019920	Solyc01g108660
	Solyc08g083340	Solyc07g065170	Solyc06g069010			Solyc05g013440	Solyc06g007520		Solyc10g049890	Solyc06g076660	Solyc06g005420	Solyc07g009000	Solyc05g053140	Solyc12g005330		Solyc08g041870	Solyc03g121330	Solyc04g071690	Solyc11g071790	Solyc01g110050
	Solyc09g007590	Solyc07g066600	Solyc06g069090			Solyc05g015220	Solyc06g009530		Solyc10g078620	Solyc06g082090	Solyc06g005430	Solyc08g065370	Solyc05g054100	Solyc12g010540		Solyc08g074240	Solyc03g121960	Solyc04g074510	Solyc12g009140	Solyc01g110060
	Solyc09g007610	Solyc08g015690	Solyc06g071870			Solyc05g015310	Solyc06g019170		Solyc10g083570	Solyc06g082370	Solyc06g007570	Solyc08g065550	Solyc05g055760	Solyc12g042430		Solyc08g077350	Solyc04g005080	Solyc04g076790	Solyc12g009890	Solyc02g038690
	Solyc10g018810	Solyc08g016510	Solyc06g071880			Solyc05g017760	Solyc06g036290		Solyc11g006550	Solyc07g008350	Solyc06g007610	Solyc08g065620	Solyc06g007360	Solyc01g068380		Solyc08g079170	Solyc04g007550	Solyc04g077020	Solyc12g014380	Solyc03g025610
	Solyc11g069700	Solyc08g016670	Solyc06g071920			Solyc05g046330	Solyc06g050590		Solyc11g011470	Solyc07g042150	Solyc06g008260	Solyc09g005810	Solyc06g007930	Solyc03g083550		Solyc08g081250	Solyc04g008280	Solyc04g077040	Solyc12g044910	Solyc03g071620
	Solyc12g005500	Solyc08g074680	Solyc06g072490			Solyc05g050600	Solyc06g063090		Solyc11g011930	Solyc07g042250	Solyc06g009210	Solyc10g018810	Solyc06g009400	Solyc03g097800		Solyc08g082820	Solyc04g009310	Solyc04g079180	Solyc12g057110	Solyc04g081440
		Solyc08g075090	Solyc06g073370			Solyc05g055880	Solyc06g065520		Solyc11g039980	Solyc07g043560	Solyc06g051650	Solyc10g045220	Solyc06g051200	Solyc03g098790		Solyc08g083370	Solyc04g011400	Solyc04g079200	Solyc01g058380	Solyc06g050400
		Solyc08g075700	Solyc06g073750			Solyc05g056130	Solyc06g068240		Solyc11g042610	Solyc07g045240	Solyc06g072120	Solyc11g022590	Solyc06g054260	Solyc04g078380		Solyc09g009750	Solyc04g014270	Solyc04g080980	Solyc02g067890	Solyc07g019620
		Solyc08g079070	Solyc06g073760			Solyc05g056230	Solyc06g068320		Solyc11g066060	Solyc07g056370	Solyc06g072240	Solyc12g006140	Solyc06g066100	Solyc05g052150		Solyc09g010370	Solyc04g015200	Solyc04g081740	Solyc02g077240	Solyc07g061940
		Solyc08g083120	Solyc06g076660			Solyc06g007200	Solyc06g068700		Solyc11g069790	Solyc08g006040	Solyc06g073300		Solyc06g067940	Solyc05g053790		Solyc09g011240	Solyc04g015830	Solyc04g082880	Solyc02g082760	Solyc09g008460
		Solyc09g007250	Solyc06g076870			Solyc06g009210	Solyc06g071100		Solyc11g072450	Solyc08g006510	Solyc06g073370		Solyc06g076520	Solyc06g073760		Solyc09g011790	Solyc04g026030	Solyc05g005710	Solyc04g039670	Solyc10g018810
		Solyc09g009390	Solyc06g083180			Solyc06g053480	Solyc06g073280		Solyc11g073200	Solyc08g074240	Solyc06g073900		Solyc06g083440	Solyc07g040750		Solyc09g064450	Solyc04g051200	Solyc05g006520	Solyc06g053210	Solyc10g074590
		Solyc09g010100	Solyc06g083790			Solyc06g062590	Solyc06g074980		Solyc12g008630	Solyc08g074620	Solyc06g074850		Solyc06g084310	Solyc07g055300		Solyc09g065830	Solyc04g058070	Solyc05g008020	Solyc06g060290	Solyc10g081240
		Solyc09g073000	Solyc06g084230			Solyc06g068320	Solyc06g075280		Solyc12g042060	Solyc08g075700	Solyc06g075830		Solyc07g005560	Solyc08g079440		Solyc09g082770	Solyc04g063290	Solyc05g008460	Solyc06g071960	Solyc10g085650
		Solyc09g075010	Solyc07g008370			Solyc06g071000	Solyc06g075320		Solyc12g055800	Solyc08g076470	Solyc06g075850		Solyc07g008780	Solyc09g092330		Solyc09g083370	Solyc04g070980	Solyc05g009600	Solyc07g042220	Solyc11g007930
		Solyc09g090140	Solyc07g016150			Solyc06g071100	Solyc06g082650		Solyc00g023050	Solyc08g079070	Solyc06g075930		Solyc07g009320	Solyc10g007950		Solyc09g090140	Solyc04g071340	Solyc05g010260	Solyc08g074620	Solyc11g008380
		Solyc10g005560	Solyc07g047850			Solyc06g071700	Solyc06g082670		Solyc01g088400	Solyc09g007250	Solyc06g075960		Solyc07g016200	Solyc10g018250		Solyc09g090520	Solyc04g072860	Solyc05g012270	Solyc09g005110	Solyc11g020030
		Solyc10g006480	Solyc07g053260			Solyc06g076520	Solyc06g083300		Solyc01g088410	Solyc09g007270	Solyc06g076970		Solyc07g044860	Solyc10g074700		Solyc09g090590	Solyc04g074300	Solyc05g013380	Solyc09g055420	Solyc11g020610
		Solyc10g017830	Solyc07g055230			Solyc07g042150	Solyc07g014700		Solyc01g088420	Solyc09g008800	Solyc06g083180		Solyc07g053460	Solyc10g084800		Solyc10g007760	Solyc04g080570	Solyc05g023800	Solyc10g076510	Solyc11g064860
		Solyc10g050160	Solyc07g056050			Solyc07g042910	Solyc07g042220		Solyc01g097920	Solyc09g010100	Solyc06g084230		Solyc07g062220	Solyc11g039650		Solyc10g008140	Solyc04g081880	Solyc05g049870	Solyc10g079060	Solyc12g013510
		Solyc10g078740	Solyc07g064800			Solyc07g045240	Solyc07g044760		Solyc02g044030	Solyc09g020130	Solyc07g008370		Solyc07g064270	Solyc12g005080		Solyc10g017550	Solyc04g082000	Solyc05g050200	Solyc10g083720	Solyc12g038970
		Solyc10g078800	Solyc07g065840			Solyc07g053280	Solyc07g044840		Solyc03g033440	Solyc09g064450	Solyc07g009140		Solyc07g064880	Solyc12g042060		Solyc10g054910	Solyc05g005190	Solyc05g051250	Solyc11g005640	Solyc12g043000
		Solyc10g081130	Solyc08g006040			Solyc07g056330	Solyc07g045350		Solyc03g110960	Solyc09g073000	Solyc07g016150		Solyc07g065090			Solyc10g078620	Solyc05g009530	Solyc05g051390	Solyc11g005650	Solyc12g044690
		Solyc10g083280	Solyc08g068330			Solyc07g056370	Solyc07g049280		Solyc03g123820	Solyc09g075370	Solyc07g043360		Solyc07g065200			Solyc10g081440	Solyc05g012480	Solyc05g052100	Solyc12g038200	Solyc12g055930
		Solyc10g085550	Solyc08g074240			Solyc07g056390	Solyc07g053280		Solyc05g026160	Solyc09g082320	Solyc07g049450		Solyc07g065820			Solyc10g083120	Solyc05g013990	Solyc05g052110	Solyc12g094620	Solyc12g056540
		Solyc10g086010	Solyc08g074620			Solyc07g064190	Solyc07g053650		Solyc06g005010	Solyc09g090140	Solyc07g051850		Solyc07g066610			Solyc10g086190	Solyc05g017760	Solyc05g052120		Solyc12g099660
		Solyc11g005670	Solyc08g076470			Solyc07g065090	Solyc08g006650		Solyc06g005020	Solyc10g005510	Solyc07g053260		Solyc08g005060			Solyc11g006690	Solyc05g026540	Solyc05g052510
		Solyc11g010190	Solyc08g078700			Solyc07g066610	Solyc08g006890		Solyc06g009820	Solyc10g006230	Solyc07g055230		Solyc08g062340			Solyc11g007120	Solyc05g048760	Solyc05g053300
		Solyc11g011930	Solyc08g079260			Solyc08g006820	Solyc08g015860		Solyc06g009830	Solyc10g007180	Solyc07g064130		Solyc08g062450			Solyc11g008860	Solyc05g050970	Solyc05g053470
		Solyc11g022590	Solyc08g080190			Solyc08g006890	Solyc08g042050		Solyc06g009840	Solyc10g007760	Solyc07g064800		Solyc08g062660			Solyc11g039840	Solyc05g051850	Solyc05g053810
		Solyc11g062190	Solyc08g082820			Solyc08g041870	Solyc08g043170		Solyc06g009960	Solyc10g078550	Solyc07g065170		Solyc08g074290			Solyc11g042610	Solyc05g051980	Solyc05g054150
		Solyc11g067100	Solyc09g005720			Solyc08g062450	Solyc08g066360		Solyc06g063330	Solyc10g078690	Solyc08g015690		Solyc08g077880			Solyc12g009800	Solyc05g052690	Solyc05g054480
		Solyc11g069150	Solyc09g007270			Solyc08g074550	Solyc08g074630		Solyc08g074640	Solyc10g078740	Solyc08g016510		Solyc08g077890			Solyc12g013860	Solyc05g054060	Solyc05g054590
		Solyc11g070080	Solyc09g008610			Solyc08g074630	Solyc08g077180		Solyc08g074650	Solyc10g081180	Solyc08g016670		Solyc08g079020			Solyc12g035130	Solyc05g054110	Solyc05g055710
		Solyc11g070090	Solyc09g008670			Solyc08g078390	Solyc08g077930		Solyc08g077860	Solyc10g081440	Solyc08g068330		Solyc09g011920			Solyc12g044630	Solyc05g055760	Solyc05g055730
[truncated: 204 more rows]
