# Supplementary material for: The coupling of transcriptome and proteome adaptation during development and heat stress response of tomato pollen
Source: BMC Genomics. 2018 Jun 8;19:447. doi: 10.1186/s12864-018-4824-5 (PMC5994098; doi:10.1186/s12864-018-4824-5)
Supplement: Supplementary file 7 — Table S6. List of proteins down- and upregulated after HS in pollen developmental stages. (XLSX 37 kb) [file 12864_2018_4824_MOESM7_ESM.xlsx]

## Sheet: tetrads down
Table S6: Listed are genes (column 2) downregulated after HS in tetrads at proteome level. In addition the predicted KOG functional category (column 1) and functional description (column 3) is given. Functional categories comprising more than 5% of the genes with an assigned functional category are indicated in bold.
Functional category	SolycID	Description
amino acid metabolism	Solyc08g077930	Isocitrate dehydrogenase
carbohydrate metabolism	Solyc05g005820	Glyceraldehyde-3-phosphate dehydrogenase
	Solyc09g009020	Enolase
	Solyc12g099480	Bifunctional polymyxin resistance protein ArnA
cell wall / membrane	Solyc12g099480	Bifunctional polymyxin resistance protein ArnA
chaperones & protein turnover	Solyc01g105810	Rab-GDP dissociation inhibitor
	Solyc02g084920	Proteasome subunit beta type
	Solyc04g074510	14-3-3 protein beta/alpha-B
	Solyc08g015860	Rab GDP dissociation inhibitor
	Solyc09g082320	Proteasome subunit beta type
	Solyc10g008010	Proteasome subunit alpha type
	Solyc11g010200	14-3-3 protein beta/alpha-1
	Solyc11g013260	Prohibitin
	Solyc12g017570	Rab GDP dissociation inhibitor
energy metabolism	Solyc01g090710	Malate dehydrogenase, cytoplasmic
	Solyc01g109620	NADH-quinone oxidoreductase subunit I
	Solyc02g086610	Isocitrate dehydrogenase-like protein
	Solyc02g093900	Cytochrome c1
	Solyc10g051350	NADH-quinone oxidoreductase subunit I
inorganic ion metabolism	Solyc03g044010	Mitochondrial porin (Voltage-dependent anion channel) outer membrane protein
nucleotide metabolism	Solyc01g100030	Deoxyuridine 5'-triphosphate nucleotidohydrolase
signal transduction	Solyc10g081180	RNA-binding protein
trafficking & secretion	Solyc01g098780	Signal peptidase complex subunit 3
translation & ribosomes	Solyc01g098880	Seryl-tRNA synthetase
	Solyc01g099900	Ribosomal protein L18
	Solyc03g045110	40S ribosomal protein S5
	Solyc03g119360	40S ribosomal protein S7-like protein
	Solyc04g079870	Seryl-tRNA synthetase
	Solyc06g007570	40S ribosomal protein S8
	Solyc10g078620	Ribosomal protein S5
	Solyc11g012110	60S ribosomal protein L6
	Solyc11g042610	Ribosomal protein S5
	Solyc11g065670	Ribosomal protein L12
	Solyc11g069440	Ribosomal protein L12
	Solyc12g005330	50S ribosomal protein L2
	Solyc12g096150	60S ribosomal protein L13

## Sheet: tetrads up
Table S6: Listed are genes (column 2) upregulated after HS in tetrads at proteome level. In addition the predicted KOG functional category (column 1) and functional description (column 3) is given. Functional categories comprising more than 5% of the genes with an assigned functional category are indicated in bold.
Functional category	SolycID	Description
amino acid metabolism	Solyc02g062600	2,3,4,5-tetrahydropyridine-2,6-dicarboxylate N-acetyltransferase
	Solyc02g082830	Phosphoserine aminotransferase
	Solyc02g083390	Prolyl 4-hydroxylase alpha subunit-like protein
	Solyc03g123830	Phosphoglycerate dehydrogenase
	Solyc04g014510	Glutamine synthetase
	Solyc04g064760	Serine carboxypeptidase F13S12.6
	Solyc07g056330	Ribose-phosphate pyrophosphokinase 4
	Solyc08g041870	Aspartate aminotransferase
	Solyc10g007760	Ribose-phosphate pyrophosphokinase 4
	Solyc10g078550	Glutamate dehydrogenase
	Solyc11g007820	Methyltransferase
	Solyc11g011380	Glutamine synthetase
	Solyc11g068730	Nitrilase 4A
carbohydrate metabolism	Solyc01g074030	Beta-glucosidase 01
	Solyc01g104040	UDP-glucose glycoprotein glucosyltransferase
	Solyc02g088690	UDP-glucose 6-dehydrogenase
	Solyc03g044880	Exostosin family protein
	Solyc03g097060	Exostosin family protein
	Solyc03g113030	Aldose 1-epimerase-like protein
	Solyc04g045650	Exostosin family protein
	Solyc04g049070	Alpha glucosidase II
	Solyc05g015220	Mannosyl-oligosaccharide glucosidase
	Solyc07g066610	Phosphoglycerate kinase
	Solyc09g008840	Pyruvate kinase
	Solyc11g008810	Beta-hexosaminidase b
	Solyc12g056120	6-phosphogluconate dehydrogenase decarboxylating
cell cycle & division	Solyc01g099770	Translationally-controlled tumor protein homolog
cell wall / membrane	Solyc01g104170	Ankyrin repeat domain-containing protein 2
	Solyc03g044880	Exostosin family protein
	Solyc03g097060	Exostosin family protein
	Solyc04g045650	Exostosin family protein
	Solyc04g049070	Alpha glucosidase II
	Solyc04g054470	Myosin class II heavy chain (ISS)
	Solyc08g083320	Granule-bound starch synthase
chaperones & protein turnover	Solyc01g102960	Hsp21.6-ER (sHSP)
	Solyc01g106260	Hsp70-13 (HSP70)
	Solyc01g107130	Vacuolar sorting receptor
	Solyc02g080880	Aspartic proteinase
	Solyc02g088610	ClpB3 (HSP100)
	Solyc02g091580	Oligopeptidase A
	Solyc03g082420	Hsp26.2-P (sHSP)
	Solyc03g098600	Oligosaccharyl transferase STT3 subunit
	Solyc03g113930	Hsp21.4-ER (sHSP)
	Solyc03g115230	Hsp101/ClpB1 (HSP100)
	Solyc03g118910	CCT-δ (HSP60)
	Solyc03g120720	Protein disulfide isomerase L-3b
	Solyc03g120850	Cpn60-β (2) (HSP60)
	Solyc03g121640	Cpn60 (3) (HSP60)
	Solyc03g123540	Hsp16.1-CIII (sHSP)
	Solyc04g049070	Alpha glucosidase II
	Solyc04g064760	Serine carboxypeptidase F13S12.6
	Solyc04g082670	Dolichyl-diphosphooligosaccharide--protein glycosyltransferase subunit 1
	Solyc05g046330	Dolichyl-diphosphooligosaccharide--protein glycosyltransferase subunit 2
	Solyc05g056130	Dolichyl-diphosphooligosaccharide--protein glycosyltransferase subunit 1
	Solyc05g056230	Calreticulin 2 calcium-binding protein
	Solyc06g076520	Hsp17.7C-CI (sHSP)
	Solyc07g056390	Endoplasmic oxidoreductin-1
	Solyc08g062450	Hsp17.6-CII (sHSP)
	Solyc08g083320	Granule-bound starch synthase
	Solyc09g005120	DnaJ-C (HSP40)
	Solyc09g007630	DnaJ-C (HSP40)
	Solyc09g057670	FK506-binding protein 2 (EC 5.2.1.8)(Peptidyl-prolyl cis-trans isomerase)(PPIase)(Rotamase)
	Solyc11g011480	Nicastrin
	Solyc11g020330	Hsp21.5-ER (sHSP)
	Solyc12g008360	Oligosaccharyl transferase STT3 subunit family protein
	Solyc12g015880	Hsp90-1 (HSP90)
	Solyc12g042060	ClpC2 (HSP100)
coenzyme metabolism	Solyc02g082830	Phosphoserine aminotransferase
	Solyc03g120090	Pyridoxal biosynthesis lyase pdxS
cytoskeleton	Solyc01g099770	Translationally-controlled tumor protein homolog
	Solyc02g084600	LRR receptor-like serine/threonine-protein kinase, RLP
	Solyc02g087880	Tubulin alpha-7 chain
	Solyc03g078400	Actin
	Solyc04g077020	Tubulin alpha-3 chain
	Solyc07g056370	Unknown Protein
	Solyc07g065090	Polygalacturonase inhibitor protein
	Solyc08g006890	Tubulin alpha-3 chain
	Solyc11g005330	Actin
energy metabolism	Solyc01g087120	F1-ATP synthase delta subunit
	Solyc01g094200	NAD-dependent malic enzyme 2
	Solyc01g106080	Methylmalonate-semialdehyde dehydrogenase
	Solyc02g005350	Succinyl-CoA ligase
	Solyc02g085050	Inorganic pyrophosphatase-like protein
	Solyc03g082600	Cytochrome b5
	Solyc05g005700	Aldehyde dehydrogenase 1
	Solyc06g071000	N-succinylglutamate 5-semialdehyde dehydrogenase
	Solyc09g061230	Cytochrome b5
	Solyc09g075450	Fumarate hydratase class II
	Solyc09g090700	Succinate semialdehyde dehydrogenase
	Solyc11g070030	NADH-quinone oxidoreductase subunit B
	Solyc12g005080	Dihydrolipoyllysine-residue succinyltransferase component of 2-oxoglutarate dehydrogenase complex
	Solyc12g009400	Pyruvate dehydrogenase E1 component alpha subunit
	Solyc12g009410	Pyruvate dehydrogenase E1 component alpha subunit
	Solyc12g098150	Voltage-gated potassium channel beta subunit
	Solyc12g099100	Dihydrolipoyl dehydrogenase
extracellular structures	Solyc03g044880	Exostosin family protein
	Solyc03g097060	Exostosin family protein
	Solyc04g045650	Exostosin family protein
inorganic ion metabolism	Solyc06g071100	H-ATPase
lipid metabolism	Solyc02g088710	4-coumarate CoA ligase-like
	Solyc05g017760	Acetyl-CoA C-acetyltransferase
	Solyc08g078390	Acyl-coenzyme A oxidase
	Solyc08g083320	Granule-bound starch synthase
	Solyc12g094520	4-coumarate-coa ligase
nuclear structure	Solyc01g079680	Ran GTPase activating protein (Fragment)
nucleotide metabolism	Solyc04g077970	Adenine phosphoribosyltransferase-like
	Solyc07g056330	Ribose-phosphate pyrophosphokinase 4
	Solyc08g079020	Adenine phosphoribosyltransferase-like protein
	Solyc10g007760	Ribose-phosphate pyrophosphokinase 4
replication, recombination & repair	Solyc01g102370	Flap structure specific endonuclease 1
	Solyc12g005560	Unknown Protein
RNA processing & modification	Solyc01g079680	Ran GTPase activating protein (Fragment)
	Solyc01g109660	Glycine-rich RNA-binding protein
	Solyc05g055880	Nucleolar protein 5
	Solyc07g045240	RNA-binding protein-like
	Solyc09g083080	Nucleolar protein 5
	Solyc12g095960	Insulin-like growth factor 2 mRNA-binding protein 2
secondary metabolites	Solyc03g083900	Laccase-22
	Solyc05g013440	Primary amine oxidase
	Solyc06g071700	Primary amine oxidase
	Solyc10g009390	Cytochrome P450
	Solyc12g094460	Laccase-2
signal transduction	Solyc01g079680	Ran GTPase activating protein (Fragment)
	Solyc02g088690	UDP-glucose 6-dehydrogenase
	Solyc03g083390	Nuclear movement protein nudc
	Solyc03g119040	Guanine nucleotide-binding protein beta subunit-like protein
	Solyc09g010370	Ras-related protein Rab-8A
	Solyc11g011480	Nicastrin
	Solyc12g099660	Glucosidase 2 subunit beta
trafficking & secretion	Solyc02g079210	DAG protein
	Solyc05g050600	Dynamin 2
	Solyc06g062590	Transmembrane 9 superfamily protein member 4
	Solyc07g056390	Endoplasmic oxidoreductin-1
	Solyc08g006820	Transmembrane 9 superfamily protein member 4
	Solyc09g010370	Ras-related protein Rab-8A
	Solyc12g006540	Signal peptidase complex catalytic subunit SEC11A
transcription	Solyc01g111300	Cold shock protein-1
translation & ribosomes	Solyc01g008960	Argonaute 4-like protein
	Solyc01g011000	Eukaryotic translation initiation factor 5A
	Solyc01g088370	Eukaryotic translation initiation factor 3 subunit B
	Solyc03g115650	Eukaryotic translation initiation factor 5A
	Solyc03g121330	60S ribosomal protein L28
	Solyc04g005510	Eukaryotic translation initiation factor 5A
	Solyc05g055880	Nucleolar protein 5
	Solyc06g009210	Ribosomal protein L19
	Solyc06g068320	Prolyl-tRNA synthetase
	Solyc08g074550	Threonyl-tRNA synthetase
	Solyc09g020130	60S ribosomal protein L5-1
	Solyc09g057650	40S ribosomal protein S8
	Solyc09g075430	Ribosomal protein L19
	Solyc09g083080	Nucleolar protein 5
	Solyc10g080710	Asparaginyl-tRNA synthetase 2
	Solyc12g010060	Eukaryotic translation initiation factor 5A
	Solyc12g039120	40S ribosomal protein S19-like

## Sheet: post-meiotic down
Table S6: Listed are genes (column 2) downregulated after HS in post-meiotic pollen at proteome level. In addition the predicted KOG functional category (column 1) and functional description (column 3) is given. Functional categories comprising more than 5% of the genes with an assigned functional category are indicated in bold.
Functional category	SolycID	Description
amino acid metabolism	Solyc01g008330	Acetyl-CoA carboxylase biotin carboxylase
	Solyc02g082830	Phosphoserine aminotransferase
	Solyc03g123600	Alanine aminotransferase
	Solyc04g064760	Serine carboxypeptidase F13S12.6
	Solyc05g009030	3-isopropylmalate dehydrogenase
	Solyc05g051250	Glutamine synthetase
	Solyc06g019170	Gamma-glutamyl phosphate reductase
	Solyc06g063090	Alanine aminotransferase
	Solyc06g073280	LL-diaminopimelate aminotransferase
	Solyc08g043170	Gamma-glutamyl phosphate reductase
	Solyc08g077930	Isocitrate dehydrogenase
	Solyc08g081250	Aminopeptidase N
	Solyc09g083410	Amidase hydantoinase/carbamoylase family protein expressed
	Solyc11g068670	Nicalin
carbohydrate metabolism	Solyc01g010390	Beta-glucosidase
	Solyc01g110060	Purple acid phosphatase
	Solyc02g067080	UDP-D-glucose dehydrogenase
	Solyc02g088690	UDP-glucose 6-dehydrogenase
	Solyc04g011400	UDP-glucose 4-epimerase
	Solyc04g077040	Xylulose kinase
	Solyc04g082880	Diphosphate--fructose-6-phosphate 1-phosphotransferase
	Solyc05g050970	Transketolase 1
	Solyc05g054640	2-oxoglutarate dehydrogenase E1 component
	Solyc07g042220	Beta-galactosidase
	Solyc07g044840	2 3-bisphosphoglycerate-independent phosphoglycerate mutase
	Solyc07g049280	Diphosphate-fructose-6-phosphate 1-phosphotransferase
	Solyc08g077180	Pyruvate kinase
	Solyc09g005740	Chloroplast lumen common family protein
	Solyc09g008840	Pyruvate kinase
	Solyc09g009020	Enolase
	Solyc09g082970	Pyruvate kinase
	Solyc10g017620	5-dehydro-2-deoxygluconokinase 1
	Solyc10g085640	Beta-fructofuranosidase insoluble isoenzyme 2
	Solyc10g085650	Beta-fructofuranosidase insoluble isoenzyme 2
	Solyc11g042850	5-dehydro-2-deoxygluconokinase
	Solyc12g014380	Glucose-6-phosphate isomerase 1
	Solyc12g056120	6-phosphogluconate dehydrogenase decarboxylating
	Solyc12g095760	Diphosphate--fructose-6-phosphate 1-phosphotransferase
cell wall / membrane	Solyc01g104170	Ankyrin repeat domain-containing protein 2
	Solyc04g011400	UDP-glucose 4-epimerase
	Solyc08g083320	Granule-bound starch synthase
chaperones & protein turnover	Solyc01g090750	CCT-α (HSP60)
	Solyc01g105810	Rab-GDP dissociation inhibitor
	Solyc01g106260	Hsp70-13 (HSP70)
	Solyc01g108600	Presequence protease, mitochondrial
	Solyc02g088610	ClpB3 (HSP100)
	Solyc02g091580	Oligopeptidase A
	Solyc02g092670	Subtilisin-like protease
	Solyc03g044150	Subtilisin-like protease
	Solyc03g118910	CCT-δ (HSP60)
	Solyc03g120850	Cpn60-β (2) (HSP60)
	Solyc03g121640	Cpn60 (3) (HSP60)
	Solyc04g064760	Serine carboxypeptidase F13S12.6
	Solyc04g081810	Subtilisin-like protease
	Solyc04g082670	Dolichyl-diphosphooligosaccharide--protein glycosyltransferase subunit 1
	Solyc05g010670	Hsp90-5 (HSP90)
	Solyc05g013990	CCT-ε (HSP60)
	Solyc05g046330	Dolichyl-diphosphooligosaccharide--protein glycosyltransferase subunit 2
	Solyc05g054240	Arginine N-methyltransferase family protein
	Solyc05g056130	Dolichyl-diphosphooligosaccharide--protein glycosyltransferase subunit 1
	Solyc05g056310	CCT-γ (HSP60)
	Solyc06g009530	Nodal modulator 3
	Solyc06g036290	Hsp90-3 (HSP90)
	Solyc06g065520	CCT-η (HSP60)
	Solyc06g068700	Calcium-binding protein Calnexin
	Solyc06g074980	26S protease regulatory subunit 6B homolog
	Solyc07g014700	Dolichyl-diphosphooligosaccharide--protein glycosyltransferase subunit 2
	Solyc07g053650	26S proteasome regulatory subunit
	Solyc08g015860	Rab GDP dissociation inhibitor
	Solyc08g079260	Serine/threonine-protein phosphatase (Fragment)
	Solyc08g081250	Aminopeptidase N
	Solyc08g083320	Granule-bound starch synthase
	Solyc09g005740	Chloroplast lumen common family protein
	Solyc09g008070	Cell division protease ftsH homolog 3
	Solyc09g018450	Ubiquitin-activating enzyme E1
	Solyc09g075010	Prostaglandin E synthase 3
	Solyc10g054910	Peptidyl-prolyl cis-trans isomerase
	Solyc11g006070	Peptidyl-prolyl cis-trans isomerase
	Solyc11g011480	Nicastrin
	Solyc11g019920	Protein disulfide isomerase
	Solyc11g042930	SKP1
	Solyc12g008360	Oligosaccharyl transferase STT3 subunit family protein
	Solyc12g015880	Hsp90-1 (HSP90)
	Solyc12g017570	Rab GDP dissociation inhibitor
coenzyme metabolism	Solyc02g082830	Phosphoserine aminotransferase
	Solyc09g092390	Adenosylhomocysteinase
	Solyc10g083970	S-adenosylmethionine synthase
	Solyc12g015860	Farnesyl pyrophosphate synthase
cytoskeleton	Solyc02g087880	Tubulin alpha-7 chain
	Solyc04g077020	Tubulin alpha-3 chain
	Solyc08g006890	Tubulin alpha-3 chain
energy metabolism	Solyc01g059880	ATP citrate lyase a-subunit
	Solyc01g087070	Mitochondrial ADP/ATP carrier proteins
	Solyc01g100360	Dihydrolipoyl dehydrogenase
	Solyc02g087240	NADH-quinone oxidoreductase F subunit family protein
	Solyc03g079930	Mitochondrial glycoprotein family protein
	Solyc03g097680	Pyruvate dehydrogenase E1 component subunit beta
	Solyc05g009530	Dihydrolipoyllysine-residue acetyltransferase component of pyruvate dehydrogenase complex
	Solyc08g066360	Malic enzyme
inorganic ion metabolism	Solyc02g082760	Catalase
	Solyc04g082460	Catalase
	Solyc06g071100	H-ATPase
	Solyc11g065620	Sulfite reductase
lipid metabolism	Solyc01g008330	Acetyl-CoA carboxylase biotin carboxylase
	Solyc07g045350	Acetyl-CoA C-acetyltransferase protein
	Solyc08g078390	Acyl-coenzyme A oxidase
	Solyc08g083320	Granule-bound starch synthase
replication, recombination & repair	Solyc01g102370	Flap structure specific endonuclease 1
RNA processing & modification	Solyc01g100570	Nucleolar protein
	Solyc01g107870	Poly(A) RNA binding protein
	Solyc03g025270	rRNA 2'-O-methyltransferase fibrillarin
	Solyc07g044760	ATP-dependent RNA helicase
	Solyc08g042050	DEAD-box ATP-dependent RNA helicase 3
	Solyc12g005860	3-isopropylmalate dehydratase large subunit
secondary metabolites	Solyc09g091840	Glutathione-disulfide reductase
	Solyc12g094470	Laccase-2
signal transduction	Solyc01g102940	Methionine s-methyltransferase
	Solyc02g014310	Polyadenylate-binding protein
	Solyc02g067080	UDP-D-glucose dehydrogenase
	Solyc02g088690	UDP-glucose 6-dehydrogenase
	Solyc03g083390	Nuclear movement protein nudc
	Solyc05g009600	Phosphatase 2A regulatory A subunit
	Solyc06g083300	Ras GTPase-activating protein-binding protein 2
	Solyc08g079260	Serine/threonine-protein phosphatase (Fragment)
	Solyc09g005740	Chloroplast lumen common family protein
	Solyc09g009030	Histone deacetylase 2a-like
	Solyc11g011480	Nicastrin
trafficking & secretion	Solyc01g010940	Transmembrane emp24 domain-containing protein 10
	Solyc01g109540	Coatomer subunit gamma
	Solyc02g069590	Coatomer protein epsilon subunit family protein
	Solyc04g005570	Transmembrane emp24 domain-containing protein 10
transcription	Solyc05g054240	Arginine N-methyltransferase family protein
	Solyc10g085560	Histone deacetylase 2a-like
translation & ribosomes	Solyc01g008960	Argonaute 4-like protein
	Solyc01g088370	Eukaryotic translation initiation factor 3 subunit B
	Solyc01g100570	Nucleolar protein
	Solyc01g107870	Poly(A) RNA binding protein
	Solyc06g007520	Ribosomal protein L10
	Solyc06g068320	Prolyl-tRNA synthetase
	Solyc06g082650	60S ribosomal protein L10
	Solyc06g082670	Ribosomal protein L10
	Solyc10g078960	60S ribosomal protein L21-like protein
	Solyc10g079880	Eukaryotic translation initiation factor 3 subunit 6
	Solyc10g080590	60S ribosomal protein L21-like protein
	Solyc11g033280	ATP-dependent RNA helicase FAL1
	Solyc11g039830	Glycyl-tRNA synthetase
	Solyc12g005330	50S ribosomal protein L2
	Solyc12g005860	3-isopropylmalate dehydratase large subunit
	Solyc12g042650	40S ribosomal protein S12

## Sheet: post-meiotic up
Table S6: Listed are genes (column 2) upregulated after HS in post-meiotic pollen at proteome level. In addition the predicted KOG functional category (column 1) and functional description (column 3) is given. Functional categories comprising more than 5% of the genes with an assigned functional category are indicated in bold.
Functional category	SolycID	Description
amino acid metabolism	Solyc01g112280	Succinyl-diaminopimelate desuccinylase
	Solyc02g062600	2,3,4,5-tetrahydropyridine-2,6-dicarboxylate N-acetyltransferase
	Solyc02g083390	Prolyl 4-hydroxylase alpha subunit-like protein
	Solyc04g014510	Glutamine synthetase
	Solyc07g064270	Glucose-6-phosphate/phosphate-translocator
carbohydrate metabolism	Solyc02g080630	Lactoylglutathione lyase
	Solyc07g064270	Glucose-6-phosphate/phosphate-translocator
	Solyc07g066610	Phosphoglycerate kinase
cell cycle & division	Solyc08g074290	BRI1-KD interacting protein 129 (Fragment)
chaperones & protein turnover	Solyc01g008370	26S proteasome regulatory subunit
	Solyc01g096040	Aspartic proteinase nepenthesin I
	Solyc01g100520	ATP-dependent Clp protease proteolytic subunit
	Solyc01g102960	Hsp21.6-ER (sHSP)
	Solyc01g104600	COP9 signalosome complex subunit 8
	Solyc02g070510	Proteasome subunit alpha type
	Solyc02g077670	DnaJ-B (HSP40)
	Solyc02g081700	Proteasome subunit alpha type
	Solyc02g082250	Thioredoxin reductase
	Solyc02g086830	Protease Do-like (S2 serine-type protease)
	Solyc03g082420	Hsp26.2-P (sHSP)
	Solyc03g113930	Hsp21.4-ER (sHSP)
	Solyc03g123540	Hsp16.1-CIII (sHSP)
	Solyc04g009410	Proteasome subunit beta type
	Solyc04g014480	Hsp16.1-Po (sHSP)
	Solyc04g076060	14-3-3 protein beta/alpha-B
	Solyc04g078540	Cathepsin B-like cysteine proteinase
	Solyc04g080590	Proteasome subunit alpha type
	Solyc05g053140	26S proteasome non-ATPase regulatory subunit 13
	Solyc06g076520	Hsp17.7C-CI (sHSP)
	Solyc07g016200	Proteasome subunit beta type
	Solyc07g053460	Cathepsin B-like cysteine proteinase
	Solyc07g064880	Small ubiquitin-related modifier
	Solyc08g062340	Hsp17.4-CII (sHSP)
	Solyc08g062450	Hsp17.6-CII (sHSP)
	Solyc08g077890	ATP-dependent Clp protease proteolytic subunit
	Solyc09g015020	Hsp17.7A-CI (sHSP)
	Solyc09g057670	FK506-binding protein 2 (EC 5.2.1.8)(Peptidyl-prolyl cis-trans isomerase)(PPIase)(Rotamase)
	Solyc10g077030	Proteasome subunit alpha type
	Solyc11g020330	Hsp21.5-ER (sHSP)
	Solyc11g069150	Proteasome subunit beta type
	Solyc12g006010	Small ubiquitin-related modifier
chromatin structure	Solyc08g074290	BRI1-KD interacting protein 129 (Fragment)
coenzyme metabolism	Solyc03g005230	Menaquinone biosynthesis methyltransferase ubiE
cytoskeleton	Solyc03g019720	Carnitine operon protein caiE
	Solyc07g065090	Polygalacturonase inhibitor protein
defense mechanisms	Solyc02g032930	B-cell receptor-associated protein 31-like containing protein
energy metabolism	Solyc03g007190	SPFH domain / Band 7 family protein
	Solyc04g005080	Pyruvate dehydrogenase E1 component alpha subunit
	Solyc04g015370	Acyl carrier protein
	Solyc04g078140	Cytochrome B5
	Solyc05g012080	Cytochrome b5
	Solyc06g007930	Cytochrome b5
	Solyc06g067940	Cytochrome c oxidase subunit Vb
	Solyc06g083440	Cytochrome b5 reductase
	Solyc09g011920	Mitochondrial uncoupling protein
	Solyc09g018750	Inosine-5'-monophosphate dehydrogenase
	Solyc09g065830	NADH ubiquinone oxidoreductase subunit
	Solyc11g070030	NADH-quinone oxidoreductase subunit B
	Solyc11g072640	Mitochondrial trans-2-enoyl-CoA reductase
	Solyc12g056830	ATP synthase delta subunit
inorganic ion metabolism	Solyc03g044010	Mitochondrial porin (Voltage-dependent anion channel) outer membrane protein
	Solyc05g052470	Ferritin
lipid metabolism	Solyc02g088710	4-coumarate CoA ligase-like
	Solyc04g015370	Acyl carrier protein
nucleotide metabolism	Solyc04g077970	Adenine phosphoribosyltransferase-like
	Solyc08g079020	Adenine phosphoribosyltransferase-like protein
RNA processing & modification	Solyc02g066930	RNA-binding protein
	Solyc04g014460	RNA binding protein
	Solyc06g084310	Small nuclear ribonucleoprotein Sm D1
	Solyc09g064660	Small nuclear ribonucleoprotein Sm D1
	Solyc11g005370	Small nuclear ribonucleoprotein LsM3
secondary metabolites	Solyc03g025410	Dehydrogenase/reductase SDR family member 13
	Solyc04g015370	Acyl carrier protein
	Solyc05g055760	Isopentenyl-diphosphate delta-isomerase
signal transduction	Solyc01g104600	COP9 signalosome complex subunit 8
	Solyc03g095470	Chromosome 01 contig 1 DNA sequence (Fragment)
	Solyc07g065820	Calcineurin B
	Solyc12g015870	Calcineurin B-like protein 02
trafficking & secretion	Solyc01g086850	Ras-related protein Rab-25
	Solyc01g098780	Signal peptidase complex subunit 3
	Solyc02g072180	Ras-related protein Rab-25
	Solyc02g078540	Unknown Protein
	Solyc02g079210	DAG protein
	Solyc03g007740	Reticulon family protein
	Solyc03g095470	Chromosome 01 contig 1 DNA sequence (Fragment)
	Solyc04g015050	Trafficking protein particle complex subunit 5
	Solyc04g072910	Endoplasmic reticulum-Golgi intermediate compartment protein 3
	Solyc04g078820	Annexin
	Solyc07g009320	Metaxin 2
	Solyc07g065200	Mitochondrial import inner membrane translocase subunit tim22
	Solyc08g062660	Ran GTPase binding protein
	Solyc09g082770	Transmembrane emp24 domain-containing protein 3
	Solyc10g007700	Ras-related protein Rab-2-A
	Solyc10g054880	Translocon-associated protein alpha subunit
	Solyc12g011130	Ras-related protein Rab-2-A
transcription	Solyc11g072640	Mitochondrial trans-2-enoyl-CoA reductase
translation & ribosomes	Solyc01g087730	50S ribosomal protein L1
	Solyc01g095410	Eukaryotic translation initiation factor 1A
	Solyc03g078290	40S ribosomal protein S18
	Solyc04g014720	60S ribosomal protein L6
	Solyc05g050200	Eukaryotic translation initiation factor 1A
	Solyc06g007360	40S ribosomal protein S4-like protein
	Solyc06g051200	50S ribosomal protein L3
	Solyc07g005560	Eukaryotic translation initiation factor 5A
	Solyc09g066430	60S ribosomal protein L14
	Solyc09g083370	30S ribosomal protein S19
	Solyc10g006070	40S ribosomal protein S8

## Sheet: mature down
Table S6: Listed are genes (column 2) downregulated after HS in mature pollen at proteome level. In addition the predicted KOG functional category (column 1) and functional description (column 3) is given. Functional categories comprising more than 5% of the genes with an assigned functional category are indicated in bold.
Functional category	SolycID	Description
amino acid metabolism	Solyc02g062600	2,3,4,5-tetrahydropyridine-2,6-dicarboxylate N-acetyltransferase
	Solyc02g085040	2,3,4,5-tetrahydropyridine-2,6-dicarboxylate N-acetyltransferase
	Solyc02g091970	Branched-chain-amino-acid aminotransferase
carbohydrate metabolism	Solyc03g118650	Aldose 1-epimerase-like protein
cell wall / membrane	Solyc01g091200	NAD dependent epimerase/dehydratase family protein expressed
	Solyc07g006220	UDP-D-glucuronate 4-epimerase 1
	Solyc10g018260	UDP-D-glucuronate 4-epimerase 2
	Solyc12g010540	NAD dependent epimerase/dehydratase family protein expressed
chaperones & protein turnover	Solyc02g070510	Proteasome subunit alpha type
	Solyc02g082800	Ubiquilin-1
	Solyc07g042250	Cpn21-P (HSP10)
	Solyc08g078140	Ubiquitin carboxyl-terminal hydrolase isozyme L3
	Solyc09g082320	Proteasome subunit beta type
chromatin structure	Solyc11g073250	Histone H2A
	Solyc11g073260	Histone H2A
defense mechanisms	Solyc04g082780	Cinnamoyl CoA reductase-like 1
energy metabolism	Solyc01g010700	AKIN gamma
	Solyc01g103220	Cytochrome c
	Solyc02g094120	Sulfite oxidase
	Solyc03g079930	Mitochondrial glycoprotein family protein
	Solyc04g074550	Cytochrome c oxidase subunit VIb
	Solyc05g052140	ATP synthase subunit delta', mitochondrial
	Solyc07g054640	NADH dehydrogenase like protein
	Solyc08g048250	L-lactate dehydrogenase
	Solyc10g079200	Mitochondrial carrier protein
extracellular structures	Solyc04g015110	Myosin heavy chain-like protein (Fragment)
inorganic ion metabolism	Solyc01g067740	Superoxide dismutase
lipid metabolism	Solyc02g094640	Acetyl-coenzyme A synthetase
	Solyc03g118000	Inositol hexakisphosphate kinase 3
	Solyc05g014560	3-oxoacyl-reductase
	Solyc05g046300	Ethanolamine-phosphate cytidylyltransferase
	Solyc07g009490	Ethanolamine-phosphate cytidylyltransferase
	Solyc10g008110	Acyl-CoA oxidase 6
	Solyc12g042430	Inositol hexakisphosphate kinase 3
nucleotide metabolism	Solyc10g079500	Inosine-5'-monophosphate dehydrogenase
secondary metabolites	Solyc10g008110	Acyl-CoA oxidase 6
signal transduction	Solyc01g090170	Ras-related protein Rab-1A
	Solyc03g083390	Nuclear movement protein nudc
	Solyc03g117470	Calcineurin subunit B
	Solyc03g118000	Inositol hexakisphosphate kinase 3
	Solyc03g119040	Guanine nucleotide-binding protein beta subunit-like protein
	Solyc10g078940	Receptor-like kinase
	Solyc12g042430	Inositol hexakisphosphate kinase 3
trafficking & secretion	Solyc01g090170	Ras-related protein Rab-1A
	Solyc01g103120	Dynamin-2A
	Solyc02g069590	Coatomer protein epsilon subunit family protein
	Solyc05g012520	Synaptosomal-associated protein 30
	Solyc06g009660	ADP-ribosylation factor-like protein 3
	Solyc06g084210	Transport protein SEC24
	Solyc07g005200	Synaptobrevin homolog YKT6
	Solyc08g007390	Vesicle-associated membrane protein-associated protein
	Solyc10g078690	Mitochondrial protein translocase family (Fragment)
transcription	Solyc01g111300	Cold shock protein-1
	Solyc03g118000	Inositol hexakisphosphate kinase 3
	Solyc07g008720	Nascent polypeptide-associated complex subunit beta
	Solyc09g010330	Nascent polypeptide-associated complex subunit beta
	Solyc09g066470	Cobalt import ATP-binding protein CbiO 2
	Solyc12g042430	Inositol hexakisphosphate kinase 3
translation & ribosomes	Solyc01g091220	40S ribosomal protein S13
	Solyc01g099900	Ribosomal protein L18
	Solyc02g079060	Eukaryotic translation initiation factor 3 subunit J
	Solyc03g083530	40S ribosomal protein S13
	Solyc05g051000	40S ribosomal protein S13
	Solyc05g056250	Asparaginyl-tRNA synthetase
	Solyc06g007570	40S ribosomal protein S8
	Solyc06g053820	30S ribosomal protein S19
	Solyc07g005810	Eukaryotic translation initiation factor 4
	Solyc08g062800	ATP-dependent RNA helicase eIF4A
	Solyc08g074790	Eukaryotic translation initiation factor 3 subunit 4
	Solyc11g072260	40S ribosomal protein S13
	Solyc12g005330	50S ribosomal protein L2

## Sheet: mature up
Table S6: Listed are genes (column 2) upregulated after HS in mature pollen at proteome level. In addition the predicted KOG functional category (column 1) and functional description (column 3) is given. Functional categories comprising more than 5% of the genes with an assigned functional category are indicated in bold.
Functional category	SolycID	Description
amino acid metabolism	Solyc01g109850	Diaminopimelate decarboxylase
	Solyc03g044330	Acetolactate synthase
	Solyc06g073280	LL-diaminopimelate aminotransferase
carbohydrate metabolism	Solyc01g097340	NAD-dependent epimerase/dehydratase family protein-like protein
	Solyc02g091830	Hexokinase
cell wall / membrane	Solyc01g097340	NAD-dependent epimerase/dehydratase family protein-like protein
chaperones & protein turnover	Solyc01g109890	DnaJ-C (HSP40)
	Solyc03g034180	14-3-3 protein beta/alpha-1
	Solyc04g080590	Proteasome subunit alpha type
	Solyc06g005940	Protein disulfide isomerase
	Solyc06g083190	Peptidyl-prolyl cis-trans isomerase
	Solyc07g009140	26S proteasome non-ATPase regulatory subunit 6
	Solyc07g053650	26S proteasome regulatory subunit
	Solyc09g092690	Peptidyl-prolyl cis-trans isomerase
	Solyc10g008010	Proteasome subunit alpha type
chromatin structure	Solyc01g079110	Histone H3
	Solyc01g086820	Histone H3
	Solyc02g077480	Histone H3
	Solyc04g063230	Dehydration-responsive family protein
	Solyc04g074580	Histone H3
	Solyc04g081150	Histone H3
	Solyc05g051500	Histone H3
	Solyc05g055440	Histone H2B
	Solyc06g005390	Histone H2B
	Solyc10g008910	Histone H3
	Solyc11g010230	Histone H3
coenzyme metabolism	Solyc03g044330	Acetolactate synthase
cytoskeleton	Solyc02g091870	Tubulin alpha-3 chain
	Solyc07g056370	Unknown Protein
	Solyc10g085020	Tubulin beta chain
	Solyc11g006220	Myosin XI
energy metabolism	Solyc02g068450	Vacuolar ATPase F subunit
	Solyc09g091070	Malate dehydrogenase
lipid metabolism	Solyc04g009650	Diphosphomevalonate decarboxylase-like protein
	Solyc10g008640	Diacylglycerol kinase
nucleotide metabolism	Solyc08g082430	Nucleoside diphosphate kinase
replication, recombination & repair	Solyc04g063230	Dehydration-responsive family protein
RNA processing & modification	Solyc00g009040	Polyadenylate-binding protein 2
secondary metabolites	Solyc09g064370	Alcohol dehydrogenase
signal transduction	Solyc01g011340	Serine/threonine-protein phosphatase
	Solyc03g083520	Calmodulin
	Solyc04g076140	Rho GTPase activating protein 12
	Solyc05g006590	Serine/threonine-protein phosphatase
	Solyc10g005750	Calcium-dependent protein kinase
	Solyc10g008640	Diacylglycerol kinase
trafficking & secretion	Solyc02g071170	Coatomer subunit zeta-1
	Solyc07g005600	Transmembrane 9 superfamily protein member 4
	Solyc10g038120	Coatomer subunit delta
transcription	Solyc04g063230	Dehydration-responsive family protein
translation & ribosomes	Solyc00g009040	Polyadenylate-binding protein 2
	Solyc01g097760	Ribosomal protein L7a
	Solyc02g069850	40S ribosomal protein S25-1
	Solyc03g115650	Eukaryotic translation initiation factor 5A
	Solyc06g009210	Ribosomal protein L19
	Solyc06g064460	Ribosomal protein L7a
	Solyc06g069020	Elongation factor 1 alpha
	Solyc06g073330	Lysyl-tRNA synthetase
	Solyc07g008950	Methionyl-tRNA synthetase
	Solyc09g008800	60S ribosomal protein L24
	Solyc09g075430	Ribosomal protein L19
	Solyc10g052660	40S ribosomal protein S25-1
	Solyc10g083740	60S ribosomal protein L24
	Solyc10g085480	60S ribosomal protein L24
	Solyc11g067100	60s acidic ribosomal protein-like protein
	Solyc12g010060	Eukaryotic translation initiation factor 5A
