# Supplementary material for: The coupling of transcriptome and proteome adaptation during development and heat stress response of tomato pollen
Source: BMC Genomics. 2018 Jun 8;19:447. doi: 10.1186/s12864-018-4824-5 (PMC5994098; doi:10.1186/s12864-018-4824-5)
Supplement: Supplementary file 8 — Table S7. List of proteins from “chaperones & protein turnover” and “translation & ribosomes” category that are differentially regulated in pollen developmental stages after HS. (XLSX 19 kb) [file 12864_2018_4824_MOESM8_ESM.xlsx]

## Sheet: Sheet1
Table S7: Listed are genes (column 3) of the "chaperones & protein turnover" and "translation & ribosomes" category (column1) showing either down- (↓) or upregulation (↑) at the protein level in developmental stages of pollen. In addition the family or functional prorecesses discussed in the result section (column 2) as well as a functional description (column 4) is given for each gene. Eukaryoti…
Functional category	Family / Process	SolycID	Description	tetrad	post-meiotic	mature
chaperones & protein turnover	sHSP	Solyc01g102960	Hsp21.6-ER (sHSP)	↑	↑	---
	sHSP	Solyc03g082420	Hsp26.2-P (sHSP)	↑	↑	---
	sHSP	Solyc03g113930	Hsp21.4-ER (sHSP)	↑	↑	---
	sHSP	Solyc03g123540	Hsp16.1-CIII (sHSP)	↑	↑	---
	sHSP	Solyc04g014480	Hsp16.1-Po (sHSP)	---	↑	---
	sHSP	Solyc06g076520	Hsp17.7C-CI	↑	↑	---
	sHSP	Solyc08g062340	Hsp17.4-CII (sHSP)	---	↑	---
	sHSP	Solyc08g062450	Hsp17.6-CII (sHSP)	↑	↑	---
	sHSP	Solyc09g015020	Hsp17.7A-CI (sHSP)	---	↑	---
	sHSP	Solyc11g020330	Hsp21.5-ER (sHSP)	↑	↑	---
	HSP10	Solyc07g042250	Cpn21-P (HSP10)	---	---	↓
	HSP40	Solyc01g109890	DnaJ-C (HSP40)	---	---	↑
	HSP40	Solyc02g077670	DnaJ-B (HSP40)	---	↑	---
	HSP40	Solyc09g005120	DnaJ-C (HSP40)	↑	---	---
	HSP40	Solyc09g007630	DnaJ-C (HSP40)	↑	---	---
	HSP60	Solyc01g090750	CCT-α (HSP60)	---	↓	---
	HSP60	Solyc03g118910	CCT-δ (HSP60)	↑	↓	---
	HSP60	Solyc03g120850	Cpn60-β (2) (HSP60)	↑	↓	---
	HSP60	Solyc03g121640	Cpn60 (3) (HSP60)	↑	↓	---
	HSP60	Solyc05g013990	CCT-ε (HSP60)	---	↓	---
	HSP60	Solyc05g056310	CCT-γ (HSP60)	---	↓	---
	HSP60	Solyc06g065520	CCT-η (HSP60)	---	↓	---
	HSP70	Solyc01g106260	Hsp70-13 (HSP70)	↑	↓	---
	HSP90	Solyc05g010670	Hsp90-5 (HSP90)	---	↓	---
	HSP90	Solyc06g036290	Hsp90-3 (HSP90)	---	↓	---
	HSP90	Solyc12g015880	Hsp90-1 (HSP90)	↑	↓	---
	HSP100	Solyc02g088610	ClpB3 (HSP100)	↑	↓	---
	HSP100	Solyc03g115230	Hsp101/ClpB1 (HSP100)	↑	---	---
	HSP100	Solyc12g042060	ClpC2 (HSP100)	↑	---	---
	Proteasome	Solyc01g008370	26S proteasome regulatory subunit	---	↑	---
	Proteasome	Solyc02g070510	Proteasome subunit alpha type	---	↑	↓
	Proteasome	Solyc02g081700	Proteasome subunit alpha type	---	↑	---
	Proteasome	Solyc02g084920	Proteasome subunit beta type	↓	---	---
	Proteasome	Solyc04g009410	Proteasome subunit beta type	---	↑	---
	Proteasome	Solyc04g080590	Proteasome subunit alpha type	---	↑	↑
	Proteasome	Solyc05g053140	26S proteasome non-ATPase regulatory subunit 13	---	↑	---
	Proteasome	Solyc06g074980	26S protease regulatory subunit 6B homolog	---	↓	---
	Proteasome	Solyc07g009140	26S proteasome non-ATPase regulatory subunit 6	---	---	↑
	Proteasome	Solyc07g016200	Proteasome subunit beta type	---	↑	---
	Proteasome	Solyc07g053650	26S proteasome regulatory subunit	---	↓	↑
	Proteasome	Solyc09g082320	Proteasome subunit beta type	↓	---	↓
	Proteasome	Solyc10g008010	Proteasome subunit alpha type	↓	---	↑
	Proteasome	Solyc10g077030	Proteasome subunit alpha type	---	↑	---
	Proteasome	Solyc11g069150	Proteasome subunit beta type	---	↑	---
	---	Solyc01g096040	Aspartic proteinase nepenthesin I	---	↑	---
	---	Solyc01g100520	ATP-dependent Clp protease proteolytic subunit	---	↑	---
	---	Solyc01g104600	COP9 signalosome complex subunit 8	---	↑	---
	---	Solyc01g105810	Rab-GDP dissociation inhibitor	↓	↓	---
	---	Solyc01g107130	Vacuolar sorting receptor	↑	---	---
	---	Solyc01g108600	Presequence protease, mitochondrial	---	↓	---
	---	Solyc02g080880	Aspartic proteinase	↑	---	---
	---	Solyc02g082250	Thioredoxin reductase	---	↑	---
	---	Solyc02g082800	Ubiquilin-1	---	---	↓
	---	Solyc02g086830	Protease Do-like (S2 serine-type protease)	---	↑	---
	---	Solyc02g091580	Oligopeptidase A	↑	↓	---
	---	Solyc02g092670	Subtilisin-like protease	---	↓	---
	---	Solyc03g034180	14-3-3 protein beta/alpha-1	---	---	↑
	---	Solyc03g044150	Subtilisin-like protease	---	↓	---
	---	Solyc03g098600	Oligosaccharyl transferase STT3 subunit	↑	---	---
	---	Solyc03g120720	Protein disulfide isomerase L-3b	↑	---	---
	---	Solyc04g049070	Alpha glucosidase II	↑	---	---
	---	Solyc04g064760	Serine carboxypeptidase F13S12.6	↑	↓	---
	---	Solyc04g074510	14-3-3 protein beta/alpha-B	↓	---	---
	---	Solyc04g076060	14-3-3 protein beta/alpha-B	---	↑	---
	---	Solyc04g078540	Cathepsin B-like cysteine proteinase	---	↑	---
	---	Solyc04g081810	Subtilisin-like protease	---	↓	---
	---	Solyc04g082670	Dolichyl-diphosphooligosaccharide--protein glycosyltransferase subunit 1	↑	↓	---
	---	Solyc05g046330	Dolichyl-diphosphooligosaccharide--protein glycosyltransferase subunit 2	↑	↓	---
	---	Solyc05g054240	Arginine N-methyltransferase family protein	---	↓	---
	---	Solyc05g056130	Dolichyl-diphosphooligosaccharide--protein glycosyltransferase subunit 1	↑	↓	---
	---	Solyc05g056230	Calreticulin 2 calcium-binding protein	↑	---	---
	---	Solyc06g005940	Protein disulfide isomerase	---	---	↑
	---	Solyc06g009530	Nodal modulator 3	---	↓	---
	---	Solyc06g068700	Calcium-binding protein Calnexin	---	↓	---
	---	Solyc06g083190	Peptidyl-prolyl cis-trans isomerase	---	---	↑
	---	Solyc07g014700	Dolichyl-diphosphooligosaccharide--protein glycosyltransferase subunit 2	---	↓	---
	---	Solyc07g053460	Cathepsin B-like cysteine proteinase	---	↑	---
	---	Solyc07g056390	Endoplasmic oxidoreductin-1	↑	---	---
	---	Solyc07g064880	Small ubiquitin-related modifier	---	↑	---
	---	Solyc08g015860	Rab GDP dissociation inhibitor	↓	↓	---
	---	Solyc08g077890	ATP-dependent Clp protease proteolytic subunit	---	↑	---
	---	Solyc08g078140	Ubiquitin carboxyl-terminal hydrolase isozyme L3	---	---	↓
	---	Solyc08g079260	Serine/threonine-protein phosphatase (Fragment)	---	↓	---
	---	Solyc08g081250	Aminopeptidase N	---	↓	---
	---	Solyc08g083320	Granule-bound starch synthase	↑	↓	---
	---	Solyc09g005740	Chloroplast lumen common family protein	---	↓	---
	---	Solyc09g008070	Cell division protease ftsH homolog 3	---	↓	---
	---	Solyc09g018450	Ubiquitin-activating enzyme E1	---	↓	---
	---	Solyc09g057670	FK506-binding protein 2 (EC 5.2.1.8)(Peptidyl-prolyl cis-trans isomerase)(PPIase)(Rotamase)	↑	↑	---
	---	Solyc09g075010	Prostaglandin E synthase 3	---	↓	---
	---	Solyc09g092690	Peptidyl-prolyl cis-trans isomerase	---	---	↑
	---	Solyc10g054910	Peptidyl-prolyl cis-trans isomerase	---	↓	---
	---	Solyc11g006070	Peptidyl-prolyl cis-trans isomerase	---	↓	---
	---	Solyc11g010200	14-3-3 protein beta/alpha-1	↓	---	---
	---	Solyc11g011480	Nicastrin	↑	↓	---
	---	Solyc11g013260	Prohibitin	↓	---	---
	---	Solyc11g019920	Protein disulfide isomerase	---	↓	---
	---	Solyc11g042930	SKP1	---	↓	---
	---	Solyc12g006010	Small ubiquitin-related modifier	---	↑	---
	---	Solyc12g008360	Oligosaccharyl transferase STT3 subunit family protein	↑	↓	---
	---	Solyc12g017570	Rab GDP dissociation inhibitor	↓	↓	---
translation & ribosomes	RP eukaryotic LSU	Solyc09g020130	60S ribosomal protein L5-1 (L5)	↑	---	---
	RP eukaryotic LSU	Solyc04g014720	60S ribosomal protein L6 (L6)	---	↑	---
	RP eukaryotic LSU	Solyc11g012110	60S ribosomal protein L6 (L6)	↓	---	---
	RP eukaryotic LSU	Solyc01g097760	Ribosomal protein L7a (L7A)	---	---	↑
	RP eukaryotic LSU	Solyc06g064460	Ribosomal protein L7a (L7A)	---	---	↑
	RP eukaryotic LSU	Solyc12g005330	50S ribosomal protein L2 (L8)	↓	↓	↓
	RP eukaryotic LSU	Solyc06g007520	Ribosomal protein L10 (L10)	---	↓	---
	RP eukaryotic LSU	Solyc06g082650	60S ribosomal protein L10 (L10)	---	↓	---
	RP eukaryotic LSU	Solyc06g082670	Ribosomal protein L10 (L10)	---	↓	---
	RP eukaryotic LSU	Solyc11g065670	Ribosomal protein L12 (L12)	↓	---	---
	RP eukaryotic LSU	Solyc11g069440	Ribosomal protein L12 (L12)	↓	---	---
	RP eukaryotic LSU	Solyc12g096150	60S ribosomal protein L13 (L13)	↓	---	---
	RP eukaryotic LSU	Solyc09g066430	60S ribosomal protein L14 (L14)	---	↑	---
	RP eukaryotic LSU	Solyc01g099900	Ribosomal protein L18 (L18)	↓	---	↓
	RP eukaryotic LSU	Solyc06g009210	Ribosomal protein L19 (L19)	↑	---	↑
	RP eukaryotic LSU	Solyc09g075430	Ribosomal protein L19 (L19)	↑	---	↑
	RP eukaryotic LSU	Solyc10g078960	60S ribosomal protein L21-like protein (L21)	---	↓	---
	RP eukaryotic LSU	Solyc10g080590	60S ribosomal protein L21-like protein (L21)	---	↓	---
	RP eukaryotic LSU	Solyc09g008800	60S ribosomal protein L24 (L24)	---	---	↑
	RP eukaryotic LSU	Solyc10g083740	60S ribosomal protein L24 (L24)	---	---	↑
	RP eukaryotic LSU	Solyc10g085480	60S ribosomal protein L24 (L24)	---	---	↑
	RP eukaryotic LSU	Solyc03g121330	60S ribosomal protein L28 (L28)	↑	---	---
	RP eukaryotic LSU	Solyc11g067100	60s acidic ribosomal protein-like protein (LP2)	---	---	↑
	RP eukaryotic SSU	Solyc06g007360	40S ribosomal protein S4-like protein (S4)	---	↑	---
	RP eukaryotic SSU	Solyc03g045110	40S ribosomal protein S5 (S5)	↓	---	---
	RP eukaryotic SSU	Solyc10g078620	Ribosomal protein S5 (S5)	↓	---	---
	RP eukaryotic SSU	Solyc11g042610	Ribosomal protein S5 (S5)	↓	---	---
	RP eukaryotic SSU	Solyc03g119360	40S ribosomal protein S7-like protein (S7)	↓	---	---
	RP eukaryotic SSU	Solyc06g007570	40S ribosomal protein S8 (S8)	↓	---	↓
	RP eukaryotic SSU	Solyc09g057650	40S ribosomal protein S8 (S8)	↑	---	---
	RP eukaryotic SSU	Solyc10g006070	40S ribosomal protein S8 (S8)	---	↑	---
	RP eukaryotic SSU	Solyc12g042650	40S ribosomal protein S12 (S12)	---	↓	---
	RP eukaryotic SSU	Solyc01g091220	40S ribosomal protein S13 (S13)	---	---	↓
	RP eukaryotic SSU	Solyc03g083530	40S ribosomal protein S13 (S13)	---	---	↓
	RP eukaryotic SSU	Solyc05g051000	40S ribosomal protein S13 (S13)	---	---	↓
	RP eukaryotic SSU	Solyc11g072260	40S ribosomal protein S13 (S13)	---	---	↓
	RP eukaryotic SSU	Solyc06g053820	30S ribosomal protein S19 (S15)	---	---	↓
	RP eukaryotic SSU	Solyc09g083370	30S ribosomal protein S19 (S15)	---	↑	---
	RP eukaryotic SSU	Solyc03g078290	40S ribosomal protein S18 (S18)	---	↑	---
	RP eukaryotic SSU	Solyc12g039120	40S ribosomal protein S19-like (S19)	↑	---	---
	RP eukaryotic SSU	Solyc02g069850	40S ribosomal protein S25-1 (S25)	---	---	↑
	RP eukaryotic SSU	Solyc10g052660	40S ribosomal protein S25-1 (S25)	---	---	↑
	Translation initiation	Solyc01g011000	Eukaryotic translation initiation factor 5A	↑	---	---
	Translation initiation	Solyc01g088370	Eukaryotic translation initiation factor 3 subunit B	↑	↓	---
	Translation initiation	Solyc01g095410	Eukaryotic translation initiation factor 1A	---	↑	---
	Translation initiation	Solyc02g079060	Eukaryotic translation initiation factor 3 subunit J	---	---	↓
	Translation initiation	Solyc03g115650	Eukaryotic translation initiation factor 5A	↑	---	↑
	Translation initiation	Solyc04g005510	Eukaryotic translation initiation factor 5A	↑	---	---
	Translation initiation	Solyc05g050200	Eukaryotic translation initiation factor 1A	---	↑	---
	Translation initiation	Solyc07g005560	Eukaryotic translation initiation factor 5A	---	↑	---
	Translation initiation	Solyc07g005810	Eukaryotic translation initiation factor 4	---	---	↓
	Translation initiation	Solyc08g074790	Eukaryotic translation initiation factor 3 subunit 4	---	---	↓
	Translation initiation	Solyc10g079880	Eukaryotic translation initiation factor 3 subunit 6	---	↓	---
	Translation initiation	Solyc12g010060	Eukaryotic translation initiation factor 5A	↑	---	↑
	---	Solyc01g087730	50S ribosomal protein L1	---	↑	---
	---	Solyc06g051200	50S ribosomal protein L3	---	↑	---
	---	Solyc00g009040	Polyadenylate-binding protein 2	---	---	↑
	---	Solyc01g008960	Argonaute 4-like protein	↑	↓	---
	---	Solyc01g098880	Seryl-tRNA synthetase	↓	---	---
	---	Solyc01g100570	Nucleolar protein	---	↓	---
	---	Solyc01g107870	Poly(A) RNA binding protein	---	↓	---
	---	Solyc04g079870	Seryl-tRNA synthetase	↓	---	---
	---	Solyc05g055880	Nucleolar protein 5	↑	---	---
	---	Solyc05g056250	Asparaginyl-tRNA synthetase	---	---	↓
	---	Solyc06g068320	Prolyl-tRNA synthetase	↑	↓	---
	---	Solyc06g069020	Elongation factor 1 alpha	---	---	↑
	---	Solyc06g073330	Lysyl-tRNA synthetase	---	---	↑
	---	Solyc07g008950	Methionyl-tRNA synthetase	---	---	↑
	---	Solyc08g062800	ATP-dependent RNA helicase eIF4A	---	---	↓
	---	Solyc08g074550	Threonyl-tRNA synthetase	↑	---	---
	---	Solyc09g083080	Nucleolar protein 5	↑	---	---
	---	Solyc10g080710	Asparaginyl-tRNA synthetase 2	↑	---	---
	---	Solyc11g033280	ATP-dependent RNA helicase FAL1	---	↓	---
	---	Solyc11g039830	Glycyl-tRNA synthetase	---	↓	---
	---	Solyc12g005860	3-isopropylmalate dehydratase large subunit	---	↓	---
