# Supplementary material for: The coupling of transcriptome and proteome adaptation during development and heat stress response of tomato pollen
Source: BMC Genomics. 2018 Jun 8;19:447. doi: 10.1186/s12864-018-4824-5 (PMC5994098; doi:10.1186/s12864-018-4824-5)
Supplement: Supplementary file 9 — Table S8. List of Hsfs and Hsps with their HS regulation at transcriptome and proteome level in pollen developmental stages. (XLSX 21 kb) [file 12864_2018_4824_MOESM9_ESM.xlsx]

## Sheet: Sheet1
Table S8. Shown are members of the Hsf and Hsp famillies and their respective behavior after HS in tetrads, post-meiotic and mature pollen at transcriptome and proteome level. Members of the families were either downregulated (↓), had stable levels (→), upregulated (↑) or not detected (---).
Protein family	Name	SolycID	tetrads		post-meiotic		mature
			transcriptome	proteome	transcriptome	proteome	transcriptome	proteome
HSF	HsfA1a	Solyc08g005170	→	---	→	---	---	---
	HsfA1b	Solyc03g097120	---	---	---	---	---	---
	HsfA1c	Solyc08g076590	→	---	---	---	---	---
	HsfA1e	Solyc06g072750	---	---	---	---	---	---
	HsfA2	Solyc08g062960	↑	---	↑	---	↑	---
	HsfA3	Solyc09g009100	→	---	↑	---	---	---
	HsfA4a	Solyc03g006000	---	---	---	---	---	---
	HsfA4b	Solyc07g055710	---	---	---	---	---	---
	HsfA4c	Solyc02g072000	---	---	---	---	→	---
	HsfA5	Solyc12g098520	→	---	→	---	→	---
	HsfA6a	Solyc09g082670	---	---	---	---	---	---
	HsfA6b	Solyc06g053950	---	---	---	---	---	---
	HsfA6b	Solyc06g053960	---	---	---	---	---	---
	HsfA7	Solyc09g065660	↑	---	---	---	---	---
	HsfA8	Solyc09g059520	→	---	→	---	---	---
	HsfA9	Solyc07g040680	---	---	---	---	---	---
	HsfB1	Solyc02g090820	→	---	↑	---	↑	---
	HsfB2a	Solyc03g026020	→	---	---	---	---	---
	HsfB2b	Solyc08g080540	↑	---	↑	---	---	---
	HsfB3a	Solyc04g016000	→	---	---	---	---	---
	HsfB3b	Solyc10g079380	---	---	---	---	---	---
	HsfB4a	Solyc04g078770	---	---	---	---	---	---
	HsfB4b	Solyc11g064990	---	---	---	---	---	---
	HsfB5	Solyc02g078340	---	---	---	---	---	---
	HsfC1	Solyc12g007070	---	---	---	---	---	---
	Hsfl1	Solyc02g072060	---	---	---	---	---	---
	Hsfl2	Solyc02g079180	---	---	---	---	---	---
	Hsfl3	Solyc11g008410	---	---	---	---	---	---
sHsp	Hsp15.2-CI	Solyc09g015000	↑	---	↑	---	↑	---
	Hsp17.6A-CI	Solyc06g076570	↑	---	↑	---	↑	---
	Hsp17.6B-CI	Solyc06g076540	↑	---	↑	---	↑	---
	Hsp17.7A-CI	Solyc09g015020	↑	---	↑	↑	↑	---
	Hsp17.7B-CI	Solyc06g076560	↑	---	↑	---	↑	---
	Hsp17.7C-CI	Solyc06g076520	↑	↑	↑	↑	↑	---
	Hsp17.9-CI	Solyc04g072250	---	---	---	---	---	---
	Hsp15.7-CII	Solyc02g093600	---	---	↑	---	↑	---
	Hsp17.4-CII	Solyc08g062340	↑	---	↑	↑	↑	---
	Hsp17.6-CII	Solyc08g062450	↑	↑	↑	↑	↑	---
	Hsp24.5-CII	Solyc09g011710	→	---	---	---	---	---
	Hsp16.1-CIII	Solyc03g123540	↑	↑	↑	↑	↑	---
	Hsp15.7-CV	Solyc02g080410	↓	---	---	---	---	---
	Hsp21.6-CVI	Solyc07g064020	---	---	---	---	---	---
	Hsp21.4-ER	Solyc03g113930	↑	↑	↑	↑	↑	---
	Hsp21.5-ER	Solyc11g020330	↑	↑	↑	↑	↑	---
	Hsp21.6-ER	Solyc01g102960	↑	↑	↑	↑	↑	---
	Hsp16.1-Po	Solyc04g014480	↑	---	↑	↑	↑	---
	Hsp18.2-MI	Solyc08g078720	→	---	→	---	---	---
	Hsp21.5-MI	Solyc08g078710	↑	---	---	---	---	---
	Hsp23.8-MI	Solyc08g078700	→	→	↑	→	↑	---
	Hsp26.3-MII	Solyc12g042830	---	---	↑	---	↑	---
	Hsp25.7-P	Solyc05g014280	↑	---	↑	---	↑	---
	Hsp26.2-P	Solyc03g082420	↑	↑	↑	↑	↑	---
Hsp10	Cpn10 (1)-M	Solyc05g056390	→	---	→	---	→	---
	Cpn10 (2)-M	Solyc07g008800	→	---	→	---	→	---
	Cpn10-P	Solyc01g088610	→	---	→	---	→	---
	Cpn21-P	Solyc07g042250	→	→	→	→	→	↓
HSP40	DnaJ-A	Solyc01g086740	→	---	→	---	→	---
	DnaJ-A	Solyc01g090550	→	---	→	---	---	---
	DnaJ-A	Solyc01g105340	→	---	→	---	→	---
	DnaJ-A	Solyc03g116790	→	---	↑	---	---	---
	DnaJ-A	Solyc03g118500	→	---	→	---	---	---
	DnaJ-A	Solyc04g009770	→	---	→	---	→	---
	DnaJ-A	Solyc05g055160	→	---	→	---	→	---
	DnaJ-A	Solyc11g006460	→	---	→	---	→	---
	DnaJ-A	Solyc11g071830	→	---	↑	---	↑	---
	DnaJ-B	Solyc01g079610	→	→	→	→	→	---
	DnaJ-B	Solyc02g077670	→	---	↑	↑	↑	---
	DnaJ-B	Solyc04g005820	→	---	→	---	→	---
	DnaJ-B	Solyc05g006820	---	---	---	---	---	---
	DnaJ-B	Solyc06g071110	→	---	---	---	---	---
	DnaJ-B	Solyc09g005350	→	---	→	---	→	---
	DnaJ-C	Solyc01g006860	→	---	→	---	---	---
	DnaJ-C	Solyc01g044270	→	---	→	---	---	---
	DnaJ-C	Solyc01g057750	---	---	---	---	---	---
	DnaJ-C	Solyc01g065570	---	---	→	---	→	---
	DnaJ-C	Solyc01g066770	→	---	→	---	→	---
	DnaJ-C	Solyc01g067780	---	---	---	---	---	---
	DnaJ-C	Solyc01g081330	---	---	---	---	---	---
	DnaJ-C	Solyc01g088730	→	---	→	---	→	---
	DnaJ-C	Solyc01g096700	→	---	→	---	→	---
	DnaJ-C	Solyc01g098250	→	---	→	---	---	---
	DnaJ-C	Solyc01g099260	---	---	---	---	---	---
	DnaJ-C	Solyc01g100230	→	---	→	---	↑	---
	DnaJ-C	Solyc01g109890	→	---	→	---	→	↑
	DnaJ-C	Solyc02g014860	---	---	---	---	---	---
	DnaJ-C	Solyc02g062160	→	---	→	---	---	---
	DnaJ-C	Solyc02g064740	---	---	---	---	---	---
	DnaJ-C	Solyc02g080130	→	---	→	---	→	---
	DnaJ-C	Solyc02g085030	↓	---	---	---	---	---
	DnaJ-C	Solyc03g007280	---	---	---	---	---	---
	DnaJ-C	Solyc03g007610	→	---	→	---	→	---
	DnaJ-C	Solyc03g019630	---	---	---	---	---	---
	DnaJ-C	Solyc03g019640	→	---	↑	---	---	---
	DnaJ-C	Solyc03g063350	→	---	→	---	→	---
	DnaJ-C	Solyc03g097240	---	---	---	---	---	---
	DnaJ-C	Solyc03g115120	→	---	→	---	→	---
	DnaJ-C	Solyc03g115140	→	---	→	---	→	---
	DnaJ-C	Solyc03g117590	→	---	→	---	→	---
	DnaJ-C	Solyc03g123560	→	---	→	---	↑	---
	DnaJ-C	Solyc04g007370	→	---	→	---	---	---
	DnaJ-C	Solyc04g063390	---	---	---	---	---	---
	DnaJ-C	Solyc04g076080	→	---	→	---	---	---
	DnaJ-C	Solyc04g076270	---	---	---	---	---	---
	DnaJ-C	Solyc04g077430	→	---	→	---	→	---
	DnaJ-C	Solyc04g080040	---	---	---	---	---	---
	DnaJ-C	Solyc04g081530	---	---	---	---	---	---
	DnaJ-C	Solyc05g006240	→	---	→	---	→	---
	DnaJ-C	Solyc05g008120	---	---	---	---	---	---
	DnaJ-C	Solyc05g009160	→	---	→	---	→	---
	DnaJ-C	Solyc05g011930	→	---	→	---	---	---
	DnaJ-C	Solyc05g011950	---	---	---	---	---	---
	DnaJ-C	Solyc05g040050	---	---	---	---	---	---
	DnaJ-C	Solyc05g053760	→	---	→	---	→	---
	DnaJ-C	Solyc06g009340	↓	---	---	---	---	---
	DnaJ-C	Solyc06g060090	→	---	→	---	→	---
	DnaJ-C	Solyc06g068500	→	---	↓	---	→	---
	DnaJ-C	Solyc06g072330	→	---	↑	---	↑	---
	DnaJ-C	Solyc06g073950	→	---	→	---	→	---
	DnaJ-C	Solyc06g082840	→	---	→	---	→	---
	DnaJ-C	Solyc06g082970	↓	---	---	---	---	---
	DnaJ-C	Solyc07g026810	→	---	→	---	↑	---
	DnaJ-C	Solyc07g047690	↓	---	---	---	---	---
	DnaJ-C	Solyc07g053620	→	---	↑	---	---	---
	DnaJ-C	Solyc07g055260	→	---	---	---	---	---
	DnaJ-C	Solyc07g065960	→	---	↓	---	---	---
	DnaJ-C	Solyc07g065970	→	---	---	---	---	---
	DnaJ-C	Solyc07g066290	---	---	↑	---	---	---
	DnaJ-C	Solyc08g005300	---	---	---	---	---	---
	DnaJ-C	Solyc08g021910	---	---	---	---	---	---
	DnaJ-C	Solyc08g029220	---	---	---	---	---	---
	DnaJ-C	Solyc08g078660	↓	---	↑	---	---	---
	DnaJ-C	Solyc09g005120	→	↑	→	---	→	---
	DnaJ-C	Solyc09g007390	→	---	→	---	---	---
	DnaJ-C	Solyc09g007630	→	↑	→	→	→	---
	DnaJ-C	Solyc09g009180	→	---	→	---	→	---
	DnaJ-C	Solyc09g015360	→	---	→	---	---	---
	DnaJ-C	Solyc09g018960	→	---	→	---	---	---
	DnaJ-C	Solyc09g074610	---	---	---	---	---	---
	DnaJ-C	Solyc09g092260	→	---	→	---	↓	---
	DnaJ-C	Solyc10g078560	---	---	↑	---	---	---
	DnaJ-C	Solyc10g079090	→	---	→	---	---	---
	DnaJ-C	Solyc10g081220	---	---	→	---	---	---
	DnaJ-C	Solyc11g005400	---	---	---	---	---	---
	DnaJ-C	Solyc11g018670	→	---	→	---	↓	---
	DnaJ-C	Solyc11g065260	---	---	---	---	→	---
	DnaJ-C	Solyc11g071930	↑	---	↑	---	---	---
	DnaJ-C	Solyc12g056850	---	---	---	---	---	---
	DnaJ-C	Solyc12g088890	---	---	→	---	→	---
	DnaJ-C	Solyc12g095800	→	---	→	---	→	---
	DnaJ-D	Solyc01g079580	→	---	---	---	---	---
	DnaJ-D	Solyc01g105780	→	---	---	---	---	---
	DnaJ-D	Solyc04g016410	→	---	---	---	---	---
	DnaJ-D	Solyc06g009670	---	---	---	---	---	---
	DnaJ-D	Solyc07g007230	→	---	→	---	---	---
	DnaJ-like-D	Solyc08g068300	→	---	→	---	→	---
HSP60	CCT-α	Solyc01g090750	→	---	→	↓	→	→
	CCT-β	Solyc11g069000	→	---	→	---	→	→
	CCT-γ	Solyc05g056310	→	---	→	↓	→	→
	CCT-δ	Solyc03g118910	→	↑	→	↓	---	---
	CCT-ε	Solyc05g013990	→	---	→	↓	→	→
	CCT-ζ (1)	Solyc02g085790	→	---	→	---	↓	→
	CCT-ζ (2)	Solyc02g063090	→	---	→	---	→	→
	CCT-η	Solyc06g065520	→	---	→	↓	→	→
	CCT-θ	Solyc01g088080	→	---	→	---	→	→
	Cpn60 (1)	Solyc05g053470	→	→	→	→	→	→
	Cpn60 (2)	Solyc09g091180	→	→	→	→	→	→
	Cpn60 (3)	Solyc03g121640	→	↑	→	↓	→	---
	Cpn60-α (1)	Solyc06g075010	→	---	→	---	→	---
	Cpn60-α (2)	Solyc11g069790	→	→	→	→	→	---
	Cpn60-α (3)	Solyc02g068730	↑	---	↑	---	---	---
	Cpn60-β (1)	Solyc01g028810	→	→	→	→	→	---
	Cpn60-β (2)	Solyc03g120850	→	↑	→	↓	---	---
	Cpn60-β (4)	Solyc05g010240	---	---	---	---	---	---
HSP70	Hsp70-1	Solyc06g076020	→	→	→	→	→	→
	Hsp70-2	Solyc11g066060	→	→	→	→	→	→
	Hsp70-3	Solyc10g086410	→	---	→	---	→	---
	Hsp70-4	Solyc09g010630	→	→	→	→	→	→
	Hsp70-5	Solyc04g011440	→	→	↑	→	↑	---
	Hsp70-6	Solyc11g066100	→	---	↑	---	↑	---
	Hsp70-7	Solyc07g005820	---	---	---	---	---	---
	Hsp70-8	Solyc03g117630	→	---	↑	---	↑	---
	Hsp70-9	Solyc11g020040	→	---	---	---	---	---
	Hsp70-10	Solyc09g075950	↑	---	↑	---	↑	---
	Hsp70-11	Solyc01g103450	→	→	→	→	→	→
	Hsp70-12	Solyc01g106210	→	→	→	→	→	→
	Hsp70-13	Solyc01g106260	→	↑	→	↓	→	---
	Hsp70/110-1	Solyc12g043120	→	---	→	---	↑	→
	Hsp70/110-2	Solyc12g043110	→	---	→	---	↑	---
	Hsp70/110-3	Solyc02g080470	→	---	→	---	→	---
	Hsp70/110-ER	Solyc07g043560	→	→	→	→	→	→
	BIP1	Solyc08g082820	→	→	→	→	→	→
	BIP2	Solyc06g052050	→	→	↑	→	---	---
	BIP3	Solyc01g099660	→	---	↑	---	↑	---
	BIP4	Solyc03g082920	→	→	→	→	→	→
HSP90	Hsp90-1	Solyc12g015880	→	↑	→	↓	→	---
	Hsp90-2	Solyc07g065840	→	→	→	→	→	→
	Hsp90-3	Solyc06g036290	→	→	↑	↓	↑	---
	Hsp90-4	Solyc03g007890	→	→	↑	→	↑	---
	Hsp90-5	Solyc05g010670	→	---	→	↓	↑	---
	Hsp90-6	Solyc07g047790	→	→	→	→	→	→
	Hsp90-7	Solyc04g081570	→	→	→	→	→	→
HSP100	ClpB1	Solyc03g115230	↑	↑	↑	---	↑	---
	ClpB2	Solyc06g082560	---	---	---	---	---	---
	ClpB3	Solyc02g088610	→	↑	↑	↓	↑	---
	ClpB4	Solyc06g011400	↑	---	↑	---	↑	---
	ClpC1	Solyc03g118340	→	---	→	---	↓	---
	ClpC2	Solyc12g042060	→	↑	→	→	---	---
	ClpD	Solyc03g117950	→	---	↑	---	↑	---
